# Supplementary material for: Luminescent sensing of conformational integrin activation in living cells
Source: Cell Rep. 2025 Feb 17;44(2):115319. doi: 10.1016/j.celrep.2025.115319 (PMC11861568; doi:10.1016/j.celrep.2025.115319)
Supplement: Table S1. p values for ANOVA comparisons [file mmc2.xlsx]

## Sheet: Figure 1
Fig 1D
Luminescence intensity emitted by purified ectodomain of α5β1IAS, clasped and unclasped
one-way ANOVA
Bonferroni's multiple comparisons test	Summary	Adjusted P Value
Ca2+ FN CLASP vs. Mn2+ FN CLASP	ns	>0,9999
Ca2+ FN CLASP vs. Ca2+ FN UNCLASP	****	<0,0001
Ca2+ FN CLASP vs. Mn2+ FN UNCLASP	****	<0,0001
Ca2+ FN CLASP vs. CTL CLASP	****	<0,0001
Ca2+ FN CLASP vs. BSA CLASP	****	<0,0001
Ca2+ FN CLASP vs. CTL UNCLASP	ns	0.6889
Ca2+ FN CLASP vs. BSA UNCLASP	ns	>0,9999
Mn2+ FN CLASP vs. Ca2+ FN UNCLASP	****	<0,0001
Mn2+ FN CLASP vs. Mn2+ FN UNCLASP	****	<0,0001
Mn2+ FN CLASP vs. CTL CLASP	****	<0,0001
Mn2+ FN CLASP vs. BSA CLASP	****	<0,0001
Mn2+ FN CLASP vs. CTL UNCLASP	ns	0.203
Mn2+ FN CLASP vs. BSA UNCLASP	ns	>0,9999
Ca2+ FN UNCLASP vs. Mn2+ FN UNCLASP	ns	0.2232
Ca2+ FN UNCLASP vs. CTL CLASP	****	<0,0001
Ca2+ FN UNCLASP vs. BSA CLASP	****	<0,0001
Ca2+ FN UNCLASP vs. CTL UNCLASP	***	0.0001
Ca2+ FN UNCLASP vs. BSA UNCLASP	****	<0,0001
Mn2+ FN UNCLASP vs. CTL CLASP	****	<0,0001
Mn2+ FN UNCLASP vs. BSA CLASP	****	<0,0001
Mn2+ FN UNCLASP vs. CTL UNCLASP	****	<0,0001
Mn2+ FN UNCLASP vs. BSA UNCLASP	****	<0,0001
CTL CLASP vs. BSA CLASP	ns	>0,9999
CTL CLASP vs. CTL UNCLASP	****	<0,0001
CTL CLASP vs. BSA UNCLASP	****	<0,0001
BSA CLASP vs. CTL UNCLASP	****	<0,0001
BSA CLASP vs. BSA UNCLASP	****	<0,0001
CTL UNCLASP vs. BSA UNCLASP	ns	>0,9999

## Sheet: Figure 2
Fig 2B
Relative adhesion measured by the xCELLigence system in WT, β1-/- and β1-/-/β1IAS MEFs plated on FN
two-way ANOVA
Time (h)	Bonferroni's multiple comparisons test	Summary	Adjusted P Value
01:00:00	β1 -/- vs. WT	*	0.0114
	β1 -/- vs. β1 -/- IAS	**	0.0067
02:00:00	β1 -/- vs. WT	**	0.003
	β1 -/- vs. β1 -/- IAS	*	0.0113
03:00:00	β1 -/- vs. WT	*	0.0118
	β1 -/- vs. β1 -/- IAS	*	0.0238
Fig 2E
Luminescence intensity emitted by β1-/-/β1IAS MEFs adhering for 30 minutes on increasing amounts of FN, compared to β1-/- MEFs transfected with intact NanoLuc (β1-/-/NanoLuc)
two-way ANOVA
	Bonferroni's multiple comparisons test	Summary	Adjusted P Value
β1-/-/NanoLuc	125 ng/ml vs. 250 ng/ml	ns	>0,9999
	125 ng/ml vs. 500 ng/ml	ns	>0,9999
	125 ng/ml vs. 1000 ng/ml	ns	>0,9999
	250 ng/ml vs. 500 ng/ml	ns	>0,9999
	250 ng/ml vs. 1000 ng/ml	ns	>0,9999
	500 ng/ml vs. 1000 ng/ml	ns	>0,9999
β1-/-/β1 IAS	125 ng/ml vs. 250 ng/ml	*	0.0166
	125 ng/ml vs. 500 ng/ml	****	<0,0001
	125 ng/ml vs. 1000 ng/ml	****	<0,0001
	250 ng/ml vs. 500 ng/ml	*	0.0337
	250 ng/ml vs. 1000 ng/ml	**	0.002
	500 ng/ml vs. 1000 ng/ml	ns	0.8354
Fig 2F
Luminescence intensity emitted by β1-/-/β1IAS MEFs adhering for 30 minutes on FN coated-increasingly stiff PAGEs, compared to β1-/- MEFs transfected with intact NanoLuc (β1-/- /NanoLuc)
two-way ANOVA
	Bonferroni's multiple comparisons test	Summary	Adjusted P Value
β1-/-/NanoLuc	10 kPa vs. 0.5 kPa	ns	0.6424
	10 kPa vs. 100 kPa	ns	0.4717
β1-/-/β1 IAS	10 kPa vs. 0.5 kPa	****	<0,0001
	10 kPa vs. 100 kPa	**	0.0017

## Sheet: Figure 3
Fig 3B
Relative adhesion measured by the xCELLigence system in TeloHAEC β1IAS KI plated on FN
two-way ANOVA
	Bonferroni's multiple comparisons test	Summary	Adjusted P Value
Parental	30 min vs. 60 min	****	<0,0001
	30 min vs. 90 min	****	<0,0001
	30 min vs. 120 min	****	<0,0001
	60 min vs. 90 min	****	<0,0001
	60 min vs. 120 min	****	<0,0001
	90 min vs. 120 min	****	<0,0001
β1IAS KI	30 min vs. 60 min	****	<0,0001
	30 min vs. 90 min	****	<0,0001
	30 min vs. 120 min	****	<0,0001
	60 min vs. 90 min	****	<0,0001
	60 min vs. 120 min	****	<0,0001
	90 min vs. 120 min	***	0.0003
Fig 3C
Luminescence intensity emitted by TeloHAEC β1IAS, adhering for 30 minutes on increasing amounts of FN, Coll I and Lam 511
two-way ANOVA
	Bonferroni's multiple comparisons test	Summary	Adjusted P Value
FN	125 ng/ml vs. 250 ng/ml	***	0.0001
	125 ng/ml vs. 500 ng/ml	****	<0,0001
	125 ng/ml vs. 1000 ng/ml	****	<0,0001
	250 ng/ml vs. 500 ng/ml	**	0.0087
	250 ng/ml vs. 1000 ng/ml	***	0.0003
	500 ng/ml vs. 1000 ng/ml	ns	>0,9999
Coll I	125 ng/ml vs. 250 ng/ml	ns	>0,9999
	125 ng/ml vs. 500 ng/ml	****	<0,0001
	125 ng/ml vs. 1000 ng/ml	****	<0,0001
	250 ng/ml vs. 500 ng/ml	***	0.0001
	250 ng/ml vs. 1000 ng/ml	****	<0,0001
	500 ng/ml vs. 1000 ng/ml	****	<0,0001
Lam 511	125 ng/ml vs. 250 ng/ml	ns	>0,9999
	125 ng/ml vs. 500 ng/ml	ns	0.2637
	125 ng/ml vs. 1000 ng/ml	****	<0,0001
	250 ng/ml vs. 500 ng/ml	ns	0.5663
	250 ng/ml vs. 1000 ng/ml	****	<0,0001
	500 ng/ml vs. 1000 ng/ml	**	0.0059
Fig 3D
Luminescence intensity emitted by TeloHAEC β1IAS, adhering for 30 minutes on increasing amounts of VN
one-way ANOVA
VT	Bonferroni's multiple comparisons test	Summary	Adjusted P Value
	125 ng/ml vs. 250 ng/ml	ns	0.249
	125 ng/ml vs. 500 ng/ml	ns	>0,9999
	125 ng/ml vs. 1000 ng/ml	ns	0.8866
	250 ng/ml vs. 500 ng/ml	ns	0.1792
	250 ng/ml vs. 1000 ng/ml	*	0.0228
	500 ng/ml vs. 1000 ng/ml	ns	>0,9999
Fig 3F
Luminescence intensity emitted by TeloHAEC β1IAS, adhering for 15 minutes on 500 ng/ml FN, in presence of β1 integrin active stabilizing antibodies 9EG7 and 12G10
one-way ANOVA
	Bonferroni's multiple comparisons test	Summary	Adjusted P Value
	CTL vs. 9EG7	**	0.0028
	CTL vs. 12G10	**	0.0018
	9EG7 vs. 12G10	ns	>0,9999
Fig 3G
Luminescence intensity emitted by TeloHAEC β1IAS, adhering for 15 minutes on 500 ng/ml FN, in presence of the β1 integrin inactive stabilizing antibody mAb13 and pan-αv integrin antagonist MK-0429
one-way ANOVA
	Bonferroni's multiple comparisons test	Summary	Adjusted P Value
	CTL vs. mAb13	*	0.0127
	CTL vs. MK-0429	**	0.0048
	mAb13 vs. MK-0429	ns	>0,9999
Fig 3H
Luminescence intensity emitted by TeloHAEC β1IAS, plated on 500 ng/ml FN and silenced for the β1 integrin activating mediators TLN1, FERMT2 and FERMT3, compared to siCTL
one-way ANOVA
	Bonferroni's multiple comparisons test	Summary	Adjusted P Value
	siCTL vs. siTLN1	*	0.0126
	siCTL vs. siFERMT2	**	0.0091
	siCTL vs. siFERMT3	**	0.0034
	siTLN1 vs. siFERMT2	ns	>0,9999
	siTLN1 vs. siFERMT3	ns	>0,9999
	siFERMT2 vs. siFERMT3	ns	>0,9999
Fig 3I
Luminescence intensity emitted by TeloHAEC β1IAS, plated on 500 ng/ml FN and silenced for the β1 integrin inhibiting mediators FLRT2, LPHN2 and PLXND1, compared to siCTL
one-way ANOVA
	Bonferroni's multiple comparisons test	Summary	Adjusted P Value
	siCTL vs. siFLRT2	**	0.002
	siCTL vs. siLPHN2	*	0.0275
	siCTL vs. siPLXND1	*	0.03
	siFLRT2 vs. siLPHN2	ns	0.4278
	siFLRT2 vs. siPLXND1	ns	0.3879
	siLPHN2 vs. siPLXND1	ns	>0,9999

## Sheet: Figure 4
Fig 4D
Luminescence intensity emitted by TeloHAEC β1IAS, plated on 500 ng/ml FN and silenced for the β1 integrin activators RAP1B, TNS3 and RHOJ, compared to siCTL
one-way ANOVA
	Bonferroni's multiple comparisons test	Summary	Adjusted P Value
	siCTL vs. siRAP1B	*	0.0145
	siCTL vs. siTNS3	**	0.0011
	siCTL vs. siRHOJ	*	0.0114
	siRAP1B vs. siTNS3	ns	0.3878
	siRAP1B vs. siRHOJ	ns	>0,9999
	siTNS3 vs. siRHOJ	ns	0.5155
Fig 4E
Luminescence intensity emitted by TeloHAEC β1IAS, plated on 500 ng/ml FN and silenced for the β1 integrin activators RACGAP1, PJA2 and VEGF-B, compared to siCTL
one-way ANOVA
	Bonferroni's multiple comparisons test	Summary	Adjusted P Value
	siCTL vs. siRACGAP1	*	0.0102
	siCTL vs. siPJA2	***	0.0007
	siCTL vs. siVEGF-B	***	0.0001
	siRACGAP1 vs. siPJA2	ns	0.2553
	siRACGAP1 vs. siVEGF-B	*	0.013
	siPJA2 vs. siVEGF-B	ns	0.4623

## Sheet: Figure 5
Fig 5A, right
Luminescence intensity emitted by TeloHAEC β1IAS, plated on 500 ng/ml FN and silenced for PJA2 and rescued with mPJA2
one-way ANOVA
	Bonferroni's multiple comparisons test		Summary	Adjusted P Value
	CTL/siCTL vs. CTL/siPJA2		***	0.0006
	CTL/siCTL vs. mPJA2/siPJA2		ns	0.1033
	CTL/siPJA2 vs. mPJA2/siPJA2		**	0.0051

## Sheet: Figure 6
Fig 6A
Luminescence intensity emitted by TeloHAEC β1IAS, plated on 500 ng/ml FN and silenced for VEGFB, in presence or not of exogenous VEGFB for 15 minutes
one-way ANOVA
	Bonferroni's multiple comparisons test	Summary	Adjusted P Value
	siCTL vs. siCTL + VEGF-B	*	0.0296
	siCTL vs. siVEGF-B	*	0.0418
	siCTL vs. siVEGF-B + VEGF-B	*	0.0151
	siCTL + VEGF-B vs. siVEGF-B	***	0.0004
	siCTL + VEGF-B vs. siVEGF-B + VEGF-B	ns	>0,9999
	siVEGF-B vs. siVEGF-B + VEGF-B	***	0.0003
Fig 6F
Relative adhesion measured by the xCELLigence system in TeloHAEC β1IAS, plated on 1.5 μg/ml FN and silenced for VEGFB
two-way ANOVA
	Bonferroni's multiple comparisons test	Summary	Adjusted P Value
	siCTL vs. siVEGF-B 1h	ns	0.2635
	siCTL vs. siVEGF-B 2h	**	0.0072
	siCTL vs. siVEGF-B 3h	**	0.0058
	siCTL 1h vs. siCTL 2h	**	0.0072
	siCTL 2h vs. siCTL 3h	ns	0.1112
	siVEGF-B 1h vs. siVEGF-B 2h	ns	0.0597
	siVEGF-B 2h vs. VEGF-B 3h	ns	0.1916
Fig 6E
Relative adhesion measured by the xCELLigence system in TeloHAEC β1IAS, plated on 1.5 μg/ml FN and treated or not with exogenous 100 and 200 ng/ml of VEGFB
two-way ANOVA
Time (h)	Bonferroni's multiple comparisons test	Summary	Adjusted P Value
01:00:00	CTL vs. VEGF-B 100 ng/ml	ns	0.9405
	CTL vs. VEGF-B 200 ng/ml	ns	0.1061
	VEGF-B 100 ng/ml vs. VEGF-B 200 ng/ml	ns	>0,9999
02:00:00	CTL vs. VEGF-B 100 ng/ml	ns	0.0549
	CTL vs. VEGF-B 200 ng/ml	***	0.0005
	VEGF-B 100 ng/ml vs. VEGF-B 200 ng/ml	ns	0.3952
03:00:00	CTL vs. VEGF-B 100 ng/ml	*	0.0174
	CTL vs. VEGF-B 200 ng/ml	****	<0,0001
	VEGF-B 100 ng/ml vs. VEGF-B 200 ng/ml	ns	0.2048

## Sheet: Figure S1
Fig S1D
Cell viability in β1IAS TeloHAEC silenced for TLN1, FERMT2, FERMT3, FLRT2, LPHN2, PLXD1, RAP1B, TNS3, RHOJ, RACGPA1, PJA2 and VEGFB
one-way ANOVA
	Bonferroni's multiple comparisons test	Summary	Adjusted P Value
	siCTL vs. siTLN1	ns	0.3816
	siCTL vs. siFERMT2	ns	>0,9999
	siCTL vs. siFERMT3	ns	>0,9999
	siCTL vs. siFLRT2	ns	>0,9999
	siCTL vs. siLPHN2	ns	>0,9999
	siCTL vs. siPLXND1	ns	>0,9999
	siCTL vs. siRAP1B	ns	>0,9999
	siCTL vs. siTNS3	ns	>0,9999
	siCTL vs. siRHOJ	ns	>0,9999
	siCTL vs. siRACGAP1	ns	>0,9999
	siCTL vs. siPJA2	ns	>0,9999
	siCTL vs. siVEGF-B	****	<0,0001
