# Supplementary material for: Luminescent sensing of conformational integrin activation in living cells
Source: Cell Rep. 2025 Feb 17;44(2):115319. doi: 10.1016/j.celrep.2025.115319 (PMC11861568; doi:10.1016/j.celrep.2025.115319)
Supplement: Table S2. HTS significant pathways [file mmc3.xlsx]

## Sheet: HTS pathway enrichment
	DB	Term	Overlap	P.value	Adjusted.P.value	Odds.Ratio	Combined.Score	Genes
1	KEGG_2021_Human	Pathways in cancer	18/531	4,51016053141923e-06	0.00111401	3.84629	47.3447	NOTCH2;ITGB1;IL15RA;LAMA5;JUN;SMAD3;HDAC1;GSTP1;PTCH1;ADCY4;VEGFB;PRKCA;NFKB1;PML;CCNA2;CCND3;HMOX1;FGFR1
2	KEGG_2021_Human	Human T-cell leukemia virus 1 infection	11/219	1,00766134151365e-05	0.00124446	5.66357	65.161	FOSL1;CCNA2;IL15RA;JUN;CCND3;SMAD3;CANX;ADCY4;CALR;SLC25A5;NFKB1
3	KEGG_2021_Human	Focal adhesion	10/201	2,784031615134e-05	0.00229219	5.58132	58.5426	RAP1B;ITGB1;LAMA5;JUN;CCND3;VEGFB;ILK;PRKCA;PPP1R12C;BCAR1
4	KEGG_2021_Human	Axon guidance	9/182	7,37360975271777e-05	0.0045532	5.52092	52.5316	ITGB1;SEMA4D;RYK;PTCH1;RASA1;BOC;ILK;PRKCA;PLXNB1
5	KEGG_2021_Human	Oxytocin signaling pathway	7/154	0.000775456	0.0336701	5.00611	35.8541	JUN;NPR1;KCNJ12;CACNA2D1;ADCY4;PRKCA;PPP1R12C
6	KEGG_2021_Human	Epstein-Barr virus infection	8/202	0.000817897	0.0336701	4.34808	30.9095	CCNA2;JUN;CCND3;HDAC1;TNFAIP3;CALR;NFKB1;TAPBP
7	KEGG_2021_Human	Cell cycle	6/124	0.00133523	0.0471147	5.32492	35.2438	CCNA2;CCND3;SMAD3;TFDP1;HDAC1;CDC25A
8	NCI-Nature_2016	Signaling events mediated by focal adhesion kinase Homo sapiens 8fb80085-6195-11e5-8ac5-06603eb7f303	6/58	2,05154776746822e-05	0.00137612	12.124	130.87	ITGB1;RAP1B;JUN;RASA1;WASL;BCAR1
9	NCI-Nature_2016	Validated transcriptional targets of AP1 family members Fra1 and Fra2 Homo sapiens 76d028a7-6196-11e5-8ac5-06603eb7f303	5/35	2,08991414794976e-05	0.00137612	17.4392	187.921	CCNA2;FOSL1;JUN;PLAUR;HMOX1
10	NCI-Nature_2016	Signaling events regulated by Ret tyrosine kinase Homo sapiens e4431190-6195-11e5-8ac5-06603eb7f303	5/38	3,15609465700242e-05	0.00137612	15.8514	164.277	JUN;RASA1;PRKCA;PDLIM7;BCAR1
11	NCI-Nature_2016	Regulation of retinoblastoma protein Homo sapiens 407a3468-6195-11e5-8ac5-06603eb7f303	6/64	3,62137803565328e-05	0.00137612	10.8665	111.121	CCNA2;CCND3;DNMT1;JUN;TFDP1;HDAC1
12	NCI-Nature_2016	E2F transcription factor network Homo sapiens bb4d0fd3-6191-11e5-8ac5-06603eb7f303	6/72	7,07736287644559e-05	0.00215152	9.54545	91.2166	CCNA2;CCND3;TFDP1;RRM2;HDAC1;CDC25A
13	NCI-Nature_2016	Osteopontin-mediated events Homo sapiens 94bf7f2a-6194-11e5-8ac5-06603eb7f303	4/31	0.000219974	0.00557266	15.4222	129.886	JUN;ILK;NFKB1;BCAR1
14	NCI-Nature_2016	Validated targets of C-MYC transcriptional repression Homo sapiens 6bbdafa6-6196-11e5-8ac5-06603eb7f303	5/63	0.000363311	0.00788903	9.00748	71.3415	ITGB1;LGALS1;SMAD3;HDAC1;CFLAR
15	NCI-Nature_2016	Aurora B signaling Homo sapiens 304a75af-618c-11e5-8ac5-06603eb7f303	4/39	0.000541262	0.010284	11.8923	89.4494	RACGAP1;INCENP;RASA1;NCAPG
16	NCI-Nature_2016	Canonical NF-kappaB pathway Homo sapiens 7a1a9c3c-618f-11e5-8ac5-06603eb7f303	3/23	0.00137932	0.0209656	15.5387	102.341	TNFAIP3;PRKCA;NFKB1
17	NCI-Nature_2016	Signaling events mediated by PRL Homo sapiens bb67523a-6195-11e5-8ac5-06603eb7f303	3/23	0.00137932	0.0209656	15.5387	102.341	ITGB1;CCNA2;BCAR1
18	NCI-Nature_2016	PDGFR-beta signaling pathway Homo sapiens c901a3e4-6194-11e5-8ac5-06603eb7f303	6/128	0.00157095	0.0217077	5.14928	33.2442	RAP1B;JUN;RASA1;PRKCA;WASL;BCAR1
19	NCI-Nature_2016	VEGFR1 specific signals Homo sapiens 8b13143b-6196-11e5-8ac5-06603eb7f303	3/27	0.00221414	0.0280457	12.9463	79.1395	RASA1;VEGFB;PRKCA
20	NCI-Nature_2016	Calcium signaling in the CD4+ TCR pathway Homo sapiens 5294f70b-618f-11e5-8ac5-06603eb7f303	3/29	0.00272692	0.0282309	11.9493	70.5554	FOSL1;JUN;AKAP5
21	NCI-Nature_2016	CD40/CD40L signaling Homo sapiens 1971792f-6190-11e5-8ac5-06603eb7f303	3/30	0.00300846	0.0282309	11.5061	66.8082	JUN;TNFAIP3;NFKB1
22	NCI-Nature_2016	Endothelins Homo sapiens dfb9dc47-6191-11e5-8ac5-06603eb7f303	4/63	0.00327206	0.0282309	7.04621	40.3208	JUN;ADCY4;PRKCA;BCAR1
23	NCI-Nature_2016	Syndecan-4-mediated signaling events Homo sapiens 076bc549-6196-11e5-8ac5-06603eb7f303	3/31	0.00330723	0.0282309	11.0946	63.3685	ITGB1;PRKCA;FGFR1
24	NCI-Nature_2016	Regulation of Ras family activation Homo sapiens 397d91c7-6195-11e5-8ac5-06603eb7f303	3/31	0.00330723	0.0282309	11.0946	63.3685	LGALS1;RASA1;PRKCA
25	NCI-Nature_2016	LPA receptor mediated events Homo sapiens 4b994cde-6194-11e5-8ac5-06603eb7f303	4/65	0.00366373	0.0282309	6.8145	38.2244	JUN;ADCY4;NFKB1;BCAR1
26	NCI-Nature_2016	Beta1 integrin cell surface interactions Homo sapiens 2fd0bc63-618d-11e5-8ac5-06603eb7f303	4/66	0.00387099	0.0282309	6.70424	37.237	ITGB1;LAMA5;PLAUR;TGFBI
27	NCI-Nature_2016	Signaling events mediated by HDAC Class I Homo sapiens 97e84126-6195-11e5-8ac5-06603eb7f303	4/66	0.00387099	0.0282309	6.70424	37.237	HDAC1;SIRT7;FKBP3;NFKB1
28	NCI-Nature_2016	IL1-mediated signaling events Homo sapiens 68fce8e7-6193-11e5-8ac5-06603eb7f303	3/33	0.00395773	0.0282309	10.3539	57.2788	JUN;TOLLIP;NFKB1
29	NCI-Nature_2016	Regulation of Telomerase Homo sapiens 4dfe97ca-6195-11e5-8ac5-06603eb7f303	4/67	0.00408605	0.0282309	6.59749	36.2874	JUN;SMAD3;HDAC1;NFKB1
30	NCI-Nature_2016	EPHB forward signaling Homo sapiens 01c81f4a-6192-11e5-8ac5-06603eb7f303	3/39	0.00635353	0.0414674	8.62565	43.635	RAP1B;RASA1;WASL
31	NCI-Nature_2016	Signaling events mediated by Hepatocyte Growth Factor Receptor (c-Met) Homo sapiens ac39d2b9-6195-11e5-8ac5-06603eb7f303	4/77	0.00669451	0.0414674	5.69084	28.491	RAP1B;JUN;WASL;BCAR1
32	NCI-Nature_2016	amb2 Integrin signaling Homo sapiens 5d4f90b6-6188-11e5-8ac5-06603eb7f303	3/40	0.00682029	0.0414674	8.3921	41.8586	RAP1B;PLAUR;NFKB1
33	NCI-Nature_2016	Urokinase-type plasminogen activator (uPA) and uPAR-mediated signaling Homo sapiens 503076a2-6196-11e5-8ac5-06603eb7f303	3/42	0.0078136	0.0449718	7.96093	38.6256	ITGB1;PLAUR;BCAR1
34	NCI-Nature_2016	Regulation of nuclear SMAD2/3 signaling Homo sapiens 246aac04-6195-11e5-8ac5-06603eb7f303	4/81	0.0079884	0.0449718	5.39412	26.0523	JUN;TFDP1;SMAD3;HDAC1
35	NCI-Nature_2016	Glucocorticoid receptor regulatory network Homo sapiens dfba0dfb-6192-11e5-8ac5-06603eb7f303	4/82	0.00833571	0.045251	5.3247	25.4904	JUN;HDAC1;SUMO2;NFKB1
36	NCI-Nature_2016	a6b1 and a6b4 Integrin signaling Homo sapiens 73d1a893-6186-11e5-8ac5-06603eb7f303	3/45	0.00945577	0.0495613	7.39117	34.4512	ITGB1;LAMA5;PRKCA
37	NCI-Nature_2016	Hedgehog signaling events mediated by Gli proteins Homo sapiens 153b6970-6193-11e5-8ac5-06603eb7f303	3/47	0.0106539	0.0539799	7.0545	32.0403	HDAC1;PTCH1;CSNK1D
38	WikiPathway_2021_Human	TGF Beta Signaling Pathway WP366	10/132	6,5464947228471e-07	0.000229334	8.76871	124.859	ITGB1;KLF10;APP;JUN;SMAD3;TFDP1;HDAC1;UCHL5;PML;BCAR1
39	WikiPathway_2021_Human	VEGFA VEGFR2 Signaling WP3888	17/430	1,07416336785046e-06	0.000229334	4.50994	61.9844	ITGB1;JUN;HDAC1;CACNA2D1;PLAUR;PRKCA;PTPN14;NFKB1;RAP1B;RHOJ;TAOK2;RPLP2;TNFRSF25;CALR;ADAMTS9;SLC25A11;BCAR1
40	WikiPathway_2021_Human	Retinoblastoma Gene In Cancer WP2446	8/87	2,05917699424445e-06	0.00029309	10.7402	140.623	CCNA2;ANLN;CCND3;DNMT1;TFDP1;RRM2;HDAC1;CDC25A
41	WikiPathway_2021_Human	Factors And Pathways Affecting Insulin Like Growth Factor IGF1 Akt Signaling WP3850	5/36	2,40799208938777e-05	0.00218245	16.8757	179.459	ITGB1;SMAD3;ILK;WASL;NFKB1
42	WikiPathway_2021_Human	Focal Adhesion WP306	10/199	2,55555668946841e-05	0.00218245	5.64096	59.6512	RAP1B;ITGB1;LAMA5;JUN;CCND3;VEGFB;ILK;PRKCA;PPP1R12C;BCAR1
43	WikiPathway_2021_Human	Role Of Hypoxia Angiogenesis And FGF Pathway In OA Chondrocyte Hypertrophy WP5373	5/50	0.000121248	0.00854069	11.6173	104.761	FOSL1;JUN;PRKCA;NFKB1;FGFR1
44	WikiPathway_2021_Human	Inclusion Body Myositis WP5120	3/11	0.000140011	0.00854069	38.8704	344.928	BACE1;APP;NFKB1
45	WikiPathway_2021_Human	Overlap Between Signal Transduction Pathways Contributing To LMNA Laminopathies WP4879	5/55	0.000191428	0.0102174	10.4529	89.4874	SMAD3;HDAC1;CTSK;TNFRSF11B;ZMPSTE24
46	WikiPathway_2021_Human	Hair Follicle Development Organogenesis Part 2 Of 3 WP2839	4/32	0.000249502	0.0118375	14.8707	123.368	ITGB1;LAMA5;PTCH1;NFKB1
47	WikiPathway_2021_Human	Hepatocyte Growth Factor Receptor Signaling WP313	4/34	0.000316939	0.0135333	13.8779	111.811	ITGB1;RAP1B;JUN;RASA1
48	WikiPathway_2021_Human	Transcriptional Activation By NRF2 In Response To Phytochemicals WP3	3/15	0.000375196	0.0145644	25.9084	204.367	HMOX1;PRKCA;SLC7A11
49	WikiPathway_2021_Human	Melatonin Metabolism And Effects WP3298	4/37	0.000441235	0.0157006	12.6144	97.4577	PRKCA;CSNK1D;APOE;NFKB1
50	WikiPathway_2021_Human	PDGF Pathway WP2526	4/40	0.000596878	0.0196051	11.5614	85.8295	JUN;RASA1;WASL;NFKB1
51	WikiPathway_2021_Human	CKAP4 Signaling Pathway Map WP5322	6/109	0.000682346	0.0208116	6.10504	44.5056	ITGB1;JUN;SMAD3;PTCH1;FBXO3;NFKB1
52	WikiPathway_2021_Human	TROP2 Regulatory Signaling WP5300	4/45	0.000937071	0.0266753	10.1489	70.7658	ITGB1;JUN;PRKCA;NFKB1
53	WikiPathway_2021_Human	Cell Cycle WP179	6/120	0.00112754	0.0294484	5.51288	37.4198	CCNA2;CCND3;SMAD3;TFDP1;HDAC1;CDC25A
54	WikiPathway_2021_Human	A Network Map Of Macrophage Stimulating Protein MSP Signaling WP5353	5/82	0.00121602	0.0294484	6.77833	45.4973	ITGB1;JUN;SMAD3;NFKB1;FGFR1
55	WikiPathway_2021_Human	Hepatitis C And Hepatocellular Carcinoma WP3646	4/49	0.00129298	0.0294484	9.24491	61.4861	JUN;RRM2;SMAD3;NFKB1
56	WikiPathway_2021_Human	Photodynamic Therapy Induced NFE2L2 NRF2 Survival Signaling WP3612	3/23	0.00137932	0.0294484	15.5387	102.341	JUN;GSTP1;HMOX1
57	WikiPathway_2021_Human	NRF2 ARE Regulation WP4357	3/23	0.00137932	0.0294484	15.5387	102.341	HMOX1;PRKCA;SLC7A11
58	WikiPathway_2021_Human	MTHFR Deficiency WP4288	3/24	0.00156517	0.030561	14.7981	95.5919	DNMT1;EHMT1;COMT
59	WikiPathway_2021_Human	Apoptosis Related Network Due To Altered Notch3 In Ovarian Cancer WP2864	4/53	0.00173398	0.030561	8.48851	53.9643	APP;HDAC1;APOE;NFKB1
60	WikiPathway_2021_Human	Apoptosis Modulation And Signaling WP1772	5/89	0.00175181	0.030561	6.21126	39.4235	JUN;TOLLIP;TNFRSF25;CFLAR;NFKB1
61	WikiPathway_2021_Human	Thyroxine Thyroid Hormone Production WP1981	3/25	0.00176599	0.030561	14.1247	89.5371	RAP1B;PRKCA;NFKB1
62	WikiPathway_2021_Human	mRNA Protein And Metabolite Inducation Pathway By Cyclosporin A WP3953	2/7	0.00190375	0.030561	41.2521	258.4	SLC1A5;SLC7A11
63	WikiPathway_2021_Human	Amino Acid Metabolism In Triple Negative Breast Cancer Cells WP5213	2/7	0.00190375	0.030561	41.2521	258.4	SLC1A5;SLC7A11
64	WikiPathway_2021_Human	P53 Transcriptional Gene Network WP4963	5/91	0.00193243	0.030561	6.0662	37.9076	FUCA1;ERCC5;SLC7A11;CDC25A;PML
65	WikiPathway_2021_Human	lncRNA In Canonical Wnt Signaling And Colorectal Cancer WP4258	5/93	0.0021263	0.032426	5.92773	36.4755	FOSL1;CCND3;JUN;RYK;HNRNPU
66	WikiPathway_2021_Human	Complement System WP2806	5/95	0.00233398	0.0343659	5.79541	35.1213	LAMA5;F12;PLAUR;PRKCA;CALR
67	WikiPathway_2021_Human	T Cell Receptor And Co Stimulatory Signaling WP2583	3/28	0.00246226	0.0350462	12.4279	74.6501	RASA1;PRKCA;NFKB1
68	WikiPathway_2021_Human	PDGFR Beta Pathway WP3972	3/29	0.00272692	0.0363874	11.9493	70.5554	JUN;RASA1;PRKCA
69	WikiPathway_2021_Human	RAS And Bradykinin Pathways In COVID 19 WP4969	3/29	0.00272692	0.0363874	11.9493	70.5554	NPR1;F12;NFKB1
70	WikiPathway_2021_Human	MAPK Signaling Pathway WP382	8/246	0.00283402	0.0366198	3.53628	20.744	RAP1B;JUN;CACNA2D1;RASA1;TAOK2;PRKCA;NFKB1;FGFR1
71	WikiPathway_2021_Human	Neural Crest Differentiation WP2064	5/101	0.00304559	0.0366198	5.43155	31.4707	NOTCH2;ITGB1;HDAC1;NFKB1;FGFR1
72	WikiPathway_2021_Human	Wnt Signaling Pathway And Pluripotency WP399	5/101	0.00304559	0.0366198	5.43155	31.4707	FOSL1;CCND3;JUN;RACGAP1;PRKCA
73	WikiPathway_2021_Human	DYRK1A Involvement Regarding Cell Proliferation In Brain Development WP5180	4/62	0.00308738	0.0366198	7.16806	41.4345	BACE1;APP;TFDP1;TFAP4
74	WikiPathway_2021_Human	Antiviral And Anti Inflammatory Effects Of Nrf2 On SARS CoV 2 Pathway WP5113	3/31	0.00330723	0.0381672	11.0946	63.3685	HMOX1;SLC7A11;NFKB1
75	WikiPathway_2021_Human	Ferroptosis WP4313	4/64	0.00346413	0.0386814	6.92842	39.2515	HMOX1;SLC7A11;SLC1A5;FTL
76	WikiPathway_2021_Human	Circadian Rhythm Genes WP3594	7/201	0.00353834	0.0386814	3.78422	21.3585	KLF10;JUN;HDAC1;UBC;HNRNPU;CSNK1D;PML
77	WikiPathway_2021_Human	Metabolic Pathways Of Fibroblasts WP5312	3/32	0.00362355	0.0386814	10.7115	60.2019	P4HA1;SLC1A5;FGFR1
78	WikiPathway_2021_Human	AGE RAGE Pathway WP2324	4/66	0.00387099	0.0388376	6.70424	37.237	JUN;SMAD3;PRKCA;NFKB1
79	WikiPathway_2021_Human	Oxidative Stress Response WP408	3/33	0.00395773	0.0388376	10.3539	57.2788	GSR;HMOX1;NFKB1
80	WikiPathway_2021_Human	Signal Transduction Through IL1R WP4496	3/33	0.00395773	0.0388376	10.3539	57.2788	JUN;TOLLIP;NFKB1
81	WikiPathway_2021_Human	Trans Sulfuration Pathway WP2333	2/10	0.004002	0.0388376	25.7786	142.323	MPST;DNMT1
82	WikiPathway_2021_Human	Androgen Receptor Network In Prostate Cancer WP2263	5/109	0.00422216	0.0400636	5.0117	27.401	RAP1B;JUN;SMAD3;RASA1;CDC25A
83	WikiPathway_2021_Human	DNA Damage Response Only ATM Dependent WP710	5/110	0.00438912	0.0407425	4.96372	26.9462	FOSL1;CCND3;JUN;SMAD3;NFKB1
84	WikiPathway_2021_Human	Wnt Signaling WP428	5/114	0.0051042	0.0461432	4.78059	25.2305	FOSL1;CCND3;JUN;RYK;PRKCA
85	WikiPathway_2021_Human	Primary Focal Segmental Glomerulosclerosis FSGS WP2572	4/72	0.00528301	0.0461432	6.11084	32.0407	ITGB1;LAMA5;PLAUR;ILK
86	WikiPathway_2021_Human	Gastrin Signaling Pathway WP4659	5/115	0.00529512	0.0461432	4.73689	24.8259	ITGB1;JUN;PRKCA;NFKB1;BCAR1
87	WikiPathway_2021_Human	Chemokine Signaling Pathway WP3929	6/165	0.00552311	0.0467046	3.9436	20.502	RAP1B;ADCY4;PRKX;WASL;NFKB1;BCAR1
88	WikiPathway_2021_Human	PtdIns 4 5 P2 In Cytokinesis Pathway WP5199	2/12	0.00579521	0.0467046	20.6208	106.212	ANLN;RACGAP1
89	WikiPathway_2021_Human	Burn Wound Healing WP5055	4/74	0.00582099	0.0467046	5.93564	30.5465	LGALS1;SMAD3;NFKB1;FGFR1
90	WikiPathway_2021_Human	Disturbed Pathways In Duchenne Muscular Dystrophy WP5356	4/74	0.00582099	0.0467046	5.93564	30.5465	SMAD3;CACNA2D1;SLC25A5;NFKB1
91	WikiPathway_2021_Human	TNF Related Weak Inducer Of Apoptosis TWEAK Signaling Pathway WP2036	3/38	0.00590644	0.0467046	8.87255	45.5314	JUN;HDAC1;NFKB1
92	BioPlanet_2019	T cell receptor regulation of apoptosis	22/603	1,04644451541817e-07	8,48666502004139e-05	4.23238	68.0257	IL15RA;JUN;SEMA4D;SLC20A1;RYK;HDAC1;GSTP1;TNFAIP3;ILK;CFLAR;IQGAP2;NFKB1;IL27RA;BCL2L12;CCNA2;MRPL3;CCND3;LGALS1;SRPRB;TNFRSF25;SLC25A5;FGFR1
93	BioPlanet_2019	TGF-beta regulation of extracellular matrix	19/565	2,71644394011308e-06	0.00110152	3.82983	49.0838	KLF10;ASAH1;SMAD3;SLC20A1;STC1;TNFAIP3;SLC1A4;SLC7A11;IQGAP2;CDC25A;FOSL1;TFDP1;CTSK;CPD;MGAT1;ANG;APOE;TGFBI;CTSC
94	BioPlanet_2019	TGF-beta signaling pathway	10/185	1,36068169712186e-05	0.00367838	6.09658	68.3119	ITGB1;KLF10;JUN;SMAD3;TFDP1;HDAC1;NFKB1;UCHL5;PML;BCAR1
95	BioPlanet_2019	Interleukin-2 signaling pathway	22/847	2,64265646315802e-05	0.00373246	2.94279	31.0204	APP;JUN;SMAD3;FUCA1;PTCH1;PLAUR;PRKCA;PRKX;TNFRSF11B;SLC1A5;CFLAR;IQGAP2;NFKB1;PITRM1;CTSK;RASA1;UBC;HSF4;ANG;TNFRSF25;PKIG;CTSC
96	BioPlanet_2019	FRA pathway	5/37	2,76244255381625e-05	0.00373246	16.3476	171.597	CCNA2;FOSL1;JUN;PLAUR;HMOX1
97	BioPlanet_2019	Signaling events mediated by focal adhesion kinase	6/62	3,01738590040578e-05	0.00373246	11.2557	117.155	ITGB1;RAP1B;JUN;RASA1;WASL;BCAR1
98	BioPlanet_2019	Signaling events regulated by Ret tyrosine kinase	5/39	3,59189369665073e-05	0.00373246	15.3844	157.447	JUN;RASA1;PRKCA;PDLIM7;BCAR1
99	BioPlanet_2019	Retinoblastoma protein regulation	6/66	4,31872154063421e-05	0.00373246	10.5032	105.557	CCNA2;CCND3;DNMT1;JUN;TFDP1;HDAC1
100	BioPlanet_2019	Signaling by TGF-beta receptor complex	6/66	4,31872154063421e-05	0.00373246	10.5032	105.557	TFDP1;SMAD3;HDAC1;UBC;UCHL5;MEN1
101	BioPlanet_2019	Transcriptional activity of SMAD2/SMAD3-SMAD4 heterotrimer	5/41	4,60229328823779e-05	0.00373246	14.5282	145.084	SMAD3;TFDP1;HDAC1;UBC;MEN1
102	BioPlanet_2019	E2F transcription factor network	6/74	8,25805295260146e-05	0.00561588	9.26377	87.0955	CCNA2;CCND3;TFDP1;RRM2;HDAC1;CDC25A
103	BioPlanet_2019	Pathways in cancer	12/325	8,30956915340709e-05	0.00561588	4.10624	38.5802	ITGB1;LAMA5;JUN;SMAD3;HDAC1;GSTP1;PTCH1;VEGFB;PRKCA;NFKB1;PML;FGFR1
104	BioPlanet_2019	G0 and early G1 pathway	4/25	9,25508153023362e-05	0.00577375	19.8346	184.219	CCNA2;TFDP1;HDAC1;CDC25A
105	BioPlanet_2019	Apoptosis modulation and signaling	6/80	0.000127668	0.0073956	8.51006	76.3019	JUN;TOLLIP;TNFRSF25;TNFRSF11B;CFLAR;NFKB1
106	BioPlanet_2019	Cell cycle: G1/S checkpoint	4/28	0.000146432	0.00791709	17.3526	153.206	SMAD3;TFDP1;HDAC1;CDC25A
107	BioPlanet_2019	Signaling by NOTCH	7/119	0.000162558	0.00816871	6.58222	57.4264	NOTCH2;TNRC6C;JUN;TFDP1;HDAC1;SEL1L;UBC
108	BioPlanet_2019	Interleukin-1 regulation of extracellular matrix	7/120	0.000171231	0.00816871	6.52364	56.5762	FOSL1;IL15RA;JUN;SMAD3;TNFAIP3;TNFRSF11B;NFKB1
109	BioPlanet_2019	Tumor necrosis factor (TNF) pathway	4/30	0.000193046	0.0086978	16.0162	136.98	JUN;TNFAIP3;CFLAR;NFKB1
110	BioPlanet_2019	Alpha-V beta-3 integrin/OPN pathway	4/31	0.000219974	0.0091978	15.4222	129.886	JUN;ILK;NFKB1;BCAR1
111	BioPlanet_2019	Pre-NOTCH expression and processing	5/57	0.000226826	0.0091978	10.0499	84.3316	NOTCH2;TNRC6C;JUN;TFDP1;SEL1L
112	BioPlanet_2019	Mitotic G1-G1/S phases	7/135	0.000352783	0.0136241	5.75476	45.7484	CCNA2;CCND3;TFDP1;RRM2;HDAC1;UBC;CDC25A
113	BioPlanet_2019	Wnt signaling pathway	9/231	0.000438712	0.0161725	4.2916	33.1812	FOSL1;JUN;CCND3;SMAD3;RYK;HDAC1;CSNK1D;PRKCA;PRKX
114	BioPlanet_2019	Focal adhesion	9/233	0.000466976	0.016216	4.25285	32.6161	RAP1B;ITGB1;LAMA5;JUN;CCND3;VEGFB;ILK;PRKCA;BCAR1
115	BioPlanet_2019	Signaling of hepatocyte growth factor receptor	4/38	0.000489432	0.016216	12.2427	93.3173	ITGB1;RAP1B;JUN;RASA1
116	BioPlanet_2019	Aurora B signaling	4/39	0.000541262	0.016216	11.8923	89.4494	RACGAP1;INCENP;RASA1;NCAPG
117	BioPlanet_2019	Cadmium-induced DNA biosynthesis and proliferation in macrophages	3/17	0.000552773	0.016216	22.2049	166.55	JUN;PRKCA;NFKB1
118	BioPlanet_2019	G1/S-specific transcription	3/17	0.000552773	0.016216	22.2049	166.55	RRM2;TFDP1;CDC25A
119	BioPlanet_2019	Amoebiasis	6/105	0.000559862	0.016216	6.353	47.5701	LAMA5;RAB5B;PRKCA;PRKX;NFKB1;SERPINB6
120	BioPlanet_2019	Myc repressed pathway	5/73	0.000718052	0.0194659	7.67896	55.5878	ITGB1;LGALS1;SMAD3;HDAC1;CFLAR
121	BioPlanet_2019	TWEAK signaling pathway	4/42	0.000720072	0.0194659	10.9518	79.249	JUN;HDAC1;TNFRSF25;NFKB1
122	BioPlanet_2019	PTEN-dependent cell cycle arrest and apoptosis	3/19	0.000776531	0.020315	19.4274	139.113	ITGB1;ILK;BCAR1
123	BioPlanet_2019	Gastrin pathway	4/44	0.000860239	0.0218017	10.4032	73.4286	ITGB1;FOSL1;JUN;NFKB1
124	BioPlanet_2019	Toll receptor cascades	7/159	0.000935492	0.0229904	4.84021	33.7577	APP;JUN;TOLLIP;CTSK;UBC;TNFAIP3;NFKB1
125	BioPlanet_2019	Oxidative stress-induced gene expression via Nrf2	3/21	0.00105072	0.0250629	17.267	118.422	JUN;HMOX1;PRKCA
126	BioPlanet_2019	Agrin in postsynaptic differentiation	4/47	0.001105	0.0256045	9.67589	65.8726	ITGB1;LAMA5;JUN;NRG2
127	BioPlanet_2019	Cyclins and cell cycle regulation	3/23	0.00137932	0.0294375	15.5387	102.341	CCND3;TFDP1;CDC25A
128	BioPlanet_2019	Downregulation of SMAD2/3-SMAD4 transcriptional activity	3/23	0.00137932	0.0294375	15.5387	102.341	SMAD3;HDAC1;UBC
129	BioPlanet_2019	Signaling events mediated by PRL	3/23	0.00137932	0.0294375	15.5387	102.341	ITGB1;CCNA2;BCAR1
130	BioPlanet_2019	Glutathione metabolism	4/51	0.00150223	0.0312387	8.85062	57.5361	RRM2;ANPEP;GSTP1;GSR
131	BioPlanet_2019	PDGFB signaling pathway	6/129	0.00163454	0.0331403	5.10716	32.7696	RAP1B;JUN;RASA1;PRKCA;WASL;BCAR1
132	BioPlanet_2019	TPO signaling pathway	3/25	0.00176599	0.0348266	14.1247	89.5371	JUN;RASA1;PRKCA
133	BioPlanet_2019	RANKL signaling pathway	4/54	0.00185866	0.0348266	8.31832	52.3047	JUN;CTSK;TNFRSF11B;NFKB1
134	BioPlanet_2019	Activation of PKC through G-protein coupled receptors	2/7	0.00190375	0.0348266	41.2521	258.4	PRKCA;NFKB1
135	BioPlanet_2019	Gamma-secretase-mediated ErbB4 signaling pathway	2/7	0.00190375	0.0348266	41.2521	258.4	PRKCA;NRG2
136	BioPlanet_2019	Neural crest differentiation	5/91	0.00193243	0.0348266	6.0662	37.9076	ITGB1;NOTCH2;HDAC1;NFKB1;FGFR1
137	BioPlanet_2019	Oxidative stress	3/27	0.00221414	0.0382057	12.9463	79.1395	GSR;HMOX1;NFKB1
138	BioPlanet_2019	VEGFR1 pathway	3/27	0.00221414	0.0382057	12.9463	79.1395	RASA1;VEGFB;PRKCA
139	BioPlanet_2019	Transport of inorganic cations/anions and amino acids/oligopeptides	5/95	0.00233398	0.0393359	5.79541	35.1213	SLC9A5;SLC20A1;SLC1A4;SLC7A11;SLC1A5
140	BioPlanet_2019	Disease	15/674	0.00246146	0.0393359	2.43475	14.6255	APP;RNGTT;GOSR2;ADCY4;PRKCA;IL4I1;KHSRP;CANX;UBC;RPLP2;SRPRB;CALR;TGFBI;SLC25A5;FGFR1
141	BioPlanet_2019	TGF-beta receptor activation of SMADs	3/28	0.00246226	0.0393359	12.4279	74.6501	SMAD3;UBC;UCHL5
142	BioPlanet_2019	Sema4D-mediated inhibition of cell attachment and migration	2/8	0.00252215	0.0393359	34.375	205.653	SEMA4D;PLXNB1
143	BioPlanet_2019	Support of platelet aggregation by Eph kinases and ephrins	2/8	0.00252215	0.0393359	34.375	205.653	ITGB1;RAP1B
144	BioPlanet_2019	Transmission across chemical synapses	7/190	0.002591	0.0396472	4.01394	23.9059	KCNJ12;CACNA2D1;ADCY4;PRKCA;AKAP5;COMT;CAMKK1
145	BioPlanet_2019	Wnt signaling pathway and pluripotency	5/98	0.00267265	0.0401393	5.60761	33.2233	FOSL1;CCND3;JUN;RACGAP1;PRKCA
146	BioPlanet_2019	T cell receptor calcium pathway	3/29	0.00272692	0.0402097	11.9493	70.5554	FOSL1;JUN;AKAP5
147	BioPlanet_2019	PDGFA signaling pathway	3/30	0.00300846	0.043569	11.5061	66.8082	JUN;RASA1;PRKCA
148	BioPlanet_2019	Amino acid transport across the plasma membrane	3/31	0.00330723	0.0454604	11.0946	63.3685	SLC1A4;SLC1A5;SLC7A11
149	BioPlanet_2019	CD40/CD40L signaling	3/31	0.00330723	0.0454604	11.0946	63.3685	JUN;TNFAIP3;NFKB1
150	BioPlanet_2019	Ras family activation regulation	3/31	0.00330723	0.0454604	11.0946	63.3685	LGALS1;RASA1;PRKCA
151	BioPlanet_2019	Chagas disease	5/104	0.00345471	0.0460559	5.26615	29.8486	JUN;SMAD3;CALR;CFLAR;NFKB1
152	BioPlanet_2019	Endothelins	4/64	0.00346413	0.0460559	6.92842	39.2515	JUN;ADCY4;PRKCA;BCAR1
153	BioPlanet_2019	Syndecan 4 pathway	3/32	0.00362355	0.046306	10.7115	60.2019	ITGB1;PRKCA;FGFR1
154	BioPlanet_2019	MAPK signaling pathway	9/314	0.00366003	0.046306	3.11048	17.4507	RAP1B;JUN;CACNA2D1;RASA1;TAOK2;PRKCA;PRKX;NFKB1;FGFR1
155	BioPlanet_2019	LPA receptor mediated events	4/65	0.00366373	0.046306	6.8145	38.2244	JUN;ADCY4;NFKB1;BCAR1
156	BioPlanet_2019	Integrated breast cancer pathway	6/152	0.00371133	0.046306	4.29758	24.0508	JUN;HDAC1;CSNK1D;CDC25A;NFKB1;PML
157	BioPlanet_2019	Beta-1 integrin cell surface interactions	4/66	0.00387099	0.046673	6.70424	37.237	ITGB1;LAMA5;PLAUR;TGFBI
158	BioPlanet_2019	E2F-mediated regulation of DNA replication	3/33	0.00395773	0.046673	10.3539	57.2788	RRM2;TFDP1;CDC25A
159	BioPlanet_2019	Activation of Src by protein tyrosine phosphatase alpha	2/10	0.004002	0.046673	25.7786	142.323	PRKCA;CDC25A
160	BioPlanet_2019	Free radical-induced apoptosis	2/10	0.004002	0.046673	25.7786	142.323	GSR;NFKB1
161	BioPlanet_2019	Integrin signaling pathway	6/155	0.00408316	0.046673	4.21041	23.161	RAP1B;ITGB1;JUN;RHOJ;ILK;BCAR1
162	BioPlanet_2019	Telomerase regulation	4/67	0.00408605	0.046673	6.59749	36.2874	JUN;SMAD3;HDAC1;NFKB1
163	BioPlanet_2019	Cysteine and methionine metabolism	3/34	0.00431006	0.047236	10.0194	54.5738	MPST;IL4I1;DNMT1
164	BioPlanet_2019	EGF receptor transactivation by GPCRs in cardiac hypertrophy	3/34	0.00431006	0.047236	10.0194	54.5738	JUN;PRKCA;NFKB1
165	BioPlanet_2019	Induction of apoptosis through DR3 and DR4/5 death receptors	3/34	0.00431006	0.047236	10.0194	54.5738	TNFRSF25;CFLAR;NFKB1
166	BioPlanet_2019	Hedgehog signaling pathway	4/70	0.00477936	0.0498942	6.29665	33.6458	PTCH1;BOC;CSNK1D;PRKX
167	BioPlanet_2019	Renal cell carcinoma	4/70	0.00477936	0.0498942	6.29665	33.6458	RAP1B;FLCN;JUN;VEGFB
168	BioPlanet_2019	Signaling events mediated by HDAC class I	4/70	0.00477936	0.0498942	6.29665	33.6458	HDAC1;SIRT7;FKBP3;NFKB1
169	BioPlanet_2019	Cell cycle	11/453	0.00483945	0.0498942	2.63339	14.0385	CCNA2;CCND3;SMAD3;TFDP1;RRM2;INCENP;HDAC1;UBC;CSNK1D;CDC25A;MEN1
170	BioPlanet_2019	Sonic Hedgehog (SHH) receptor PTCH1 regulation of cell cycle	2/11	0.00486023	0.0498942	22.9132	122.051	PTCH1;CDC25A
171	BioPlanet_2019	Bacterial invasion of epithelial cells	4/71	0.00502696	0.0509608	6.20236	32.8287	ITGB1;ILK;WASL;BCAR1
172	BioPlanet_2019	CXCR4 signaling pathway	5/116	0.00549105	0.0549783	4.69398	24.4305	RAP1B;ITGB1;PRKCA;NFKB1;BCAR1
173	Elsevier_Pathway_Collection	Proteins with Altered Expression in Cancer-Associated Evading of Growth Suppressors	6/58	2,05154776746822e-05	0.0157764	12.124	130.87	FLCN;SMAD3;PTCH1;ILK;TNFAIP3;MEN1
174	Elsevier_Pathway_Collection	Cell Cycle Overiew	7/107	8,34264065897892e-05	0.0197169	7.37658	69.2775	CCNA2;CCND3;JUN;SMAD3;TFDP1;INCENP;CDC25A
175	Elsevier_Pathway_Collection	Genes with Mutations in Cancer-Associated Evading of Growth Suppressors	5/47	8,98707667112153e-05	0.0197169	12.449	115.989	FLCN;SMAD3;PTCH1;TNFAIP3;MEN1
176	Elsevier_Pathway_Collection	MHC1-Mediated Antigen Presentation	3/10	0.000102559	0.0197169	44.4256	408.052	CANX;CALR;TAPBP
177	Elsevier_Pathway_Collection	Proteins Involved in Pulmonary Hypertension	8/165	0.0002126	0.0281933	5.38292	45.5185	LGALS1;SMAD3;VEGFB;HMOX1;PRKCA;TNFRSF11B;APOE;FGFR1
178	Elsevier_Pathway_Collection	Proteins Involved in Breast Cancer Related to NOTCH Signaling Pathway	4/31	0.000219974	0.0281933	15.4222	129.886	NOTCH2;JUN;SMAD3;PRKCA
179	Elsevier_Pathway_Collection	Proteins Involved in Amyotrophic Lateral Sclerosis	8/181	0.000397035	0.0436171	4.8811	38.2263	APP;PTGFR;JUN;LGALS1;GSR;VEGFB;ANG;APOE
