# Supplementary material for: Luminescent sensing of conformational integrin activation in living cells
Source: Cell Rep. 2025 Feb 17;44(2):115319. doi: 10.1016/j.celrep.2025.115319 (PMC11861568; doi:10.1016/j.celrep.2025.115319)
Supplement: Table S3. MS proteomics analysis data [file mmc4.xlsx]

## Sheet: Supplementary Table
id	Unique identifier	Gene names	Protein names	Leading proteins	Positions within proteins	Phospho (STY) Probabilities	PhosphoSitePlus window	Sequence window	Fasta headers	Localization prob	PEP	Score	Score diff	T-Test Significant 15Mins	-Log Student's T-test p-value VEGFBvCtl 15Min	Student's T-test Difference VEGFBvCtl 15Min	T-Test Significant 30Mins	-Log Student's T-test p-value VEGFBvCtl 30Min	Student's T-test Difference VEGFBvCtl 30Min	P1 VEGFB/Ctl 15Min	P2 VEGFB/Ctl 15Min	P3 VEGFB/Ctl 15Min	P4 VEGFB/Ctl 15Min	P1 VEGFB/Ctl 30Min	P2 VEGFB/Ctl 30Min	P3 VEGFB/Ctl 30Min	P4 VEGFB/Ctl 30Min	P1 Ctl 15Min	P2 Ctl 15Min	P3 Ctl 15Min	P4 Ctl 15Min	P1 Ctl 30Min	P2 Ctl 30Min	P3 Ctl 30Min	P4 Ctl 30Min	P1 VEGFB 15Min	P2 VEGFB 15Min	P3 VEGFB 15Min	P4 VEGFB 15Min	P1 VEGFB 30Min	P2 VEGFB 30Min	P3 VEGFB 30Min	P4 VEGFB 30Min	Amino acid	Charge	Multiplicity	Motifs	Known site	Origin
8874	UID18588	AAGAB	Alpha- and gamma-adaptin-binding protein p34	Q6PD74-2	201;310	DEIEGLS(1)S(1)DEEH	RDEIEGLssDEEH__	FWMAIGGDRDEIEGLSSDEEH__________	sp|Q6PD74-2|AAGAB_HUMAN Isoform 2 of Alpha- and gamma-adaptin-binding protein p34 OS=Homo sapiens OX=9606 GN=AAGAB;sp|Q6PD74|AAGAB_HUMAN Alpha- and gamma-adaptin-binding protein p34 OS=Homo sapiens OX=9606 GN=AAGAB PE=1 SV=1	1	2.08543e-09	145	144.999		0.084315	-0.0333486		0.751037	-0.132073	-0.382811	0.00465584	-0.087759	0.33252	-0.104868	0.0241203	-0.215092	-0.232452	4.41453	3.97932	4.14548	3.74022	4.05579	4.0606	4.35313	4.15831	4.03172	3.98398	4.05772	4.07273	3.95093	4.08472	4.13804	3.92586	S	3	___2	Casein kinase I substrate motif;Casein kinase II substrate motif	+	CST;HTP
8875	UID18589	AAGAB	Alpha- and gamma-adaptin-binding protein p34	Q6PD74-2	202;311	DEIEGLS(1)S(1)DEEH	DEIEGLssDEEH___	WMAIGGDRDEIEGLSSDEEH___________	sp|Q6PD74-2|AAGAB_HUMAN Isoform 2 of Alpha- and gamma-adaptin-binding protein p34 OS=Homo sapiens OX=9606 GN=AAGAB;sp|Q6PD74|AAGAB_HUMAN Alpha- and gamma-adaptin-binding protein p34 OS=Homo sapiens OX=9606 GN=AAGAB PE=1 SV=1	1	2.08543e-09	145	144.999		0.084315	-0.0333486		0.751037	-0.132073	-0.382811	0.00465584	-0.087759	0.33252	-0.104868	0.0241203	-0.215092	-0.232452	4.41453	3.97932	4.14548	3.74022	4.05579	4.0606	4.35313	4.15831	4.03172	3.98398	4.05772	4.07273	3.95093	4.08472	4.13804	3.92586	S	3	___2	BARD1 BRCT domain binding motif;Casein kinase II substrate motif;MDC1 BRCT domain binding motif;Plk1 PBD domain binding motif	+	CST;HTP
303	UID240	AAK1	Uncharacterized protein FLJ45252	A0A096LNZ0;A0A096LP25	217;93;901	LGGAVPFAPPEVS(1)PEQAK	PFAPPEVsPEQAKTV	PGKLGGAVPFAPPEVSPEQAKTVQGGRKNQF	tr|A0A096LNZ0|A0A096LNZ0_HUMAN AP2-associated protein kinase 1 (Fragment) OS=Homo sapiens OX=9606 GN=AAK1 PE=1 SV=6;sp|Q6ZSR9|YJ005_HUMAN Uncharacterized protein FLJ45252 OS=Homo sapiens OX=9606 PE=2 SV=2;tr|A0A096LP25|A0A096LP25_HUMAN AP2-associated prote	1	5.44579e-12	169.84	161.468		0.0570661	-0.0508456		0.0277138	0.0118427	-0.4758	0.0692463	0.125898	0.0772724	-0.245405	-0.172686	0.270716	0.194746	1.66327	2.21068	1.58718	1.25366	1.72068	2.03662	1.56589	1.52123	1.18747	2.27993	1.71308	1.33093	1.47528	1.86394	1.8366	1.71597	S	4	___1	Casein kinase II substrate motif;ERK1,2 kinase substrate motif;G protein-coupled receptor kinase 1 substrate motif;GSK-3, ERK1, ERK2, CDK5 substrate motif;WW domain binding motif	+	HTP
304	UID241	AAK1		A0A096LNZ0	79	LGGS(0.991)AES(0.009)LIPGFQSTQGDAFATTSFSAGTDLQR		FAKLGEGKHPEKLGGSAESLIPGFQSTQGDA	tr|A0A096LNZ0|A0A096LNZ0_HUMAN AP2-associated protein kinase 1 (Fragment) OS=Homo sapiens OX=9606 GN=AAK1 PE=1 SV=6	0.991053	4.21733e-26	178.14	20.4446		0.28802	-0.270069		0.185866	0.0900459	-0.259237	-0.399977	-0.16131	-0.25975	0.565317	-0.34021	0.0453854	0.0896912	-0.646517	-0.773318	0.303932	-0.0416851	-0.627098	-0.470539	-0.199305	-0.376768	-0.905754	-1.1733	0.142622	-0.301435	-0.0617809	-0.810749	-0.153919	-0.287077	S	4	___1	Casein kinase II substrate motif;PKA kinase substrate motif
306	UID243	AAK1	AP2-associated protein kinase 1	A0A096LNZ0;A0A096LP25	26;20;678;678;678	S(0.198)AT(0.619)T(0.364)T(0.819)PS(0.001)GS(1)PR	AtttPsGsPRTsQQN	ASLNKSKSATTTPSGSPRTSQQNVYNPSEGS	tr|A0A096LNZ0|A0A096LNZ0_HUMAN AP2-associated protein kinase 1 (Fragment) OS=Homo sapiens OX=9606 GN=AAK1 PE=1 SV=6;tr|A0A096LP60|A0A096LP60_HUMAN AP2-associated protein kinase 1 (Fragment) OS=Homo sapiens OX=9606 GN=AAK1 PE=1 SV=1;tr|A0A096LP25|A0A096LP25	0.999967	7.60053e-06	138.2	45.189		0.216013	-0.13867		0.379433	-0.331133	-0.326714	-0.136713	0.162241	-0.253496	-0.0595093	-0.539427	-0.114254	-0.611343	1.90719	2.00714	2.45059	2.02331	2.04917	1.45617	2.48392	2.28532	1.58047	1.87043	2.61283	1.76981	1.98966	0.916746	2.36967	1.67398	S	2	___1	Casein kinase II substrate motif;ERK1,2 kinase substrate motif;G protein-coupled receptor kinase 1 substrate motif;Growth associated histone HI kinase substrate motif;GSK3 kinase substrate motif;GSK-3, ERK1, ERK2, CDK5 substrate motif;PKA kinase substrate motif;PKC kinase substrate motif;WW domain binding motif	+	CST;HTP
308	UID245	AAK1	AP2-associated protein kinase 1	A0A096LP25	637;637;637;637	ILS(0.996)DVT(0.004)HSAVFGVPASK	AGHRRILsDVtHsAV	PSSPKTQRAGHRRILSDVTHSAVFGVPASKS	tr|A0A096LP25|A0A096LP25_HUMAN AP2-associated protein kinase 1 OS=Homo sapiens OX=9606 GN=AAK1 PE=1 SV=2;sp|Q2M2I8-2|AAK1_HUMAN Isoform 2 of AP2-associated protein kinase 1 OS=Homo sapiens OX=9606 GN=AAK1;sp|Q2M2I8|AAK1_HUMAN AP2-associated protein kinase	0.996426	3.89439e-12	163.18	24.5251		0.140499	0.130961		1.17886	0.49805	0.565985	0.096468	-0.347063	0.208456	0.121515	0.451212	0.720224	0.699249	-0.347425	0.18173	0.0133362	0.761623	0.0815125	0.251728	-0.433897	0.166258	0.218559	0.278198	-0.333727	0.970079	0.203028	0.70294	0.286327	0.865507	S	4	___1	14-3-3 domain binding motif;Calmodulin-dependent protein kinase II substrate motif;Casein kinase II substrate motif;PKA kinase substrate motif;PKC kinase substrate motif;ZIP kinase substrate motif	+	CST;HTP
12983	UID10382	AAK1	AP2-associated protein kinase 1	A0A096LP25	606;606;606;606	VQT(0.107)T(0.893)PPPAVQGQK	QQPKVQttPPPAVQG	PAIQAPVRQQPKVQTTPPPAVQGQKVGSLTP	tr|A0A096LP25|A0A096LP25_HUMAN AP2-associated protein kinase 1 OS=Homo sapiens OX=9606 GN=AAK1 PE=1 SV=2;sp|Q2M2I8-2|AAK1_HUMAN Isoform 2 of AP2-associated protein kinase 1 OS=Homo sapiens OX=9606 GN=AAK1;sp|Q2M2I8|AAK1_HUMAN AP2-associated protein kinase	0.892836	1.87969e-07	144.73	9.20724		0.514387	-0.106302		0.0310075	-0.00248051	-0.259348	-0.11451	0.0980148	-0.149364	-0.0146255	-0.0216026	-0.0144024	0.0407085	1.07654	1.22323	1.13043	1.10596	1.22549	1.25737	1.30887	1.25533	0.817196	1.10872	1.22845	0.9566	1.21087	1.23577	1.29447	1.29604	T	3	___1	G protein-coupled receptor kinase 1 substrate motif;GSK-3, ERK1, ERK2, CDK5 substrate motif;PKA kinase substrate motif;WW domain binding motif	+	CST;HTP
306	UID11721	AAK1	AP2-associated protein kinase 1	A0A096LNZ0;A0A096LP25	26;20;678;678;678	S(0.198)AT(0.619)T(0.364)T(0.819)PS(0.001)GS(1)PR	AtttPsGsPRTsQQN	ASLNKSKSATTTPSGSPRTSQQNVYNPSEGS	tr|A0A096LNZ0|A0A096LNZ0_HUMAN AP2-associated protein kinase 1 (Fragment) OS=Homo sapiens OX=9606 GN=AAK1 PE=1 SV=6;tr|A0A096LP60|A0A096LP60_HUMAN AP2-associated protein kinase 1 (Fragment) OS=Homo sapiens OX=9606 GN=AAK1 PE=1 SV=1;tr|A0A096LP25|A0A096LP25	0.999967	7.60053e-06	138.2	45.189		0.010111	-0.00610447		0.228309	-0.0953493	0.147814	0.0222836	-0.201502	0.00698662	-0.341969	-0.00102425	-0.099102	0.0606976	0.715269	0.630543	0.285892	0.745687	0.458361	0.581335	0.223061	0.594254	0.863083	0.652826	0.0843906	0.752674	0.116392	0.580311	0.123959	0.654951	S	2	___2	Casein kinase II substrate motif;ERK1,2 kinase substrate motif;G protein-coupled receptor kinase 1 substrate motif;Growth associated histone HI kinase substrate motif;GSK3 kinase substrate motif;GSK-3, ERK1, ERK2, CDK5 substrate motif;PKA kinase substrate motif;PKC kinase substrate motif;WW domain binding motif	+	CST;HTP
309	UID11724	AAK1	AP2-associated protein kinase 1	A0A096LP25	623;623;623;623	VGSLT(1)PPS(0.911)S(0.089)PK	VGsLtPPssPKtQRA	PPAVQGQKVGSLTPPSSPKTQRAGHRRILSD	tr|A0A096LP25|A0A096LP25_HUMAN AP2-associated protein kinase 1 OS=Homo sapiens OX=9606 GN=AAK1 PE=1 SV=2;sp|Q2M2I8-2|AAK1_HUMAN Isoform 2 of AP2-associated protein kinase 1 OS=Homo sapiens OX=9606 GN=AAK1;sp|Q2M2I8|AAK1_HUMAN AP2-associated protein kinase	0.911167	1.8692e-05	132.5	10.1099		0.210117	-0.119746		0.00756004	0.00650215	-0.0787334	0.106804	-0.713331	0.206276	-0.118616	-0.196342	0.0944366	0.246531	3.85573	4.04954	4.75496	3.87985	4.23596	3.89006	4.70541	4.08329	3.77699	4.15634	4.04163	4.08612	4.11735	3.69372	4.79985	4.32982	S	2	___2	DNA dependent Protein kinase substrate motif;G protein-coupled receptor kinase 1 substrate motif	+	CST;HTP
310	UID11725	AAK1	AP2-associated protein kinase 1	A0A096LP25	624;624;624;624	VGSLT(1)PPS(0.231)S(0.769)PK	GsLtPPssPKtQRAG	PAVQGQKVGSLTPPSSPKTQRAGHRRILSDV	tr|A0A096LP25|A0A096LP25_HUMAN AP2-associated protein kinase 1 OS=Homo sapiens OX=9606 GN=AAK1 PE=1 SV=2;sp|Q2M2I8-2|AAK1_HUMAN Isoform 2 of AP2-associated protein kinase 1 OS=Homo sapiens OX=9606 GN=AAK1;sp|Q2M2I8|AAK1_HUMAN AP2-associated protein kinase	0.768978	0.00159196	111.64	5.2225		0.145922	0.0441928		0.539192	-0.125689	-0.120422	0.125881	0.227251	-0.0559387	-0.0399399	-0.207123	-0.087122	-0.168571	1.32688	1.16436	1.41655	1.27885	1.17722	1.22782	1.45122	1.46764	1.20646	1.29025	1.6438	1.22291	1.13728	1.0207	1.36409	1.29907	S	4	___2	Casein kinase II substrate motif;ERK1,2 kinase substrate motif;Growth associated histone HI kinase substrate motif;GSK-3, ERK1, ERK2, CDK5 substrate motif;MDC1 BRCT domain binding motif;PKA kinase substrate motif;PKC kinase substrate motif;Plk1 PBD domain binding motif;WW domain binding motif	+	CST;HTP
12978	UID21857	AAK1	AP2-associated protein kinase 1	A0A096LNZ0;A0A096LP25	22;16;674;674;674	SATT(0.003)T(0.997)PS(0.099)GS(0.901)PR	KsKsAtttPsGsPRT	AAAEASLNKSKSATTTPSGSPRTSQQNVYNP	tr|A0A096LNZ0|A0A096LNZ0_HUMAN AP2-associated protein kinase 1 (Fragment) OS=Homo sapiens OX=9606 GN=AAK1 PE=1 SV=6;tr|A0A096LP60|A0A096LP60_HUMAN AP2-associated protein kinase 1 (Fragment) OS=Homo sapiens OX=9606 GN=AAK1 PE=1 SV=1;tr|A0A096LP25|A0A096LP25	0.996784	4.54075e-05	121.71	25.0171		0.010111	-0.00610447		0.228309	-0.0953493	0.147814	0.0222836	-0.201502	0.00698662	-0.341969	-0.00102425	-0.099102	0.0606976	0.715269	0.630543	0.285892	0.745687	0.458361	0.581335	0.223061	0.594254	0.863083	0.652826	0.0843906	0.752674	0.116392	0.580311	0.123959	0.654951	T	3	___2	G protein-coupled receptor kinase 1 substrate motif;GSK-3, ERK1, ERK2, CDK5 substrate motif;MAPKAPK2 kinase substrate motif;WW domain binding motif	+	CST;HTP
12981	UID21859	AAK1	AP2-associated protein kinase 1	A0A096LP25	620;620;620;620	VGSLT(1)PPS(0.231)S(0.769)PK	GQKVGsLtPPssPKt	TTPPPAVQGQKVGSLTPPSSPKTQRAGHRRI	tr|A0A096LP25|A0A096LP25_HUMAN AP2-associated protein kinase 1 OS=Homo sapiens OX=9606 GN=AAK1 PE=1 SV=2;sp|Q2M2I8-2|AAK1_HUMAN Isoform 2 of AP2-associated protein kinase 1 OS=Homo sapiens OX=9606 GN=AAK1;sp|Q2M2I8|AAK1_HUMAN AP2-associated protein kinase	0.999949	1.8692e-05	132.5	45.1752		0.192623	-0.100625		0.0109902	-0.00866747	-0.0847874	0.109049	-0.598717	0.171957	-0.109987	-0.197855	0.0781422	0.19503	4.08624	4.23271	4.89096	4.09995	4.39951	4.10168	4.84923	4.30132	4.00145	4.34176	4.29224	4.2719	4.28952	3.90383	4.92737	4.49635	T	4	___2	Casein kinase II substrate motif;G protein-coupled receptor kinase 1 substrate motif;GSK-3, ERK1, ERK2, CDK5 substrate motif;RAF1 kinase substrate motif;WW domain binding motif	+	CST;HTP
305	UID23198	AAK1	AP2-associated protein kinase 1	A0A096LNZ0;A0A096LP25	18;12;670;670;670	S(0.106)KS(0.802)AT(0.147)T(0.943)T(0.003)PSGS(1)PR	AsLNKsKsAtttPsG	LLQAAAAEASLNKSKSATTTPSGSPRTSQQN	tr|A0A096LNZ0|A0A096LNZ0_HUMAN AP2-associated protein kinase 1 (Fragment) OS=Homo sapiens OX=9606 GN=AAK1 PE=1 SV=6;tr|A0A096LP60|A0A096LP60_HUMAN AP2-associated protein kinase 1 (Fragment) OS=Homo sapiens OX=9606 GN=AAK1 PE=1 SV=1;tr|A0A096LP25|A0A096LP25	0.801539	7.75204e-06	119.65	8.80605		0.0449931	0.0600882		0.482866	0.663498	0.591272	0.22093	-0.691042	0.119192	-0.25525	0.582016	0.889913	1.43731	-1.26114	-0.968433	-1.42305	-0.371511	-1.26725	-0.457996	-2.45159	-1.37924	-0.669867	-0.747503	-2.11409	-0.252319	-1.5225	0.12402	-1.56168	0.058073	S	2	___3	Calmodulin-dependent protein kinase II substrate motif;Casein kinase II substrate motif;Chk1 kinase substrate motif;G protein-coupled receptor kinase 1 substrate motif;PKA kinase substrate motif;PKC kinase substrate motif	+	CST;HTP
306	UID23199	AAK1	AP2-associated protein kinase 1	A0A096LNZ0;A0A096LP25	26;20;678;678;678	S(0.198)AT(0.619)T(0.364)T(0.819)PS(0.001)GS(1)PR	AtttPsGsPRTsQQN	ASLNKSKSATTTPSGSPRTSQQNVYNPSEGS	tr|A0A096LNZ0|A0A096LNZ0_HUMAN AP2-associated protein kinase 1 (Fragment) OS=Homo sapiens OX=9606 GN=AAK1 PE=1 SV=6;tr|A0A096LP60|A0A096LP60_HUMAN AP2-associated protein kinase 1 (Fragment) OS=Homo sapiens OX=9606 GN=AAK1 PE=1 SV=1;tr|A0A096LP25|A0A096LP25	0.999967	7.60053e-06	138.2	45.189		0.0987442	0.126064		0.362877	0.555825	0.573145	0.16995	-0.584682	0.345844	-0.175264	0.608749	0.432692	1.35712	0.0974369	0.175964	-0.418184	0.540794	-0.311426	0.801878	-1.142	-0.366821	0.670582	0.345915	-1.00287	0.886639	-0.486691	1.41063	-0.709307	0.990303	S	2	___3	Casein kinase II substrate motif;ERK1,2 kinase substrate motif;G protein-coupled receptor kinase 1 substrate motif;Growth associated histone HI kinase substrate motif;GSK3 kinase substrate motif;GSK-3, ERK1, ERK2, CDK5 substrate motif;PKA kinase substrate motif;PKC kinase substrate motif;WW domain binding motif	+	CST;HTP
12977	UID33334	AAK1	AP2-associated protein kinase 1	A0A096LNZ0;A0A096LP25	21;15;673;673;673	S(0.106)KS(0.802)AT(0.147)T(0.943)T(0.003)PSGS(1)PR	NKsKsAtttPsGsPR	AAAAEASLNKSKSATTTPSGSPRTSQQNVYN	tr|A0A096LNZ0|A0A096LNZ0_HUMAN AP2-associated protein kinase 1 (Fragment) OS=Homo sapiens OX=9606 GN=AAK1 PE=1 SV=6;tr|A0A096LP60|A0A096LP60_HUMAN AP2-associated protein kinase 1 (Fragment) OS=Homo sapiens OX=9606 GN=AAK1 PE=1 SV=1;tr|A0A096LP25|A0A096LP25	0.94252	7.75204e-06	119.65	11.9617		0.0449931	0.0600882		0.482866	0.663498	0.591272	0.22093	-0.691042	0.119192	-0.25525	0.582016	0.889913	1.43731	-1.26114	-0.968433	-1.42305	-0.371511	-1.26725	-0.457996	-2.45159	-1.37924	-0.669867	-0.747503	-2.11409	-0.252319	-1.5225	0.12402	-1.56168	0.058073	T	2	___3	Casein kinase II substrate motif;PKA kinase substrate motif	+	HTP
12978	UID33335	AAK1	AP2-associated protein kinase 1	A0A096LNZ0;A0A096LP25	22;16;674;674;674	SATT(0.003)T(0.997)PS(0.099)GS(0.901)PR	KsKsAtttPsGsPRT	AAAEASLNKSKSATTTPSGSPRTSQQNVYNP	tr|A0A096LNZ0|A0A096LNZ0_HUMAN AP2-associated protein kinase 1 (Fragment) OS=Homo sapiens OX=9606 GN=AAK1 PE=1 SV=6;tr|A0A096LP60|A0A096LP60_HUMAN AP2-associated protein kinase 1 (Fragment) OS=Homo sapiens OX=9606 GN=AAK1 PE=1 SV=1;tr|A0A096LP25|A0A096LP25	0.996784	4.54075e-05	121.71	25.0171		0.150566	0.1919		0.26083	0.454982	0.561432	0.126595	-0.48645	0.566025	-0.094779	0.627542	0.013463	1.2737	-0.615524	-0.692892	-1.41321	-0.552631	-1.35697	0.0220089	-1.88725	-1.35451	-0.0540924	-0.566298	-1.89966	0.0133934	-1.45175	0.649551	-1.87378	-0.0808067	T	3	___3	G protein-coupled receptor kinase 1 substrate motif;GSK-3, ERK1, ERK2, CDK5 substrate motif;MAPKAPK2 kinase substrate motif;WW domain binding motif	+	CST;HTP
3815	UID2995	AAMDC	Mth938 domain-containing protein	E9PJP1	46;46;65;46;46;46;46	ET(0.001)GT(0.001)EHS(0.998)PGVQPADVK	RETGtEHsPGVQPAD	GGSRTWDWRETGTEHSPGVQPADVKEVVEKG	tr|E9PJP1|E9PJP1_HUMAN Mth938 domain-containing protein OS=Homo sapiens OX=9606 GN=AAMDC PE=1 SV=1;tr|E9PLK9|E9PLK9_HUMAN Mth938 domain-containing protein OS=Homo sapiens OX=9606 GN=AAMDC PE=1 SV=1;tr|E9PNP3|E9PNP3_HUMAN Mth938 domain-containing protein OS	0.998159	0.000155637	105.5	29.9136		0.73221	0.455068		0.306432	-0.213056	0.132431	0.328529	0.842525	0.516788	-0.382128	-0.214608	-0.411275	0.155787	-2.31405	-2.73852	-3.63824	-2.95869	-1.91609	-2.21265	-2.7715	-2.2851	-2.18162	-2.40999	-2.79571	-2.4419	-2.29822	-2.42726	-3.18277	-2.12931	S	3	___1	ERK1,2 kinase substrate motif;GSK-3, ERK1, ERK2, CDK5 substrate motif;WW domain binding motif	+	HTP
58	UID47	AATF	Protein AATF	A0A7P0Z4N2	203;203;203;203;203;203;40;40;203	AGDRNS(1)EDDGVVMTFSSVK	DRAGDRNsEDDGVVM	DSQGESEEDRAGDRNSEDDGVVMTFSSVKVS	tr|A0A7P0Z4N2|A0A7P0Z4N2_HUMAN Protein AATF OS=Homo sapiens OX=9606 GN=AATF PE=1 SV=1;tr|A0A7P0Z434|A0A7P0Z434_HUMAN Protein AATF OS=Homo sapiens OX=9606 GN=AATF PE=1 SV=1;tr|A0A087WTH8|A0A087WTH8_HUMAN Protein AATF OS=Homo sapiens OX=9606 GN=AATF PE=3 SV=	0.999999	4.58711e-17	182.41	60.5591		0.260281	0.157085		0.0818936	0.0586596	0.149862	0.0161839	0.376646	0.0856476	0.0294628	-0.000150681	-0.0263805	0.231707	2.81858	2.86231	3.31157	3.40037	2.86023	2.84576	3.52686	3.33849	2.96844	2.8785	3.68822	3.48602	2.8897	2.84561	3.50048	3.5702	S	3	___1	Casein kinase I substrate motif;Casein kinase II substrate motif;G protein-coupled receptor kinase 1 substrate motif;PKA kinase substrate motif;PKC kinase substrate motif;Pyruvate dehydrogenase kinase substrate motif	+	HTP
59	UID23004	AATF	Protein AATF	A0A7P0Z4N2	169;169;169;169;169;169;169	GMDDLGS(1)S(1)EEEEDEESGMEEGDDAEDS(1)QGES(1)EEDR		ISDFEKFTKGMDDLGSSEEEEDEESGMEEGD	tr|A0A7P0Z4N2|A0A7P0Z4N2_HUMAN Protein AATF OS=Homo sapiens OX=9606 GN=AATF PE=1 SV=1;tr|A0A7P0Z434|A0A7P0Z434_HUMAN Protein AATF OS=Homo sapiens OX=9606 GN=AATF PE=1 SV=1;tr|A0A087WTH8|A0A087WTH8_HUMAN Protein AATF OS=Homo sapiens OX=9606 GN=AATF PE=3 SV=	1	5.53987e-54	235.62	135.383		0.117592	-0.15878		0.0933682	-0.170556	-0.536061	-0.522968	0.371311	0.0525999	0.62149	-0.130461	0.033082	-1.20634	-4.51464	-3.86525	-3.39104	-4.44789	-4.68632	-5.25804	-3.24713	-3.91526	-5.0507	-4.38822	-3.01973	-4.39529	-4.06483	-5.3885	-3.21404	-5.12159	S	4	___3	Casein kinase I substrate motif;Casein kinase II substrate motif
60	UID23005	AATF	Protein AATF	A0A7P0Z4N2	170;170;170;170;170;170;170	GMDDLGS(1)S(1)EEEEDEESGMEEGDDAEDS(1)QGES(1)EEDR		SDFEKFTKGMDDLGSSEEEEDEESGMEEGDD	tr|A0A7P0Z4N2|A0A7P0Z4N2_HUMAN Protein AATF OS=Homo sapiens OX=9606 GN=AATF PE=1 SV=1;tr|A0A7P0Z434|A0A7P0Z434_HUMAN Protein AATF OS=Homo sapiens OX=9606 GN=AATF PE=1 SV=1;tr|A0A087WTH8|A0A087WTH8_HUMAN Protein AATF OS=Homo sapiens OX=9606 GN=AATF PE=3 SV=	1	5.53987e-54	235.62	129.555		0.117592	-0.15878		0.0933682	-0.170556	-0.536061	-0.522968	0.371311	0.0525999	0.62149	-0.130461	0.033082	-1.20634	-4.51464	-3.86525	-3.39104	-4.44789	-4.68632	-5.25804	-3.24713	-3.91526	-5.0507	-4.38822	-3.01973	-4.39529	-4.06483	-5.3885	-3.21404	-5.12159	S	4	___3	BARD1 BRCT domain binding motif;Casein kinase II substrate motif;G protein-coupled receptor kinase 1 substrate motif;MDC1 BRCT domain binding motif;Plk1 PBD domain binding motif
61	UID23006	AATF	Protein AATF	A0A7P0Z4N2	189;189;189;189;189;189;189	GMDDLGS(1)S(1)EEEEDEESGMEEGDDAEDS(1)QGES(1)EEDR	EGDDAEDsQGEsEED	EDEESGMEEGDDAEDSQGESEEDRAGDRNSE	tr|A0A7P0Z4N2|A0A7P0Z4N2_HUMAN Protein AATF OS=Homo sapiens OX=9606 GN=AATF PE=1 SV=1;tr|A0A7P0Z434|A0A7P0Z434_HUMAN Protein AATF OS=Homo sapiens OX=9606 GN=AATF PE=1 SV=1;tr|A0A087WTH8|A0A087WTH8_HUMAN Protein AATF OS=Homo sapiens OX=9606 GN=AATF PE=3 SV=	1	5.53987e-54	235.62	105.365		0.117592	-0.15878		0.0933682	-0.170556	-0.536061	-0.522968	0.371311	0.0525999	0.62149	-0.130461	0.033082	-1.20634	-4.51464	-3.86525	-3.39104	-4.44789	-4.68632	-5.25804	-3.24713	-3.91526	-5.0507	-4.38822	-3.01973	-4.39529	-4.06483	-5.3885	-3.21404	-5.12159	S	4	___3	ATM kinase substrate motif;b-Adrenergic Receptor kinase substrate motif;Casein kinase II substrate motif;DNA dependent Protein kinase substrate motif;G protein-coupled receptor kinase 1 substrate motif;GSK3 kinase substrate motif	+	CST;LTP
62	UID23007	AATF	Protein AATF	A0A7P0Z4N2	193;193;193;193;193;193;193	GMDDLGS(1)S(1)EEEEDEESGMEEGDDAEDS(1)QGES(1)EEDR	AEDsQGEsEEDRAGD	SGMEEGDDAEDSQGESEEDRAGDRNSEDDGV	tr|A0A7P0Z4N2|A0A7P0Z4N2_HUMAN Protein AATF OS=Homo sapiens OX=9606 GN=AATF PE=1 SV=1;tr|A0A7P0Z434|A0A7P0Z434_HUMAN Protein AATF OS=Homo sapiens OX=9606 GN=AATF PE=1 SV=1;tr|A0A087WTH8|A0A087WTH8_HUMAN Protein AATF OS=Homo sapiens OX=9606 GN=AATF PE=3 SV=	1	5.53987e-54	235.62	133.031		0.117592	-0.15878		0.0933682	-0.170556	-0.536061	-0.522968	0.371311	0.0525999	0.62149	-0.130461	0.033082	-1.20634	-4.51464	-3.86525	-3.39104	-4.44789	-4.68632	-5.25804	-3.24713	-3.91526	-5.0507	-4.38822	-3.01973	-4.39529	-4.06483	-5.3885	-3.21404	-5.12159	S	4	___3	b-Adrenergic Receptor kinase substrate motif;Casein kinase II substrate motif;G protein-coupled receptor kinase 1 substrate motif;MAPKAPK2 kinase substrate motif;Pyruvate dehydrogenase kinase substrate motif	+	CST
63	UID23008	AATF	Protein AATF	A0A7P0Z4N2	316;316;270;316;316;316;153;153	YLVDGTKPNAGS(1)EEIS(1)S(1)EDDELVEEK	GtKPNAGsEEIssED	PDTRYLVDGTKPNAGSEEISSEDDELVEEKK	tr|A0A7P0Z4N2|A0A7P0Z4N2_HUMAN Protein AATF OS=Homo sapiens OX=9606 GN=AATF PE=1 SV=1;tr|A0A7P0Z434|A0A7P0Z434_HUMAN Protein AATF OS=Homo sapiens OX=9606 GN=AATF PE=1 SV=1;tr|A0A087WTH8|A0A087WTH8_HUMAN Protein AATF OS=Homo sapiens OX=9606 GN=AATF PE=3 SV=	0.999961	1.40529e-27	197.83	44.1409		0.117581	0.0635459		0.0336981	-0.0209436	0.00288582	-0.059804	-0.24225	0.553352	-0.132581	-0.236066	0.14217	0.142702	-1.07248	-1.00871	-0.476917	-1.03705	-1.06567	-1.04157	-0.625154	-0.884216	-1.06959	-1.06852	-0.719168	-0.483702	-1.19825	-1.27763	-0.482985	-0.741514	S	4	___3	Casein kinase II substrate motif;G protein-coupled receptor kinase 1 substrate motif;GSK3 kinase substrate motif	+	CST;HTP
64	UID23009	AATF	Protein AATF	A0A7P0Z4N2	320;320;274;320;320;320;157;157	YLVDGTKPNAGS(1)EEIS(1)S(1)EDDELVEEK	NAGsEEIssEDDELV	YLVDGTKPNAGSEEISSEDDELVEEKKQQRR	tr|A0A7P0Z4N2|A0A7P0Z4N2_HUMAN Protein AATF OS=Homo sapiens OX=9606 GN=AATF PE=1 SV=1;tr|A0A7P0Z434|A0A7P0Z434_HUMAN Protein AATF OS=Homo sapiens OX=9606 GN=AATF PE=1 SV=1;tr|A0A087WTH8|A0A087WTH8_HUMAN Protein AATF OS=Homo sapiens OX=9606 GN=AATF PE=3 SV=	1	1.40529e-27	197.83	95.9734		0.117581	0.0635459		0.0336981	-0.0209436	0.00288582	-0.059804	-0.24225	0.553352	-0.132581	-0.236066	0.14217	0.142702	-1.07248	-1.00871	-0.476917	-1.03705	-1.06567	-1.04157	-0.625154	-0.884216	-1.06959	-1.06852	-0.719168	-0.483702	-1.19825	-1.27763	-0.482985	-0.741514	S	4	___3	Casein kinase I substrate motif;Casein kinase II substrate motif;MAPKAPK2 kinase substrate motif;Pyruvate dehydrogenase kinase substrate motif	+	CST;HTP;LTP
65	UID23010	AATF	Protein AATF	A0A7P0Z4N2	321;321;275;321;321;321;158;158	YLVDGTKPNAGS(1)EEIS(1)S(1)EDDELVEEK	AGsEEIssEDDELVE	LVDGTKPNAGSEEISSEDDELVEEKKQQRRR	tr|A0A7P0Z4N2|A0A7P0Z4N2_HUMAN Protein AATF OS=Homo sapiens OX=9606 GN=AATF PE=1 SV=1;tr|A0A7P0Z434|A0A7P0Z434_HUMAN Protein AATF OS=Homo sapiens OX=9606 GN=AATF PE=1 SV=1;tr|A0A087WTH8|A0A087WTH8_HUMAN Protein AATF OS=Homo sapiens OX=9606 GN=AATF PE=3 SV=	1	1.40529e-27	197.83	95.3134		0.117581	0.0635459		0.0336981	-0.0209436	0.00288582	-0.059804	-0.24225	0.553352	-0.132581	-0.236066	0.14217	0.142702	-1.07248	-1.00871	-0.476917	-1.03705	-1.06567	-1.04157	-0.625154	-0.884216	-1.06959	-1.06852	-0.719168	-0.483702	-1.19825	-1.27763	-0.482985	-0.741514	S	4	___3	Casein kinase I substrate motif;Casein kinase II substrate motif;G protein-coupled receptor kinase 1 substrate motif;MDC1 BRCT domain binding motif;Plk1 PBD domain binding motif;Pyruvate dehydrogenase kinase substrate motif	+	CST;HTP;LTP
498	UID401	ABCC1	Multidrug resistance-associated protein 1	A0A0A0MS99	614;773;839;815;871;874;815;930;871;874;930;940	HHNS(0.966)T(0.034)AELQK	DIsRHHNstAELQkA	SSSSSYSGDISRHHNSTAELQKAEAKKEETW	tr|A0A0A0MS99|A0A0A0MS99_HUMAN ABC-type glutathione-S-conjugate transporter OS=Homo sapiens OX=9606 GN=ABCC1 PE=1 SV=1;tr|A0A7I2V2E0|A0A7I2V2E0_HUMAN ABC-type glutathione-S-conjugate transporter OS=Homo sapiens OX=9606 GN=ABCC1 PE=1 SV=1;tr|I3L4X2|I3L4X2_H	0.965886	2.4699e-08	159.52	14.5199		0.247222	0.2061		0.11466	0.140274	0.274166	0.121628	0.390417	0.0381908	-0.0608559	0.245062	-0.0792828	0.456173	1.02493	0.884399	0.000198364	1.2077	1.03695	1.39423	0.0731106	0.889952	1.2991	1.00603	0.390615	1.2459	0.976091	1.6393	-0.00617218	1.34612	S	3	___1	Casein kinase II substrate motif	+	CST;HTP;LTP
502	UID403	ABCC1	Multidrug resistance-associated protein 1	A0A0A0MS99	602;761;827;803;859;862;803;918;859;862;918;928	QLS(0.423)S(0.064)S(0.524)S(0.953)S(0.93)Y(0.109)S(0.996)GDISR	QRQLsssssysGDIs	TDSAGKQLQRQLSSSSSYSGDISRHHNSTAE	tr|A0A0A0MS99|A0A0A0MS99_HUMAN ABC-type glutathione-S-conjugate transporter OS=Homo sapiens OX=9606 GN=ABCC1 PE=1 SV=1;tr|A0A7I2V2E0|A0A7I2V2E0_HUMAN ABC-type glutathione-S-conjugate transporter OS=Homo sapiens OX=9606 GN=ABCC1 PE=1 SV=1;tr|I3L4X2|I3L4X2_H	0.953333	9.92211e-07	136.49	13.8731		0.213436	-0.0714998		0.362888	0.0969086	0.436128	-0.223374	-0.388932	-0.10982	-0.114685	0.280759	0.0759363	0.145624	-2.73923	-2.55888	-2.38626	-2.53166	-2.68056	-2.58949	-2.47262	-2.65303	-2.3031	-2.78225	-2.77519	-2.64148	-2.79525	-2.30873	-2.39668	-2.50741	S	2	___1	Casein kinase II substrate motif;MDC1 BRCT domain binding motif;Plk1 PBD domain binding motif	+	CST;HTP
503	UID404	ABCC1	Multidrug resistance-associated protein 1	A0A0A0MS99	603;762;828;804;860;863;804;919;860;863;919;929	QLS(0.423)S(0.064)S(0.524)S(0.953)S(0.93)Y(0.109)S(0.996)GDISR	RQLsssssysGDIsR	DSAGKQLQRQLSSSSSYSGDISRHHNSTAEL	tr|A0A0A0MS99|A0A0A0MS99_HUMAN ABC-type glutathione-S-conjugate transporter OS=Homo sapiens OX=9606 GN=ABCC1 PE=1 SV=1;tr|A0A7I2V2E0|A0A7I2V2E0_HUMAN ABC-type glutathione-S-conjugate transporter OS=Homo sapiens OX=9606 GN=ABCC1 PE=1 SV=1;tr|I3L4X2|I3L4X2_H	0.929637	7.40157e-09	152.94	11.4096		0.286503	0.350918		0.132565	-0.188405	-0.042141	-0.112014	1.31242	0.245405	0.0933609	-0.235521	-0.566426	-0.0450335	-0.928682	-1.04459	-3.03514	-1.6264	-1.12379	-0.901066	-2.33097	-1.37788	-0.970823	-1.1566	-1.72272	-1.38099	-1.03043	-1.13659	-2.89739	-1.42291	S	2	___1	Casein kinase II substrate motif;MAPKAPK2 kinase substrate motif;MDC1 BRCT domain binding motif;Plk1 PBD domain binding motif	+	CST;HTP
504	UID405	ABCC1	Multidrug resistance-associated protein 1	A0A0A0MS99	605;764;830;806;862;865;806;921;862;865;921;931	QLS(0.127)S(0.614)S(0.196)S(0.063)S(0.001)YS(1)GDISR	LsssssysGDIsRHH	AGKQLQRQLSSSSSYSGDISRHHNSTAELQK	tr|A0A0A0MS99|A0A0A0MS99_HUMAN ABC-type glutathione-S-conjugate transporter OS=Homo sapiens OX=9606 GN=ABCC1 PE=1 SV=1;tr|A0A7I2V2E0|A0A7I2V2E0_HUMAN ABC-type glutathione-S-conjugate transporter OS=Homo sapiens OX=9606 GN=ABCC1 PE=1 SV=1;tr|I3L4X2|I3L4X2_H	0.999549	3.79485e-17	182.15	36.7509		0.316189	0.184006		0.233901	-0.186063	-0.128977	0.186686	0.878864	-0.20055	-0.048542	-0.170481	-0.328436	-0.196793	0.320095	-0.147408	-0.740194	-0.117828	0.281017	-0.187485	-0.676674	-0.0919914	0.191118	0.039278	0.13867	-0.318378	0.232475	-0.357965	-1.00511	-0.288784	S	3	___1	G protein-coupled receptor kinase 1 substrate motif;GSK3 kinase substrate motif;MAPKAPK2 kinase substrate motif	+	CST;HTP;LTP
499	UID11880	ABCC1	Multidrug resistance-associated protein 1	A0A0A0MS99	599;758;824;800;856;859;800;915;856;859;915;925	QLS(0.997)S(0.039)S(0.14)S(0.529)S(0.278)Y(0.004)S(0.014)GDISR	kQLQRQLsssssysG	MLVTDSAGKQLQRQLSSSSSYSGDISRHHNS	tr|A0A0A0MS99|A0A0A0MS99_HUMAN ABC-type glutathione-S-conjugate transporter OS=Homo sapiens OX=9606 GN=ABCC1 PE=1 SV=1;tr|A0A7I2V2E0|A0A7I2V2E0_HUMAN ABC-type glutathione-S-conjugate transporter OS=Homo sapiens OX=9606 GN=ABCC1 PE=1 SV=1;tr|I3L4X2|I3L4X2_H	0.997001	0.000843696	83.54	27.026		0.0251185	-0.0388954		0.0204957	0.0301018	-0.28909	-0.277944	0.716636	-0.305183	0.50892	-0.114301	-0.429273	0.155061	-0.953352	-0.840685	-2.80577	-0.893375	-1.53642	-0.919771	-2.2082	-1.10136	-1.24244	-1.11863	-2.08913	-1.19856	-1.0275	-1.03407	-2.63747	-0.946295	S	2	___2	14-3-3 domain binding motif;Calmodulin-dependent protein kinase II substrate motif;Calmodulin-dependent protein kinase IV substrate motif;Casein kinase II substrate motif;Chk1 kinase substrate motif;G protein-coupled receptor kinase 1 substrate motif;GSK3 kinase substrate motif;PKA kinase substrate motif;PKC kinase substrate motif	+	CST;HTP;LTP
502	UID11881	ABCC1	Multidrug resistance-associated protein 1	A0A0A0MS99	602;761;827;803;859;862;803;918;859;862;918;928	QLS(0.423)S(0.064)S(0.524)S(0.953)S(0.93)Y(0.109)S(0.996)GDISR	QRQLsssssysGDIs	TDSAGKQLQRQLSSSSSYSGDISRHHNSTAE	tr|A0A0A0MS99|A0A0A0MS99_HUMAN ABC-type glutathione-S-conjugate transporter OS=Homo sapiens OX=9606 GN=ABCC1 PE=1 SV=1;tr|A0A7I2V2E0|A0A7I2V2E0_HUMAN ABC-type glutathione-S-conjugate transporter OS=Homo sapiens OX=9606 GN=ABCC1 PE=1 SV=1;tr|I3L4X2|I3L4X2_H	0.953333	9.92211e-07	136.49	13.8731		0.0693983	0.102862		0.0514663	0.0948963	0.0467129	0.0694008	0.266886	0.0284481	0.262167	0.224142	-0.489342	0.382618	-0.211332	-0.464273	-1.9324	-0.354988	-0.728558	0.186613	-1.57926	-0.489265	-0.164619	-0.394873	-1.66551	-0.32654	-0.466391	0.410755	-2.06861	-0.106647	S	2	___2	Casein kinase II substrate motif;MDC1 BRCT domain binding motif;Plk1 PBD domain binding motif	+	CST;HTP
503	UID11882	ABCC1	Multidrug resistance-associated protein 1	A0A0A0MS99	603;762;828;804;860;863;804;919;860;863;919;929	QLS(0.423)S(0.064)S(0.524)S(0.953)S(0.93)Y(0.109)S(0.996)GDISR	RQLsssssysGDIsR	DSAGKQLQRQLSSSSSYSGDISRHHNSTAEL	tr|A0A0A0MS99|A0A0A0MS99_HUMAN ABC-type glutathione-S-conjugate transporter OS=Homo sapiens OX=9606 GN=ABCC1 PE=1 SV=1;tr|A0A7I2V2E0|A0A7I2V2E0_HUMAN ABC-type glutathione-S-conjugate transporter OS=Homo sapiens OX=9606 GN=ABCC1 PE=1 SV=1;tr|I3L4X2|I3L4X2_H	0.929637	7.40157e-09	152.94	11.4096		0.779485	0.327241		0.0405972	-0.0434465	0.00271988	0.347219	0.553499	0.405525	-0.0898094	0.0898533	-0.270126	0.0962963	0.647396	0.212749	-0.279343	0.0759277	0.529226	0.590216	-0.384968	0.304379	0.650116	0.559969	0.274157	0.481453	0.439417	0.680069	-0.655094	0.400675	S	2	___2	Casein kinase II substrate motif;MAPKAPK2 kinase substrate motif;MDC1 BRCT domain binding motif;Plk1 PBD domain binding motif	+	CST;HTP
504	UID11883	ABCC1	Multidrug resistance-associated protein 1	A0A0A0MS99	605;764;830;806;862;865;806;921;862;865;921;931	QLS(0.127)S(0.614)S(0.196)S(0.063)S(0.001)YS(1)GDISR	LsssssysGDIsRHH	AGKQLQRQLSSSSSYSGDISRHHNSTAELQK	tr|A0A0A0MS99|A0A0A0MS99_HUMAN ABC-type glutathione-S-conjugate transporter OS=Homo sapiens OX=9606 GN=ABCC1 PE=1 SV=1;tr|A0A7I2V2E0|A0A7I2V2E0_HUMAN ABC-type glutathione-S-conjugate transporter OS=Homo sapiens OX=9606 GN=ABCC1 PE=1 SV=1;tr|I3L4X2|I3L4X2_H	0.999549	3.79485e-17	182.15	36.7509		0.591687	0.186162		0.29745	-0.16713	-0.0902672	0.0869827	0.658287	0.0896435	0.142653	-0.494534	-0.191307	-0.12533	0.537672	0.477661	-0.0826092	0.280342	0.472998	0.310619	-0.0294495	0.461346	0.447405	0.564644	0.575678	0.369986	0.61565	-0.183914	-0.220757	0.336016	S	3	___2	G protein-coupled receptor kinase 1 substrate motif;GSK3 kinase substrate motif;MAPKAPK2 kinase substrate motif	+	CST;HTP;LTP
502	UID23359	ABCC1	Multidrug resistance-associated protein 1	A0A0A0MS99	602;761;827;803;859;862;803;918;859;862;918;928	QLS(0.423)S(0.064)S(0.524)S(0.953)S(0.93)Y(0.109)S(0.996)GDISR	QRQLsssssysGDIs	TDSAGKQLQRQLSSSSSYSGDISRHHNSTAE	tr|A0A0A0MS99|A0A0A0MS99_HUMAN ABC-type glutathione-S-conjugate transporter OS=Homo sapiens OX=9606 GN=ABCC1 PE=1 SV=1;tr|A0A7I2V2E0|A0A7I2V2E0_HUMAN ABC-type glutathione-S-conjugate transporter OS=Homo sapiens OX=9606 GN=ABCC1 PE=1 SV=1;tr|I3L4X2|I3L4X2_H	0.953333	9.92211e-07	136.49	13.8731		0.0766804	0.0441756		0.0147224	-0.0113981	0.145245	-0.0674601	-0.0401201	0.139038	0.0599756	-0.0526142	0.015398	-0.0683517	-0.697102	-0.736367	-1.21672	-0.707211	-0.876297	-0.52289	-1.40609	-0.67585	-0.551857	-0.803827	-1.25684	-0.568172	-0.816321	-0.575504	-1.39069	-0.744202	S	2	___3	Casein kinase II substrate motif;MDC1 BRCT domain binding motif;Plk1 PBD domain binding motif	+	CST;HTP
503	UID23360	ABCC1	Multidrug resistance-associated protein 1	A0A0A0MS99	603;762;828;804;860;863;804;919;860;863;919;929	QLS(0.423)S(0.064)S(0.524)S(0.953)S(0.93)Y(0.109)S(0.996)GDISR	RQLsssssysGDIsR	DSAGKQLQRQLSSSSSYSGDISRHHNSTAEL	tr|A0A0A0MS99|A0A0A0MS99_HUMAN ABC-type glutathione-S-conjugate transporter OS=Homo sapiens OX=9606 GN=ABCC1 PE=1 SV=1;tr|A0A7I2V2E0|A0A7I2V2E0_HUMAN ABC-type glutathione-S-conjugate transporter OS=Homo sapiens OX=9606 GN=ABCC1 PE=1 SV=1;tr|I3L4X2|I3L4X2_H	0.929637	7.40157e-09	152.94	11.4096		0.0766804	0.0441756		0.0147224	-0.0113981	0.145245	-0.0674601	-0.0401201	0.139038	0.0599756	-0.0526142	0.015398	-0.0683517	-0.697102	-0.736367	-1.21672	-0.707211	-0.876297	-0.52289	-1.40609	-0.67585	-0.551857	-0.803827	-1.25684	-0.568172	-0.816321	-0.575504	-1.39069	-0.744202	S	2	___3	Casein kinase II substrate motif;MAPKAPK2 kinase substrate motif;MDC1 BRCT domain binding motif;Plk1 PBD domain binding motif	+	CST;HTP
504	UID23361	ABCC1	Multidrug resistance-associated protein 1	A0A0A0MS99	605;764;830;806;862;865;806;921;862;865;921;931	QLS(0.127)S(0.614)S(0.196)S(0.063)S(0.001)YS(1)GDISR	LsssssysGDIsRHH	AGKQLQRQLSSSSSYSGDISRHHNSTAELQK	tr|A0A0A0MS99|A0A0A0MS99_HUMAN ABC-type glutathione-S-conjugate transporter OS=Homo sapiens OX=9606 GN=ABCC1 PE=1 SV=1;tr|A0A7I2V2E0|A0A7I2V2E0_HUMAN ABC-type glutathione-S-conjugate transporter OS=Homo sapiens OX=9606 GN=ABCC1 PE=1 SV=1;tr|I3L4X2|I3L4X2_H	0.999549	3.79485e-17	182.15	36.7509		0.0766804	0.0441756		0.0147224	-0.0113981	0.145245	-0.0674601	-0.0401201	0.139038	0.0599756	-0.0526142	0.015398	-0.0683517	-0.697102	-0.736367	-1.21672	-0.707211	-0.876297	-0.52289	-1.40609	-0.67585	-0.551857	-0.803827	-1.25684	-0.568172	-0.816321	-0.575504	-1.39069	-0.744202	S	3	___3	G protein-coupled receptor kinase 1 substrate motif;GSK3 kinase substrate motif;MAPKAPK2 kinase substrate motif	+	CST;HTP;LTP
13108	UID10452	ABCC4	Multidrug resistance-associated protein 4	A0A2R8Y6V8	646;571;646;646;646;659	KDNEESEQPPVPGT(0.991)PT(0.009)LR	EQPPVPGtPtLRNRt	LKKDNEESEQPPVPGTPTLRNRTFSESSVWS	tr|A0A2R8Y6V8|A0A2R8Y6V8_HUMAN ATP-binding cassette sub-family C member 4 OS=Homo sapiens OX=9606 GN=ABCC4 PE=1 SV=1;sp|O15439-4|MRP4_HUMAN Isoform 4 of ATP-binding cassette sub-family C member 4 OS=Homo sapiens OX=9606 GN=ABCC4;sp|O15439-3|MRP4_HUMAN Isof	0.990689	0.000340327	112.85	20.2694		0.13706	0.0646846		0.0651491	-0.0302835	0.124414	0.0719061	0.144005	-0.0815868	0.123425	-0.274212	-0.267378	0.297031	-0.857243	-0.905677	-0.659788	-0.277275	-0.787668	-0.632896	-0.397402	-0.518572	-0.732828	-0.833771	-0.515783	-0.358862	-0.664244	-0.907108	-0.66478	-0.22154	T	3	___1	ERK1,2 kinase substrate motif;GSK3, Erk1, Erk2 and CDK5 kinase motif;GSK-3, ERK1, ERK2, CDK5 substrate motif;WW domain binding motif	+	CST;HTP
1354	UID12533	ABCC4	Multidrug resistance-associated protein 4	A0A2R8Y6V8	658;583;658;658;658	TFS(0.003)ES(0.121)S(0.775)VWS(0.001)QQS(0.046)S(0.055)RPS(1)LK		VPGTPTLRNRTFSESSVWSQQSSRPSLKDGA	tr|A0A2R8Y6V8|A0A2R8Y6V8_HUMAN ATP-binding cassette sub-family C member 4 OS=Homo sapiens OX=9606 GN=ABCC4 PE=1 SV=1;sp|O15439-4|MRP4_HUMAN Isoform 4 of ATP-binding cassette sub-family C member 4 OS=Homo sapiens OX=9606 GN=ABCC4;sp|O15439-3|MRP4_HUMAN Isof	0.77471	2.13641e-05	118.22	8.08073		0.0946756	0.140625		0.161436	-0.160262	0.104094	0.263819	-0.179691	0.374277	-0.102278	-0.284269	-0.423735	0.169235	2.5293	2.39511	1.33349	2.80641	2.4614	2.64424	1.85467	2.8139	2.6334	2.65893	1.1538	3.18069	2.35913	2.35997	1.43094	2.98314	S	3	___2	Casein kinase II substrate motif;MDC1 BRCT domain binding motif;Plk1 PBD domain binding motif
1356	UID12534	ABCC4	Multidrug resistance-associated protein 4	A0A2R8Y6V8	668;593;668;668;668	TFS(0.003)ES(0.121)S(0.775)VWS(0.001)QQS(0.046)S(0.055)RPS(1)LK	sQQsSRPsLkDGALE	TFSESSVWSQQSSRPSLKDGALESQDTENVP	tr|A0A2R8Y6V8|A0A2R8Y6V8_HUMAN ATP-binding cassette sub-family C member 4 OS=Homo sapiens OX=9606 GN=ABCC4 PE=1 SV=1;sp|O15439-4|MRP4_HUMAN Isoform 4 of ATP-binding cassette sub-family C member 4 OS=Homo sapiens OX=9606 GN=ABCC4;sp|O15439-3|MRP4_HUMAN Isof	0.999636	5.39288e-08	149.73	37.2406		0.0731116	0.0998731		0.155194	-0.151125	0.0996094	0.201448	-0.272501	0.370935	-0.0708599	-0.295742	-0.331108	0.0932083	2.85843	2.88341	1.89806	3.13514	2.7664	3.02323	2.20027	3.23209	2.95804	3.08486	1.62556	3.50608	2.69554	2.72749	1.86916	3.3253	S	3	___2	Casein kinase II substrate motif;DNA dependent Protein kinase substrate motif;MAPKAPK2 kinase substrate motif;PKA kinase substrate motif;PKC kinase substrate motif;Pyruvate dehydrogenase kinase substrate motif	+	HTP
8485	UID6786	ABCF1	ATP-binding cassette sub-family F member 1	Q5STZ8;Q8NE71	229;229;228	AEQGS(1)EEEGEGEEEEEEGGESK	AKKAEQGsEEEGEGE	PPKQGKEKAKKAEQGSEEEGEGEEEEEEGGE	tr|Q5STZ8|Q5STZ8_HUMAN ATP-binding cassette sub-family F member 1 OS=Homo sapiens OX=9606 GN=ABCF1 PE=1 SV=10;tr|A0A0G2JJB9|A0A0G2JJB9_HUMAN ATP-binding cassette sub-family F member 1 (Fragment) OS=Homo sapiens OX=9606 GN=ABCF1 PE=1 SV=1;sp|Q8NE71|ABCF1_HU	1	1.92637e-162	373.9	269.258		0.200181	-0.0908833		0.135171	0.0558605	-0.0261555	-0.156723	0.0477905	-0.228445	0.0211906	0.0512486	0.244566	-0.0935631	0.952366	1.01853	1.40487	1.38905	1.22633	0.975748	1.39	1.27272	0.92621	0.861805	1.45266	1.1606	1.24752	1.027	1.63456	1.17916	S	3	___1	BARD1 BRCT domain binding motif;Casein kinase I substrate motif;Casein kinase II substrate motif;G protein-coupled receptor kinase 1 substrate motif	+	CST;HTP
8486	UID6787	ABCF1	ATP-binding cassette sub-family F member 1	Q5STZ8;Q8NE71	141;141;43;140;140	GGNVFAALIQDQS(1)EEEEEEEK	AALIQDQsEEEEEEE	KTKGGNVFAALIQDQSEEEEEEEKHPPKPAK	tr|Q5STZ8|Q5STZ8_HUMAN ATP-binding cassette sub-family F member 1 OS=Homo sapiens OX=9606 GN=ABCF1 PE=1 SV=10;tr|A0A0G2JJB9|A0A0G2JJB9_HUMAN ATP-binding cassette sub-family F member 1 (Fragment) OS=Homo sapiens OX=9606 GN=ABCF1 PE=1 SV=1;tr|F5GYK6|F5GYK6_H	1	1.41995e-183	384.05	148.914		0.899411	-0.477659		0.0151913	-0.0118718	-0.863287	-0.433191	-0.581053	-0.0331039	0.545465	0.0275631	0.19825	-0.818766	1.07086	0.494493	1.22589	1.04619	0.113468	0.694185	0.804779	1.2771	0.207575	0.0613022	0.644836	1.01308	0.658934	0.721748	1.00303	0.45833	S	4	___1	BARD1 BRCT domain binding motif;Casein kinase II substrate motif;G protein-coupled receptor kinase 1 substrate motif	+	HTP;LTP
8488	UID6789	ABCF1	ATP-binding cassette sub-family F member 1	Q5STZ8;Q8NE71	110;110;12;109;109	KLS(1)VPT(1)S(1)DEEDEVPAPKPR	KKLsVPtsDEEDEVP	EKELMERLKKLSVPTSDEEDEVPAPKPRGGK	tr|Q5STZ8|Q5STZ8_HUMAN ATP-binding cassette sub-family F member 1 OS=Homo sapiens OX=9606 GN=ABCF1 PE=1 SV=10;tr|A0A0G2JJB9|A0A0G2JJB9_HUMAN ATP-binding cassette sub-family F member 1 (Fragment) OS=Homo sapiens OX=9606 GN=ABCF1 PE=1 SV=1;tr|F5GYK6|F5GYK6_H	1	8.0849e-34	216.99	89.2721		0.116096	-0.0478239		0.339463	-0.140139	-0.0510082	-0.296383	0.129026	0.0270691	0.0775604	-0.129793	-0.0879688	-0.420355	3.01261	3.10335	3.32272	3.08206	2.88518	2.79736	3.28827	3.34506	2.9616	2.80697	3.45175	3.10913	2.96274	2.66757	3.2003	2.92471	S	5	___1	BARD1 BRCT domain binding motif;Casein kinase II substrate motif;MAPKAPK2 kinase substrate motif	+	CST;HTP;LTP
8489	UID6790	ABCF1	ATP-binding cassette sub-family F member 1	Q5STZ8;Q8NE71	22;22;22;22;22	QQPPEPEWIGDGES(0.005)T(0.144)S(0.825)PS(0.026)DK	IGDGEstsPsDkVVK	QQPPEPEWIGDGESTSPSDKVVKKGKKDKKI	tr|Q5STZ8|Q5STZ8_HUMAN ATP-binding cassette sub-family F member 1 OS=Homo sapiens OX=9606 GN=ABCF1 PE=1 SV=10;tr|A0A0G2JJB9|A0A0G2JJB9_HUMAN ATP-binding cassette sub-family F member 1 (Fragment) OS=Homo sapiens OX=9606 GN=ABCF1 PE=1 SV=1;sp|Q8NE71|ABCF1_HU	0.825367	1.24583e-08	146.5	7.57253		1.03069	0.340971		0.190073	0.0693698	0.0958939	0.186031	0.701092	0.380867	0.359535	-0.181124	-0.161276	0.260344	2.01469	2.23383	1.76866	1.64672	2.11813	2.56424	2.20556	2.10247	2.11059	2.41986	2.46975	2.02759	2.47767	2.38311	2.04428	2.36281	S	4	___1	Casein kinase I substrate motif;Casein kinase II substrate motif;ERK1,2 kinase substrate motif;GSK-3, ERK1, ERK2, CDK5 substrate motif;Pyruvate dehydrogenase kinase substrate motif;WW domain binding motif	+	CST;HTP
8487	UID18266	ABCF1	ATP-binding cassette sub-family F member 1	Q5STZ8;Q8NE71	106;106;8;105;105	KLS(1)VPT(1)S(1)DEEDEVPAPKPR	MERLKKLsVPtsDEE	DDGEEKELMERLKKLSVPTSDEEDEVPAPKP	tr|Q5STZ8|Q5STZ8_HUMAN ATP-binding cassette sub-family F member 1 OS=Homo sapiens OX=9606 GN=ABCF1 PE=1 SV=10;tr|A0A0G2JJB9|A0A0G2JJB9_HUMAN ATP-binding cassette sub-family F member 1 (Fragment) OS=Homo sapiens OX=9606 GN=ABCF1 PE=1 SV=1;tr|F5GYK6|F5GYK6_H	1	4.36819e-05	122.04	89.2721		0.154568	0.137256		0.615678	-0.352098	-0.442696	0.454792	0.561954	-0.0250282	-0.0315495	-0.32225	-0.398258	-0.656336	1.85032	1.29832	2.17996	1.78552	1.85896	1.36104	2.2383	2.11957	1.40763	1.75311	2.74191	1.76049	1.82741	1.03879	1.84005	1.46324	S	5	___2	Casein kinase II substrate motif;G protein-coupled receptor kinase 1 substrate motif;GSK3 kinase substrate motif;Phosphorylase kinase substrate motif;PKA kinase substrate motif;PKC kinase substrate motif	+	CST;HTP
8488	UID18267	ABCF1	ATP-binding cassette sub-family F member 1	Q5STZ8;Q8NE71	110;110;12;109;109	KLS(1)VPT(1)S(1)DEEDEVPAPKPR	KKLsVPtsDEEDEVP	EKELMERLKKLSVPTSDEEDEVPAPKPRGGK	tr|Q5STZ8|Q5STZ8_HUMAN ATP-binding cassette sub-family F member 1 OS=Homo sapiens OX=9606 GN=ABCF1 PE=1 SV=10;tr|A0A0G2JJB9|A0A0G2JJB9_HUMAN ATP-binding cassette sub-family F member 1 (Fragment) OS=Homo sapiens OX=9606 GN=ABCF1 PE=1 SV=1;tr|F5GYK6|F5GYK6_H	1	8.0849e-34	216.99	89.2721		0.660267	-0.394032		0.576494	0.390042	0.129086	-0.0238743	-1.49363	-0.187712	-0.0972919	0.292799	0.840544	0.524117	3.49415	3.62695	4.28218	3.97915	3.28993	3.81911	3.76392	3.51081	3.62323	3.60307	2.78856	3.79144	3.19263	4.11191	4.60446	4.03492	S	5	___2	BARD1 BRCT domain binding motif;Casein kinase II substrate motif;MAPKAPK2 kinase substrate motif	+	CST;HTP;LTP
14121	UID22545	ABCF1	ATP-binding cassette sub-family F member 1	Q5STZ8;Q8NE71	109;109;11;108;108	KLS(1)VPT(1)S(1)DEEDEVPAPKPR	LKKLsVPtsDEEDEV	EEKELMERLKKLSVPTSDEEDEVPAPKPRGG	tr|Q5STZ8|Q5STZ8_HUMAN ATP-binding cassette sub-family F member 1 OS=Homo sapiens OX=9606 GN=ABCF1 PE=1 SV=10;tr|A0A0G2JJB9|A0A0G2JJB9_HUMAN ATP-binding cassette sub-family F member 1 (Fragment) OS=Homo sapiens OX=9606 GN=ABCF1 PE=1 SV=1;tr|F5GYK6|F5GYK6_H	1	4.23486e-33	182.33	89.2721		0.630024	-0.320353		0.452804	0.304436	0.0349903	0.0489101	-1.25737	-0.107939	-0.136045	0.25555	0.695648	0.402592	3.69053	3.69938	4.42615	4.05904	3.46969	3.92676	3.98584	3.70733	3.72552	3.74829	3.16878	3.9511	3.33364	4.18231	4.68149	4.10993	T	5	___2	Casein kinase II substrate motif;DNA dependent Protein kinase substrate motif	+	CST;HTP
8487	UID29744	ABCF1	ATP-binding cassette sub-family F member 1	Q5STZ8;Q8NE71	106;106;8;105;105	KLS(1)VPT(1)S(1)DEEDEVPAPKPR	MERLKKLsVPtsDEE	DDGEEKELMERLKKLSVPTSDEEDEVPAPKP	tr|Q5STZ8|Q5STZ8_HUMAN ATP-binding cassette sub-family F member 1 OS=Homo sapiens OX=9606 GN=ABCF1 PE=1 SV=10;tr|A0A0G2JJB9|A0A0G2JJB9_HUMAN ATP-binding cassette sub-family F member 1 (Fragment) OS=Homo sapiens OX=9606 GN=ABCF1 PE=1 SV=1;tr|F5GYK6|F5GYK6_H	1	4.36819e-05	122.04	89.2721		0.11474	-0.0534072		0.168867	0.0636635	0.057251	0.0956955	-0.318754	-0.047821	0.0257282	0.136101	0.065855	0.0269699	2.22051	2.04675	2.71461	2.5635	2.24701	2.11181	2.57736	2.50344	2.27776	2.14245	2.39585	2.51567	2.27274	2.24791	2.64321	2.53041	S	5	___3	Casein kinase II substrate motif;G protein-coupled receptor kinase 1 substrate motif;GSK3 kinase substrate motif;Phosphorylase kinase substrate motif;PKA kinase substrate motif;PKC kinase substrate motif	+	CST;HTP
8488	UID29745	ABCF1	ATP-binding cassette sub-family F member 1	Q5STZ8;Q8NE71	110;110;12;109;109	KLS(1)VPT(1)S(1)DEEDEVPAPKPR	KKLsVPtsDEEDEVP	EKELMERLKKLSVPTSDEEDEVPAPKPRGGK	tr|Q5STZ8|Q5STZ8_HUMAN ATP-binding cassette sub-family F member 1 OS=Homo sapiens OX=9606 GN=ABCF1 PE=1 SV=10;tr|A0A0G2JJB9|A0A0G2JJB9_HUMAN ATP-binding cassette sub-family F member 1 (Fragment) OS=Homo sapiens OX=9606 GN=ABCF1 PE=1 SV=1;tr|F5GYK6|F5GYK6_H	1	8.0849e-34	216.99	89.2721		0.11474	-0.0534072		0.168867	0.0636635	0.057251	0.0956955	-0.318754	-0.047821	0.0257282	0.136101	0.065855	0.0269699	2.22051	2.04675	2.71461	2.5635	2.24701	2.11181	2.57736	2.50344	2.27776	2.14245	2.39585	2.51567	2.27274	2.24791	2.64321	2.53041	S	5	___3	BARD1 BRCT domain binding motif;Casein kinase II substrate motif;MAPKAPK2 kinase substrate motif	+	CST;HTP;LTP
14121	UID34023	ABCF1	ATP-binding cassette sub-family F member 1	Q5STZ8;Q8NE71	109;109;11;108;108	KLS(1)VPT(1)S(1)DEEDEVPAPKPR	LKKLsVPtsDEEDEV	EEKELMERLKKLSVPTSDEEDEVPAPKPRGG	tr|Q5STZ8|Q5STZ8_HUMAN ATP-binding cassette sub-family F member 1 OS=Homo sapiens OX=9606 GN=ABCF1 PE=1 SV=10;tr|A0A0G2JJB9|A0A0G2JJB9_HUMAN ATP-binding cassette sub-family F member 1 (Fragment) OS=Homo sapiens OX=9606 GN=ABCF1 PE=1 SV=1;tr|F5GYK6|F5GYK6_H	1	4.23486e-33	182.33	89.2721		0.11474	-0.0534072		0.168867	0.0636635	0.057251	0.0956955	-0.318754	-0.047821	0.0257282	0.136101	0.065855	0.0269699	2.22051	2.04675	2.71461	2.5635	2.24701	2.11181	2.57736	2.50344	2.27776	2.14245	2.39585	2.51567	2.27274	2.24791	2.64321	2.53041	T	5	___3	Casein kinase II substrate motif;DNA dependent Protein kinase substrate motif	+	CST;HTP
450	UID367	ABI1	Abl interactor 1	B6VEX4	225;220;161;220;225;225;220;225;225;220;225;225;242;225	LGSQHS(1)PGR	ARLGsQHsPGRtAsL	PNDYMTSPARLGSQHSPGRTASLNQRPRTHS	tr|B6VEX4|B6VEX4_HUMAN Abl interactor 1 OS=Homo sapiens OX=9606 GN=ABI1 PE=1 SV=1;tr|A0A0A0MRT6|A0A0A0MRT6_HUMAN Abl interactor 1 OS=Homo sapiens OX=9606 GN=ABI1 PE=1 SV=1;sp|Q8IZP0-11|ABI1_HUMAN Isoform 11 of Abl interactor 1 OS=Homo sapiens OX=9606 GN=AB	0.999985	3.38487e-07	155.99	48.2197		0.0425888	0.0235238		0.0208822	-0.00854301	-0.275877	-0.155485	0.351385	0.174072	0.0105133	0.00639534	0.0614185	-0.112499	2.45892	2.5796	2.50629	2.06139	2.46323	2.32101	2.71681	2.40818	2.18304	2.42412	2.85768	2.23547	2.47374	2.3274	2.77823	2.29568	S	2	___1	Cdc2 kinase substrate motif;CDK kinase substrate motif;CDK1,2,4,6 kinase substrate motif;ERK1,2 kinase substrate motif;G protein-coupled receptor kinase 1 substrate motif;GSK-3, ERK1, ERK2, CDK5 substrate motif;WW domain binding motif	+	CST;HTP;LTP
451	UID368	ABI1	Abl interactor 1	B6VEX4	183;178;119;178;183;183;178;183;183;178;183;183;200;183	TNPPT(0.003)QKPPS(0.995)PPMS(0.002)GR	PPtQKPPsPPMsGRG	TGTLSRTNPPTQKPPSPPMSGRGTLGRNTPY	tr|B6VEX4|B6VEX4_HUMAN Abl interactor 1 OS=Homo sapiens OX=9606 GN=ABI1 PE=1 SV=1;tr|A0A0A0MRT6|A0A0A0MRT6_HUMAN Abl interactor 1 OS=Homo sapiens OX=9606 GN=ABI1 PE=1 SV=1;sp|Q8IZP0-11|ABI1_HUMAN Isoform 11 of Abl interactor 1 OS=Homo sapiens OX=9606 GN=AB	0.994866	4.47469e-06	136.62	25.2949		0.197546	-0.119688		0.0358768	-0.0259986	0.0807476	0.25194	-0.629541	-0.181898	-0.0939198	-0.211273	0.201176	2.28882e-05	1.22518	1.29463	2.23294	1.63424	1.45828	1.38481	1.91778	1.80849	1.30592	1.54657	1.6034	1.45234	1.36436	1.17353	2.11896	1.80852	S	3	___1	DNA dependent Protein kinase substrate motif;ERK1,2 kinase substrate motif;G protein-coupled receptor kinase 1 substrate motif;GSK3 kinase substrate motif;GSK-3, ERK1, ERK2, CDK5 substrate motif;PKA kinase substrate motif;PKC kinase substrate motif;WW domain binding motif	+	CST;HTP;LTP
619	UID497	ABI2	Abl interactor 2	H7C3Q7	172;148;335;368;362;368;368;256;301;362;368;313	HTPPT(0.045)IGGS(0.954)LPYR	tPPtIGGsLPyRRPP	MNRPASRHTPPTIGGSLPYRRPPSITSQTSL	tr|H7C3Q7|H7C3Q7_HUMAN Abl interactor 2 (Fragment) OS=Homo sapiens OX=9606 GN=ABI2 PE=1 SV=1;tr|H0Y6B5|H0Y6B5_HUMAN Abl interactor 2 (Fragment) OS=Homo sapiens OX=9606 GN=ABI2 PE=1 SV=1;tr|E7EW77|E7EW77_HUMAN Abl interactor 2 OS=Homo sapiens OX=9606 GN=ABI	0.954188	0.0347069	48.547	13.2177		0.1846	-0.108941		1.19879	0.325372	0.172847	-0.632185	0.0637989	-0.040225	0.358367	0.22652	-0.0397081	0.756311	-2.69399	-2.13598	-2.224	-1.97314	-2.45709	-2.43444	-2.0398	-2.63452	-2.52114	-2.76816	-2.1602	-2.01336	-2.09872	-2.20792	-2.07951	-1.8782	S	3	___1	Casein kinase II substrate motif	+	CST;HTP
620	UID498	ABI2	Abl interactor 2	H7C3Q7	93;68;227;227;221;227;227;176;221;221;227	NMAPSQQS(1)PVR	NMAPsQQsPVrtAsV	DYVPSPTRNMAPSQQSPVRTASVNQRNRTYS	tr|H7C3Q7|H7C3Q7_HUMAN Abl interactor 2 (Fragment) OS=Homo sapiens OX=9606 GN=ABI2 PE=1 SV=1;tr|H0Y6B5|H0Y6B5_HUMAN Abl interactor 2 (Fragment) OS=Homo sapiens OX=9606 GN=ABI2 PE=1 SV=1;tr|E7EW77|E7EW77_HUMAN Abl interactor 2 OS=Homo sapiens OX=9606 GN=ABI	1	3.32776e-27	213.94	102.343		0.0539817	0.0336843		0.408561	-0.154846	-0.148273	-0.119638	0.34326	0.0593891	-0.0292397	-0.254946	-0.305714	-0.0294857	1.05638	0.890089	0.270508	0.364269	0.95941	0.727512	0.572897	0.556404	0.908102	0.770451	0.613768	0.423658	0.93017	0.472567	0.267183	0.526918	S	3	___1	Cdc2 kinase substrate motif;CDK kinase substrate motif;CDK1,2,4,6 kinase substrate motif;ERK1,2 kinase substrate motif;G protein-coupled receptor kinase 1 substrate motif;GSK-3, ERK1, ERK2, CDK5 substrate motif;WW domain binding motif	+	CST;HTP
6651	UID5286	ABL2	Abelson tyrosine-protein kinase 2	P42684-4	584;599;605;620;584;599;605;620	GAQASS(0.001)GS(0.999)PALPR	GAQAssGsPALPRKQ	SLAPGFIRGAQASSGSPALPRKQRDKSPSSL	sp|P42684-4|ABL2_HUMAN Isoform 4 of Tyrosine-protein kinase ABL2 OS=Homo sapiens OX=9606 GN=ABL2;sp|P42684-7|ABL2_HUMAN Isoform 7 of Tyrosine-protein kinase ABL2 OS=Homo sapiens OX=9606 GN=ABL2;sp|P42684-10|ABL2_HUMAN Isoform 10 of Tyrosine-protein kinase	0.998828	1.81493e-10	158.45	29.3975		0.0703775	-0.0229731		0.0183936	0.0066905	-0.0308685	-0.0124969	-0.0449524	-0.00357437	0.0491619	-0.255127	0.299303	-0.066576	1.97987	1.72898	2.03377	1.69009	1.89111	1.8254	1.7251	1.68286	1.949	1.71648	1.98881	1.68651	1.94027	1.57027	2.0244	1.61629	S	3	___1	ERK1,2 kinase substrate motif;G protein-coupled receptor kinase 1 substrate motif;GSK-3, ERK1, ERK2, CDK5 substrate motif;WW domain binding motif	+	CST;HTP
6653	UID5287	ABL2	Abelson tyrosine-protein kinase 2	P42684-4	681;696;702;717;784;799;805;820	TVS(0.001)T(0.007)S(0.041)S(0.951)QPEENVDR	ERtVstssQPEENVD	CQRSKLQLERTVSTSSQPEENVDRANDMLPK	sp|P42684-4|ABL2_HUMAN Isoform 4 of Tyrosine-protein kinase ABL2 OS=Homo sapiens OX=9606 GN=ABL2;sp|P42684-7|ABL2_HUMAN Isoform 7 of Tyrosine-protein kinase ABL2 OS=Homo sapiens OX=9606 GN=ABL2;sp|P42684-10|ABL2_HUMAN Isoform 10 of Tyrosine-protein kinase	0.950635	8.19042e-09	146.96	13.6069		0.863828	-0.235554		0.0105924	-0.00615239	0.0127487	-0.212234	-0.728008	-0.0147247	-0.0169506	0.280246	0.00367451	-0.291579	-1.31289	-0.995214	-0.908876	-1.19758	-1.74101	-1.75379	-1.54289	-1.01875	-1.30014	-1.20745	-1.63688	-1.2123	-1.75797	-1.47355	-1.53921	-1.31033	S	3	___1	ATM kinase substrate motif;Casein kinase II substrate motif;DNA dependent Protein kinase substrate motif;MDC1 BRCT domain binding motif;Plk1 PBD domain binding motif	+	CST;HTP
6654	UID5288	ABL2	Abelson tyrosine-protein kinase 2	P42684-4	797;812;818;833;900;915;921;936	VPVLIS(0.999)PT(0.001)LK	HKVPVLIsPtLKHTP	PVLPTTHNHKVPVLISPTLKHTPADVQLIGT	sp|P42684-4|ABL2_HUMAN Isoform 4 of Tyrosine-protein kinase ABL2 OS=Homo sapiens OX=9606 GN=ABL2;sp|P42684-7|ABL2_HUMAN Isoform 7 of Tyrosine-protein kinase ABL2 OS=Homo sapiens OX=9606 GN=ABL2;sp|P42684-10|ABL2_HUMAN Isoform 10 of Tyrosine-protein kinase	0.999483	1.07503e-05	141.58	32.8651		0.115449	0.0247345		0.0919381	0.0154958	-0.0961609	0.130707	0.129195	-0.0648031	-0.0413208	0.167458	0.0870094	-0.151163	-1.08441	-1.31108	-1.08141	-1.12848	-1.06695	-1.276	-1.14975	-1.00704	-1.18057	-1.18037	-0.952216	-1.19329	-1.10827	-1.10854	-1.06274	-1.1582	S	3	___1	Casein kinase II substrate motif;ERK1,2 kinase substrate motif;GSK-3, ERK1, ERK2, CDK5 substrate motif;WW domain binding motif	+	HTP
6653	UID16765	ABL2	Abelson tyrosine-protein kinase 2	P42684-4	681;696;702;717;784;799;805;820	TVS(0.001)T(0.007)S(0.041)S(0.951)QPEENVDR	ERtVstssQPEENVD	CQRSKLQLERTVSTSSQPEENVDRANDMLPK	sp|P42684-4|ABL2_HUMAN Isoform 4 of Tyrosine-protein kinase ABL2 OS=Homo sapiens OX=9606 GN=ABL2;sp|P42684-7|ABL2_HUMAN Isoform 7 of Tyrosine-protein kinase ABL2 OS=Homo sapiens OX=9606 GN=ABL2;sp|P42684-10|ABL2_HUMAN Isoform 10 of Tyrosine-protein kinase	0.950635	8.19042e-09	146.96	13.6069		0.112041	-0.240908		0.337368	0.560582	0.702114	-0.204815	-2.07819	0.617258	-0.234601	0.663189	0.422644	1.3911	-1.39666	-1.22986	-1.52101	-0.65613	-1.87887	-0.516373	-2.17863	-1.23458	-0.69455	-1.43467	-3.5992	-0.0388718	-2.11347	0.146816	-1.75599	0.156513	S	3	___2	ATM kinase substrate motif;Casein kinase II substrate motif;DNA dependent Protein kinase substrate motif;MDC1 BRCT domain binding motif;Plk1 PBD domain binding motif	+	CST;HTP
1546	UID1200	ABLIM1	Actin-binding LIM protein 1	F8W8M4	155;215;155;155;215;63;139	DCLCQLCAQPMS(0.001)S(0.904)S(0.096)PK	LCAQPMSssPKETTF	NGRDCLCQLCAQPMSSSPKETTFSSNCAGCG	tr|F8W8M4|F8W8M4_HUMAN Actin-binding LIM protein 1 OS=Homo sapiens OX=9606 GN=ABLIM1 PE=1 SV=1;tr|A0A3B3IS55|A0A3B3IS55_HUMAN Actin-binding LIM protein 1 OS=Homo sapiens OX=9606 GN=ABLIM1 PE=1 SV=1;sp|O14639-2|ABLM1_HUMAN Isoform 2 of Actin-binding LIM pro	0.903606	1.27989e-33	217.17	9.74192		0.0767366	0.0903625		0.122126	-0.133268	0.0426159	-0.0983906	0.503019	-0.0857944	-0.210575	0.046011	-0.495274	0.126764	2.36943	2.53429	0.982426	1.83567	2.84803	2.36972	1.67263	2.03111	2.41205	2.4359	1.48545	1.74987	2.63745	2.41573	1.17736	2.15787	S	3	___1	MDC1 BRCT domain binding motif;Plk1 PBD domain binding motif	+	HTP
1547	UID1201	ABLIM1	Actin-binding LIM protein 1	F8W8M4	156;216;156;156;216;64;140	DCLCQLCAQPMS(0.003)S(0.163)S(0.834)PK	CAQPMSssPKETTFS	GRDCLCQLCAQPMSSSPKETTFSSNCAGCGR	tr|F8W8M4|F8W8M4_HUMAN Actin-binding LIM protein 1 OS=Homo sapiens OX=9606 GN=ABLIM1 PE=1 SV=1;tr|A0A3B3IS55|A0A3B3IS55_HUMAN Actin-binding LIM protein 1 OS=Homo sapiens OX=9606 GN=ABLIM1 PE=1 SV=1;sp|O14639-2|ABLM1_HUMAN Isoform 2 of Actin-binding LIM pro	0.834102	5.64162e-12	159.14	7.08228		0.2015	0.213749		0.24867	-0.343958	0.159899	0.132547	1.06139	-0.498842	-0.515312	-0.0588264	-1.10241	0.300716	0.244316	0.427338	-1.17091	0.296425	1.04531	0.502527	-0.357809	-0.0744705	0.404215	0.559885	-0.109512	-0.202417	0.529999	0.443701	-1.46022	0.226246	S	3	___1	Casein kinase II substrate motif;ERK1,2 kinase substrate motif;G protein-coupled receptor kinase 1 substrate motif;Growth associated histone HI kinase substrate motif;GSK-3, ERK1, ERK2, CDK5 substrate motif;MDC1 BRCT domain binding motif;PKA kinase substrate motif;PKC kinase substrate motif;Plk1 PBD domain binding motif;WW domain binding motif	+	CST;HTP
1548	UID1202	ABLIM1	Actin-binding LIM protein 1	F8W8M4	307;383;307;335;367;215;291;51;79;32;51	T(0.465)S(0.526)S(0.013)ES(0.039)IY(0.002)S(0.024)RPGS(0.011)S(0.01)IPGS(0.907)PGHT(0.003)IYAK	PGssIPGsPGHtIyA	SSESIYSRPGSSIPGSPGHTIYAKVDNEILD	tr|F8W8M4|F8W8M4_HUMAN Actin-binding LIM protein 1 OS=Homo sapiens OX=9606 GN=ABLIM1 PE=1 SV=1;tr|A0A3B3IS55|A0A3B3IS55_HUMAN Actin-binding LIM protein 1 OS=Homo sapiens OX=9606 GN=ABLIM1 PE=1 SV=1;sp|O14639-2|ABLM1_HUMAN Isoform 2 of Actin-binding LIM pro	0.90731	2.16956e-07	123.45	13.8399		0.0829322	0.0486178		0.0756903	-0.0322547	-0.234152	0.160713	-0.0464172	0.314327	-0.183754	-0.268555	0.422411	-0.0991211	-0.343298	-0.0961056	-0.651831	-0.521614	-0.109512	-0.238028	-0.228468	-0.0658512	-0.57745	0.0646076	-0.698248	-0.207287	-0.293266	-0.506582	0.193943	-0.164972	S	3	___1	ERK1,2 kinase substrate motif;G protein-coupled receptor kinase 1 substrate motif;GSK-3, ERK1, ERK2, CDK5 substrate motif;MAPKAPK2 kinase substrate motif;WW domain binding motif	+	CST;HTP
1549	UID1203	ABLIM1	Actin-binding LIM protein 1	F8W8M4	526;642;526;556;586;387;463;235;263;209	S(1)S(1)GREEDDEELLR	GPDMKRRssGREEDD	GPPSFAVVGPDMKRRSSGREEDDEELLRRRQ	tr|F8W8M4|F8W8M4_HUMAN Actin-binding LIM protein 1 OS=Homo sapiens OX=9606 GN=ABLIM1 PE=1 SV=1;tr|A0A3B3IS55|A0A3B3IS55_HUMAN Actin-binding LIM protein 1 OS=Homo sapiens OX=9606 GN=ABLIM1 PE=1 SV=1;sp|O14639-2|ABLM1_HUMAN Isoform 2 of Actin-binding LIM pro	1	2.08078e-15	191.93	104.549		0.138911	-0.0855942		0.174723	0.10529	-0.0427799	-0.192698	0.0341892	-0.141088	0.1336	0.0520477	0.0932312	0.142281	0.385324	0.601341	-0.205734	0.0391083	0.366467	0.588011	-0.153164	-0.00691795	0.342545	0.408644	-0.171545	-0.10198	0.500067	0.640059	-0.0599327	0.135363	S	2	___1	PAK2 kinase substrate motif;PKA kinase substrate motif;PKC kinase substrate motif	+	CST;HTP
1551	UID1205	ABLIM1	Actin-binding LIM protein 1	F8W8M4	392;468;392;420;452;300;376;136;164;117;136;110	S(0.002)T(0.006)S(0.992)QGSINSPVYSR	RMIHRstsQGsINsP	EGYQDVRDRMIHRSTSQGSINSPVYSRHSYT	tr|F8W8M4|F8W8M4_HUMAN Actin-binding LIM protein 1 OS=Homo sapiens OX=9606 GN=ABLIM1 PE=1 SV=1;tr|A0A3B3IS55|A0A3B3IS55_HUMAN Actin-binding LIM protein 1 OS=Homo sapiens OX=9606 GN=ABLIM1 PE=1 SV=1;sp|O14639-2|ABLM1_HUMAN Isoform 2 of Actin-binding LIM pro	0.992438	9.09646e-17	175.26	22.3243		0.0292603	-0.0366311		0.221035	0.217359	0.219395	0.120131	-0.561293	0.075243	0.0315704	0.252262	-0.0238018	0.609406	0.952709	1.04052	0.453257	1.52593	0.604845	1.32486	0.422945	1.11691	1.1721	1.16065	-0.108036	1.60118	0.636415	1.57712	0.399143	1.72632	S	2	___1	14-3-3 domain binding motif;AMP-activated protein kinase substrate motif;ATM kinase substrate motif;Calmodulin-dependent protein kinase I substrate motif;Calmodulin-dependent protein kinase II substrate motif;Calmodulin-dependent protein kinase IV substrate motif;Casein kinase II substrate motif;Chk1 kinase substrate motif;DNA dependent Protein kinase substrate motif;PKA kinase substrate motif;PK…	+	CST;HTP
1553	UID1207	ABLIM1	Actin-binding LIM protein 1	F8W8M4	398;474;398;426;458;306;382;142;170;123;142;116	STSQGSINS(1)PVYSR	tsQGsINsPVysRHs	RDRMIHRSTSQGSINSPVYSRHSYTPTTSRS	tr|F8W8M4|F8W8M4_HUMAN Actin-binding LIM protein 1 OS=Homo sapiens OX=9606 GN=ABLIM1 PE=1 SV=1;tr|A0A3B3IS55|A0A3B3IS55_HUMAN Actin-binding LIM protein 1 OS=Homo sapiens OX=9606 GN=ABLIM1 PE=1 SV=1;sp|O14639-2|ABLM1_HUMAN Isoform 2 of Actin-binding LIM pro	1	5.8699e-50	253.09	82.714		0.160311	-0.0995531		0.0620573	0.0326166	-0.1152	-0.0789452	-0.140079	-0.0639877	0.124762	0.153774	0.095459	-0.243528	0.97591	1.02979	0.580357	0.312426	0.540705	0.38151	0.198738	0.160627	0.86071	0.950848	0.440277	0.248438	0.665466	0.535284	0.294197	-0.082901	S	3	___1	Casein kinase II substrate motif;ERK1,2 kinase substrate motif;G protein-coupled receptor kinase 1 substrate motif;GSK3 kinase substrate motif;GSK-3, ERK1, ERK2, CDK5 substrate motif;WW domain binding motif	+	CST;HTP
1554	UID1208	ABLIM1	Actin-binding LIM protein 1	F8W8M4	595;711;595;625;655;304;332;278	T(0.006)AS(0.994)LPGYGR	IPSskTAsLPGyGRN	SPINSASHIPSSKTASLPGYGRNGLHRPVST	tr|F8W8M4|F8W8M4_HUMAN Actin-binding LIM protein 1 OS=Homo sapiens OX=9606 GN=ABLIM1 PE=1 SV=1;tr|A0A3B3IS55|A0A3B3IS55_HUMAN Actin-binding LIM protein 1 OS=Homo sapiens OX=9606 GN=ABLIM1 PE=1 SV=1;sp|O14639-2|ABLM1_HUMAN Isoform 2 of Actin-binding LIM pro	0.994016	0.00781873	85.29	22.2148		0.11201	0.27198		0.107035	0.270571	0.4515	0.0971298	0.356434	0.182856	0.248182	0.421528	-0.725696	1.13827	1.34423	0.928528	-1.31871	1.39593	0.69401	1.67782	-0.773684	0.268873	1.79573	1.02566	-0.962273	1.57879	0.942192	2.09935	-1.49938	1.40714	S	2	___1	MAPKAPK2 kinase substrate motif;Phosphorylase kinase substrate motif;PKA kinase substrate motif;PKC kinase substrate motif	+	CST;HTP
1555	UID1209	ABLIM1	Actin-binding LIM protein 1	F8W8M4	371;447;371;399;431;279;355;115;143;96;115;89	T(0.042)LS(0.958)PTPSAEGYQDVR	GEsPRtLsPtPsAEG	DKQERQSLGESPRTLSPTPSAEGYQDVRDRM	tr|F8W8M4|F8W8M4_HUMAN Actin-binding LIM protein 1 OS=Homo sapiens OX=9606 GN=ABLIM1 PE=1 SV=1;tr|A0A3B3IS55|A0A3B3IS55_HUMAN Actin-binding LIM protein 1 OS=Homo sapiens OX=9606 GN=ABLIM1 PE=1 SV=1;sp|O14639-2|ABLM1_HUMAN Isoform 2 of Actin-binding LIM pro	0.957863	5.77905e-94	303.44	13.5668		0.011466	0.00971794		0.0919838	-0.0786386	-0.189995	-0.0582237	0.415314	-0.128223	-0.0260773	-0.106249	-0.134428	-0.0478001	3.02736	3.04441	1.96725	2.83325	2.98396	2.92805	2.06524	2.72375	2.83736	2.98619	2.38257	2.70503	2.95788	2.8218	1.93081	2.67595	S	2	___1	14-3-3 domain binding motif;Calmodulin-dependent protein kinase II substrate motif;Casein kinase II substrate motif;ERK1,2 kinase substrate motif;G protein-coupled receptor kinase 1 substrate motif;GSK3 kinase substrate motif;GSK-3, ERK1, ERK2, CDK5 substrate motif;PKA kinase substrate motif;PKC kinase substrate motif;WW domain binding motif	+	CST;HTP
1548	UID12680	ABLIM1	Actin-binding LIM protein 1	F8W8M4	307;383;307;335;367;215;291;51;79;32;51	T(0.465)S(0.526)S(0.013)ES(0.039)IY(0.002)S(0.024)RPGS(0.011)S(0.01)IPGS(0.907)PGHT(0.003)IYAK	PGssIPGsPGHtIyA	SSESIYSRPGSSIPGSPGHTIYAKVDNEILD	tr|F8W8M4|F8W8M4_HUMAN Actin-binding LIM protein 1 OS=Homo sapiens OX=9606 GN=ABLIM1 PE=1 SV=1;tr|A0A3B3IS55|A0A3B3IS55_HUMAN Actin-binding LIM protein 1 OS=Homo sapiens OX=9606 GN=ABLIM1 PE=1 SV=1;sp|O14639-2|ABLM1_HUMAN Isoform 2 of Actin-binding LIM pro	0.90731	2.16956e-07	123.45	13.8399		0.117842	-0.122036		0.0201642	0.0180225	0.107851	-0.226089	0.210299	-0.580204	0.117334	-0.128191	-0.0101204	0.0930672	1.52938	1.69182	0.583672	2.1686	1.73924	1.54124	0.784702	1.3631	1.63723	1.46573	0.79397	1.5884	1.85657	1.41305	0.774582	1.45617	S	3	___2	ERK1,2 kinase substrate motif;G protein-coupled receptor kinase 1 substrate motif;GSK-3, ERK1, ERK2, CDK5 substrate motif;MAPKAPK2 kinase substrate motif;WW domain binding motif	+	CST;HTP
1549	UID12681	ABLIM1	Actin-binding LIM protein 1	F8W8M4	526;642;526;556;586;387;463;235;263;209	S(1)S(1)GREEDDEELLR	GPDMKRRssGREEDD	GPPSFAVVGPDMKRRSSGREEDDEELLRRRQ	tr|F8W8M4|F8W8M4_HUMAN Actin-binding LIM protein 1 OS=Homo sapiens OX=9606 GN=ABLIM1 PE=1 SV=1;tr|A0A3B3IS55|A0A3B3IS55_HUMAN Actin-binding LIM protein 1 OS=Homo sapiens OX=9606 GN=ABLIM1 PE=1 SV=1;sp|O14639-2|ABLM1_HUMAN Isoform 2 of Actin-binding LIM pro	1	2.08078e-15	191.93	104.549		0.0664028	0.0862041		0.00587638	-0.0077529	0.208448	0.139593	0.0429287	-0.046154	-0.109549	0.0271683	0.065752	-0.0143833	0.691917	0.900045	-0.302044	-0.170015	0.818434	0.923622	-0.415348	0.0191479	0.900366	1.03964	-0.259115	-0.216169	0.708885	0.95079	-0.349596	0.00476456	S	2	___2	PAK2 kinase substrate motif;PKA kinase substrate motif;PKC kinase substrate motif	+	CST;HTP
1550	UID12682	ABLIM1	Actin-binding LIM protein 1	F8W8M4	527;643;527;557;587;388;464;236;264;210	S(1)S(1)GREEDDEELLR	PDMKRRssGREEDDE;PDMKRRSsGREEDDE	PPSFAVVGPDMKRRSSGREEDDEELLRRRQL	tr|F8W8M4|F8W8M4_HUMAN Actin-binding LIM protein 1 OS=Homo sapiens OX=9606 GN=ABLIM1 PE=1 SV=1;tr|A0A3B3IS55|A0A3B3IS55_HUMAN Actin-binding LIM protein 1 OS=Homo sapiens OX=9606 GN=ABLIM1 PE=1 SV=1;sp|O14639-2|ABLM1_HUMAN Isoform 2 of Actin-binding LIM pro	1	0.000469344	104.55	104.549		0.0664028	0.0862041		0.00587638	-0.0077529	0.208448	0.139593	0.0429287	-0.046154	-0.109549	0.0271683	0.065752	-0.0143833	0.691917	0.900045	-0.302044	-0.170015	0.818434	0.923622	-0.415348	0.0191479	0.900366	1.03964	-0.259115	-0.216169	0.708885	0.95079	-0.349596	0.00476456	S	2	___2	14-3-3 domain binding motif;Calmodulin-dependent protein kinase II substrate motif;Calmodulin-dependent protein kinase IV substrate motif;Casein kinase II substrate motif;Chk1 kinase substrate motif;MDC1 BRCT domain binding motif;PAK2 kinase substrate motif;Pim1 kinase substrate sequence;PKA kinase substrate motif;PKC epsilon kinase substrate motif;PKC kinase substrate motif;Plk1 PBD domain bindi…	+	CST;HTP
1551	UID12683	ABLIM1	Actin-binding LIM protein 1	F8W8M4	392;468;392;420;452;300;376;136;164;117;136;110	S(0.002)T(0.006)S(0.992)QGSINSPVYSR	RMIHRstsQGsINsP	EGYQDVRDRMIHRSTSQGSINSPVYSRHSYT	tr|F8W8M4|F8W8M4_HUMAN Actin-binding LIM protein 1 OS=Homo sapiens OX=9606 GN=ABLIM1 PE=1 SV=1;tr|A0A3B3IS55|A0A3B3IS55_HUMAN Actin-binding LIM protein 1 OS=Homo sapiens OX=9606 GN=ABLIM1 PE=1 SV=1;sp|O14639-2|ABLM1_HUMAN Isoform 2 of Actin-binding LIM pro	0.992438	9.09646e-17	175.26	22.3243		0.00276535	-0.00539541		0.0818051	0.144852	0.298962	-0.141096	-0.204866	0.0254192	0.0975266	0.353115	-0.909079	1.03784	-1.20218	-1.04412	-2.49066	-0.455566	-1.48191	-0.729509	-1.87646	-1.24225	-0.903217	-1.18521	-2.69552	-0.430147	-1.38438	-0.376394	-2.78554	-0.204403	S	2	___2	14-3-3 domain binding motif;AMP-activated protein kinase substrate motif;ATM kinase substrate motif;Calmodulin-dependent protein kinase I substrate motif;Calmodulin-dependent protein kinase II substrate motif;Calmodulin-dependent protein kinase IV substrate motif;Casein kinase II substrate motif;Chk1 kinase substrate motif;DNA dependent Protein kinase substrate motif;PKA kinase substrate motif;PK…	+	CST;HTP
1552	UID12684	ABLIM1	Actin-binding LIM protein 1	F8W8M4	395;471;395;423;455;303;379;139;167;120;139;113	S(0.198)T(0.261)S(0.544)QGS(0.998)INSPVYSR	HRstsQGsINsPVys	QDVRDRMIHRSTSQGSINSPVYSRHSYTPTT	tr|F8W8M4|F8W8M4_HUMAN Actin-binding LIM protein 1 OS=Homo sapiens OX=9606 GN=ABLIM1 PE=1 SV=1;tr|A0A3B3IS55|A0A3B3IS55_HUMAN Actin-binding LIM protein 1 OS=Homo sapiens OX=9606 GN=ABLIM1 PE=1 SV=1;sp|O14639-2|ABLM1_HUMAN Isoform 2 of Actin-binding LIM pro	0.998061	6.11369e-05	109.79	27.1416		0.00276535	-0.00539541		0.0818051	0.144852	0.298962	-0.141096	-0.204866	0.0254192	0.0975266	0.353115	-0.909079	1.03784	-1.20218	-1.04412	-2.49066	-0.455566	-1.48191	-0.729509	-1.87646	-1.24225	-0.903217	-1.18521	-2.69552	-0.430147	-1.38438	-0.376394	-2.78554	-0.204403	S	2	___2	Casein kinase II substrate motif;G protein-coupled receptor kinase 1 substrate motif	+	CST;HTP
1555	UID12687	ABLIM1	Actin-binding LIM protein 1	F8W8M4	371;447;371;399;431;279;355;115;143;96;115;89	T(0.042)LS(0.958)PTPSAEGYQDVR	GEsPRtLsPtPsAEG	DKQERQSLGESPRTLSPTPSAEGYQDVRDRM	tr|F8W8M4|F8W8M4_HUMAN Actin-binding LIM protein 1 OS=Homo sapiens OX=9606 GN=ABLIM1 PE=1 SV=1;tr|A0A3B3IS55|A0A3B3IS55_HUMAN Actin-binding LIM protein 1 OS=Homo sapiens OX=9606 GN=ABLIM1 PE=1 SV=1;sp|O14639-2|ABLM1_HUMAN Isoform 2 of Actin-binding LIM pro	0.957863	5.77905e-94	303.44	13.5668		0.0482883	0.0394893		0.817772	0.163552	0.217776	0.310103	-0.306394	-0.063529	-0.118893	0.188173	0.258422	0.326505	-2.09754	-1.97201	-2.31248	-1.53372	-1.93885	-2.05416	-2.29667	-2.2971	-1.87977	-1.66191	-2.61888	-1.59725	-2.05774	-1.86599	-2.03825	-1.97059	S	2	___2	14-3-3 domain binding motif;Calmodulin-dependent protein kinase II substrate motif;Casein kinase II substrate motif;ERK1,2 kinase substrate motif;G protein-coupled receptor kinase 1 substrate motif;GSK3 kinase substrate motif;GSK-3, ERK1, ERK2, CDK5 substrate motif;PKA kinase substrate motif;PKC kinase substrate motif;WW domain binding motif	+	CST;HTP
1556	UID12688	ABLIM1	Actin-binding LIM protein 1	F8W8M4	375;451;375;403;435;283;359;119;147;100;119;93	T(0.961)LS(0.039)PT(0.003)PS(0.997)AEGYQDVR	RtLsPtPsAEGyQDV	RQSLGESPRTLSPTPSAEGYQDVRDRMIHRS	tr|F8W8M4|F8W8M4_HUMAN Actin-binding LIM protein 1 OS=Homo sapiens OX=9606 GN=ABLIM1 PE=1 SV=1;tr|A0A3B3IS55|A0A3B3IS55_HUMAN Actin-binding LIM protein 1 OS=Homo sapiens OX=9606 GN=ABLIM1 PE=1 SV=1;sp|O14639-2|ABLM1_HUMAN Isoform 2 of Actin-binding LIM pro	0.996872	1.84103e-12	163.91	25.0961		0.109793	0.0743113		0.647817	0.226436	0.0525131	0.265996	-0.0702562	0.0489922	0.202642	0.168133	0.128562	0.406405	-0.834414	-0.779021	-1.31997	-0.623611	-0.925184	-0.718147	-1.23461	-1.18794	-0.7819	-0.513025	-1.39023	-0.574619	-0.722542	-0.550014	-1.10605	-0.781538	S	2	___2	Casein kinase II substrate motif;DNA dependent Protein kinase substrate motif;MAPKAPK2 kinase substrate motif	+	CST;HTP
13125	UID21941	ABLIM1	Actin-binding LIM protein 1	F8W8M4	369;445;369;397;429;277;353;113;141;94;113;87	T(0.961)LS(0.039)PT(0.003)PS(0.997)AEGYQDVR	sLGEsPRtLsPtPsA	YDDKQERQSLGESPRTLSPTPSAEGYQDVRD	tr|F8W8M4|F8W8M4_HUMAN Actin-binding LIM protein 1 OS=Homo sapiens OX=9606 GN=ABLIM1 PE=1 SV=1;tr|A0A3B3IS55|A0A3B3IS55_HUMAN Actin-binding LIM protein 1 OS=Homo sapiens OX=9606 GN=ABLIM1 PE=1 SV=1;sp|O14639-2|ABLM1_HUMAN Isoform 2 of Actin-binding LIM pro	0.96066	1.84103e-12	163.91	13.8938		0.18031	0.113528		0.490472	0.271428	-0.0783329	0.230749	0.134592	0.167102	0.460886	0.154851	-0.00208282	0.472059	-1.61189	-1.60883	-2.3275	-1.71944	-1.91165	-1.44581	-2.17511	-2.08647	-1.69022	-1.37808	-2.1929	-1.55234	-1.45076	-1.29096	-2.17719	-1.61441	T	2	___2	G protein-coupled receptor kinase 1 substrate motif	+	CST;HTP
658	UID523	ABLIM3	Actin-binding LIM protein 3	A0A0C4DGA7	373;311;311;373	RAS(1)S(0.999)PGY(0.001)IDSPTYSR	LRQRRAssPGyIDsP	QDIYENLDLRQRRASSPGYIDSPTYSRQGMS	tr|A0A0C4DGA7|A0A0C4DGA7_HUMAN Actin-binding LIM protein 3 OS=Homo sapiens OX=9606 GN=ABLIM3 PE=1 SV=1;sp|O94929-2|ABLM3_HUMAN Isoform 2 of Actin-binding LIM protein 3 OS=Homo sapiens OX=9606 GN=ABLIM3;sp|O94929-3|ABLM3_HUMAN Isoform 3 of Actin-binding LIM	0.999006	7.31103e-41	246.8	30.3975		0.178109	0.1027		0.0350511	-0.0174026	-0.104136	0.164219	0.162066	0.18865	0.111507	-0.157831	-0.101755	0.0784683	1.67479	1.9323	2.23021	2.14607	1.98505	1.89547	2.39409	2.20473	1.57065	2.09652	2.39228	2.33472	2.09656	1.73763	2.29233	2.2832	S	3	___1	14-3-3 domain binding motif;Calmodulin-dependent protein kinase II substrate motif;Casein kinase II substrate motif;ERK1,2 kinase substrate motif;GSK-3, ERK1, ERK2, CDK5 substrate motif;MDC1 BRCT domain binding motif;PKA kinase substrate motif;PKC kinase substrate motif;Plk1 PBD domain binding motif;WW domain binding motif;ZIP kinase substrate motif	+	CST;HTP
660	UID525	ABLIM3	Actin-binding LIM protein 3	A0A0C4DGA7	534;456;472;567;53;53	EALHTAGYEMSLNGS(1)PR	yEMsLNGsPRSHyLA	REALHTAGYEMSLNGSPRSHYLADSDPLISK	tr|A0A0C4DGA7|A0A0C4DGA7_HUMAN Actin-binding LIM protein 3 OS=Homo sapiens OX=9606 GN=ABLIM3 PE=1 SV=1;sp|O94929-2|ABLM3_HUMAN Isoform 2 of Actin-binding LIM protein 3 OS=Homo sapiens OX=9606 GN=ABLIM3;sp|O94929-3|ABLM3_HUMAN Isoform 3 of Actin-binding LIM	1	9.22245e-96	302.04	89.7812		0.574663	0.221064		0.31499	-0.139885	-0.140617	-0.0427017	0.8828	0.184776	0.112659	0.202755	-0.565916	-0.30904	-0.64941	-0.476917	-1.16142	-0.796999	-0.578354	-0.607592	-0.634418	-0.412889	-0.790028	-0.519619	-0.278618	-0.612223	-0.465694	-0.404837	-1.20033	-0.72193	S	3	___1	Casein kinase II substrate motif;ERK1,2 kinase substrate motif;Growth associated histone HI kinase substrate motif;GSK-3, ERK1, ERK2, CDK5 substrate motif;MAPKAPK2 kinase substrate motif;PKA kinase substrate motif;PKC kinase substrate motif;WW domain binding motif	+	HTP
661	UID526	ABLIM3	Actin-binding LIM protein 3	A0A0C4DGA7	470;392;408;503	RFS(1)S(1)GGEEDDFDR	VPRARRFssGGEEDD	WTYHGSPKVPRARRFSSGGEEDDFDRSMHKL	tr|A0A0C4DGA7|A0A0C4DGA7_HUMAN Actin-binding LIM protein 3 OS=Homo sapiens OX=9606 GN=ABLIM3 PE=1 SV=1;sp|O94929-2|ABLM3_HUMAN Isoform 2 of Actin-binding LIM protein 3 OS=Homo sapiens OX=9606 GN=ABLIM3;sp|O94929-3|ABLM3_HUMAN Isoform 3 of Actin-binding LIM	1	9.96364e-21	206.32	75.9705		0.0324498	0.0196257		0.0914134	0.0236053	0.278807	0.051342	-0.413895	0.162249	-0.0442333	-0.0705853	-0.0189495	0.228189	1.44532	1.4899	1.37074	1.68534	1.59237	1.81618	1.55839	1.60798	1.72412	1.54124	0.956841	1.84759	1.54814	1.7456	1.53944	1.83617	S	3	___1	14-3-3 domain binding motif;Akt kinase substrate motif;Calmodulin-dependent protein kinase II substrate motif;MAPKAPK1 kinase substrate motif;PAK2 kinase substrate motif;PKA kinase substrate motif;PKC epsilon kinase substrate motif;PKC kinase substrate motif	+	CST;HTP
662	UID527	ABLIM3	Actin-binding LIM protein 3	A0A0C4DGA7	471;393;409;504	RFS(1)S(1)GGEEDDFDR	PRARRFssGGEEDDF	TYHGSPKVPRARRFSSGGEEDDFDRSMHKLQ	tr|A0A0C4DGA7|A0A0C4DGA7_HUMAN Actin-binding LIM protein 3 OS=Homo sapiens OX=9606 GN=ABLIM3 PE=1 SV=1;sp|O94929-2|ABLM3_HUMAN Isoform 2 of Actin-binding LIM protein 3 OS=Homo sapiens OX=9606 GN=ABLIM3;sp|O94929-3|ABLM3_HUMAN Isoform 3 of Actin-binding LIM	1	2.82927e-37	240.92	75.9705		0.0581504	-0.0227332		0.28664	-0.132054	-0.213528	-0.113329	0.0261517	0.209772	0.0168686	0.0471859	-0.177128	-0.415142	1.32523	1.60734	1.59334	1.39405	1.29375	1.13731	1.83463	1.59815	1.11171	1.49401	1.61949	1.60383	1.31062	1.18449	1.6575	1.18301	S	3	___1	14-3-3 domain binding motif;Calmodulin-dependent protein kinase II substrate motif;Casein kinase II substrate motif;MDC1 BRCT domain binding motif;PKA kinase substrate motif;PKC kinase substrate motif;Plk1 PBD domain binding motif;ZIP kinase substrate motif	+	CST;HTP
663	UID528	ABLIM3	Actin-binding LIM protein 3	A0A0C4DGA7	388;326;326;388	QGMS(0.919)PT(0.081)FSR	tysRQGMsPtFSRsP	SPGYIDSPTYSRQGMSPTFSRSPHHYYRSAG	tr|A0A0C4DGA7|A0A0C4DGA7_HUMAN Actin-binding LIM protein 3 OS=Homo sapiens OX=9606 GN=ABLIM3 PE=1 SV=1;sp|O94929-2|ABLM3_HUMAN Isoform 2 of Actin-binding LIM protein 3 OS=Homo sapiens OX=9606 GN=ABLIM3;sp|O94929-3|ABLM3_HUMAN Isoform 3 of Actin-binding LIM	0.918732	0.00565551	91.549	10.5327		0.092659	0.056006	+	1.50238	-0.35506	-0.428572	-0.145217	0.245716	0.552096	-0.444498	-0.315016	-0.396907	-0.263819	-1.43403	-1.10493	-1.55849	-1.92998	-1.6112	-1.5485	-1.50624	-1.2873	-1.8626	-1.25015	-1.31277	-1.37789	-2.0557	-1.86352	-1.90314	-1.55112	S	2	___1	Casein kinase II substrate motif;ERK1,2 kinase substrate motif;G protein-coupled receptor kinase 1 substrate motif;GSK3 kinase substrate motif;GSK-3, ERK1, ERK2, CDK5 substrate motif;WW domain binding motif	+	HTP
666	UID530	ABLIM3	Actin-binding LIM protein 3	A0A0C4DGA7	282;282;282;282	T(0.001)S(0.001)ET(0.084)S(0.914)IS(1)PPGSSIGS(1)PNR	RtsEtsIsPPGssIG	AEKKLKHRRTSETSISPPGSSIGSPNRVICA	tr|A0A0C4DGA7|A0A0C4DGA7_HUMAN Actin-binding LIM protein 3 OS=Homo sapiens OX=9606 GN=ABLIM3 PE=1 SV=1;sp|O94929-2|ABLM3_HUMAN Isoform 2 of Actin-binding LIM protein 3 OS=Homo sapiens OX=9606 GN=ABLIM3;sp|O94929-3|ABLM3_HUMAN Isoform 3 of Actin-binding LIM	0.99991	6.41396e-12	164.93	42.5352		0.179481	-0.231136		0.136157	0.176957	-0.393904	-0.00708199	-0.304066	-0.219492	0.338636	-0.402712	0.914574	-0.14267	0.94433	1.07051	2.52358	1.6284	1.00571	1.16022	1.93095	1.67487	0.550426	1.06343	2.21952	1.40891	1.34434	0.757509	2.84552	1.5322	S	2	___1	ERK1,2 kinase substrate motif;G protein-coupled receptor kinase 1 substrate motif;GSK3 kinase substrate motif;GSK-3, ERK1, ERK2, CDK5 substrate motif;WW domain binding motif	+	CST;HTP
670	UID534	ABLIM3	Actin-binding LIM protein 3	A0A0C4DGA7	552;474;490;585;71;71	S(0.155)AS(0.845)LPAYR	PLIsKSAsLPAYRRN	SHYLADSDPLISKSASLPAYRRNGLHRTPSA	tr|A0A0C4DGA7|A0A0C4DGA7_HUMAN Actin-binding LIM protein 3 OS=Homo sapiens OX=9606 GN=ABLIM3 PE=1 SV=1;sp|O94929-2|ABLM3_HUMAN Isoform 2 of Actin-binding LIM protein 3 OS=Homo sapiens OX=9606 GN=ABLIM3;sp|O94929-3|ABLM3_HUMAN Isoform 3 of Actin-binding LIM	0.84533	0.028818	66.621	7.37624		0.340268	0.568481		0.104867	-0.162804	0.214363	0.798815	0.848849	0.411898	0.402632	0.144276	-1.45185	0.253725	-0.172363	-0.575418	-2.35673	0.103556	-0.814518	-0.23246	-0.833496	-0.191744	0.0419998	0.223396	-1.50788	0.515453	-0.411886	-0.0881844	-2.28534	0.0619812	S	2	___1	Calmodulin-dependent protein kinase II substrate motif;Chk1 kinase substrate motif;MAPKAPK2 kinase substrate motif;Phosphorylase kinase substrate motif;PKA kinase substrate motif;PKC kinase substrate motif	+	HTP
657	UID12000	ABLIM3	Actin-binding LIM protein 3	A0A0C4DGA7	372;310;310;372	RAS(1)S(0.999)PGY(0.001)IDSPTYSR	DLRQRRAssPGyIDs	SQDIYENLDLRQRRASSPGYIDSPTYSRQGM	tr|A0A0C4DGA7|A0A0C4DGA7_HUMAN Actin-binding LIM protein 3 OS=Homo sapiens OX=9606 GN=ABLIM3 PE=1 SV=1;sp|O94929-2|ABLM3_HUMAN Isoform 2 of Actin-binding LIM protein 3 OS=Homo sapiens OX=9606 GN=ABLIM3;sp|O94929-3|ABLM3_HUMAN Isoform 3 of Actin-binding LIM	0.99968	0.000197902	111.38	35.0478		0.0477742	0.0566421		0.12247	-0.19852	0.0917206	0.280096	0.0920925	-0.237341	-0.358351	-0.00569153	-0.732836	0.302799	-0.343767	-0.463631	-1.51323	-0.202785	-0.0937729	0.165955	-1.21327	0.0221977	-0.252047	-0.183535	-1.42113	-0.440126	-0.452124	0.160263	-1.94611	0.324997	S	3	___2	14-3-3 domain binding motif;Akt kinase substrate motif;Calmodulin-dependent protein kinase II substrate motif;MAPKAPK1 kinase substrate motif;PAK2 kinase substrate motif;PKA kinase substrate motif;PKC epsilon kinase substrate motif;PKC kinase substrate motif	+	CST;HTP
658	UID12001	ABLIM3	Actin-binding LIM protein 3	A0A0C4DGA7	373;311;311;373	RAS(1)S(0.999)PGY(0.001)IDSPTYSR	LRQRRAssPGyIDsP	QDIYENLDLRQRRASSPGYIDSPTYSRQGMS	tr|A0A0C4DGA7|A0A0C4DGA7_HUMAN Actin-binding LIM protein 3 OS=Homo sapiens OX=9606 GN=ABLIM3 PE=1 SV=1;sp|O94929-2|ABLM3_HUMAN Isoform 2 of Actin-binding LIM protein 3 OS=Homo sapiens OX=9606 GN=ABLIM3;sp|O94929-3|ABLM3_HUMAN Isoform 3 of Actin-binding LIM	0.999006	7.31103e-41	246.8	30.3975		0.0475401	-0.0183063		0.149326	-0.0736127	-0.0363598	0.0167046	0.0638771	-0.117447	-0.0251236	-0.0825005	-0.175251	-0.0115757	1.446	1.5639	1.11819	1.56974	1.34011	1.48668	0.998833	1.49352	1.40964	1.5806	1.18206	1.45229	1.31499	1.40418	0.823582	1.48195	S	3	___2	14-3-3 domain binding motif;Calmodulin-dependent protein kinase II substrate motif;Casein kinase II substrate motif;ERK1,2 kinase substrate motif;GSK-3, ERK1, ERK2, CDK5 substrate motif;MDC1 BRCT domain binding motif;PKA kinase substrate motif;PKC kinase substrate motif;Plk1 PBD domain binding motif;WW domain binding motif;ZIP kinase substrate motif	+	CST;HTP
659	UID12002	ABLIM3	Actin-binding LIM protein 3	A0A0C4DGA7	379;317;317;379	AS(0.148)S(0.852)PGYIDS(0.99)PT(0.01)YSR	ssPGyIDsPtysRQG	LDLRQRRASSPGYIDSPTYSRQGMSPTFSRS	tr|A0A0C4DGA7|A0A0C4DGA7_HUMAN Actin-binding LIM protein 3 OS=Homo sapiens OX=9606 GN=ABLIM3 PE=1 SV=1;sp|O94929-2|ABLM3_HUMAN Isoform 2 of Actin-binding LIM protein 3 OS=Homo sapiens OX=9606 GN=ABLIM3;sp|O94929-3|ABLM3_HUMAN Isoform 3 of Actin-binding LIM	0.990284	7.31103e-41	246.8	20.0706		0.233689	-0.0461311		0.453057	-0.0685611	-0.0919151	-0.0804729	0.0583878	-0.0705242	0.139877	-0.136154	-0.0532551	-0.224712	0.953472	1.15793	0.864246	1.07009	0.673227	0.748909	0.648096	0.848196	0.861557	1.07746	0.922634	0.999561	0.813105	0.612755	0.594841	0.623484	S	2	___2	b-Adrenergic Receptor kinase substrate motif;Casein kinase II substrate motif;ERK1,2 kinase substrate motif;G protein-coupled receptor kinase 1 substrate motif;GSK3 kinase substrate motif;GSK-3, ERK1, ERK2, CDK5 substrate motif;WW domain binding motif	+	HTP
661	UID12004	ABLIM3	Actin-binding LIM protein 3	A0A0C4DGA7	470;392;408;503	RFS(1)S(1)GGEEDDFDR	VPRARRFssGGEEDD	WTYHGSPKVPRARRFSSGGEEDDFDRSMHKL	tr|A0A0C4DGA7|A0A0C4DGA7_HUMAN Actin-binding LIM protein 3 OS=Homo sapiens OX=9606 GN=ABLIM3 PE=1 SV=1;sp|O94929-2|ABLM3_HUMAN Isoform 2 of Actin-binding LIM protein 3 OS=Homo sapiens OX=9606 GN=ABLIM3;sp|O94929-3|ABLM3_HUMAN Isoform 3 of Actin-binding LIM	1	9.96364e-21	206.32	75.9705		0.615105	-0.203889		0.208907	0.0644011	0.0188618	-0.0655327	-0.622684	-0.1462	0.0152359	-0.00288963	0.183592	0.0616665	4.51539	4.73318	4.9219	4.99318	4.57898	4.73983	4.80553	4.93077	4.53425	4.66765	4.29921	4.84698	4.59422	4.73694	4.98913	4.99243	S	3	___2	14-3-3 domain binding motif;Akt kinase substrate motif;Calmodulin-dependent protein kinase II substrate motif;MAPKAPK1 kinase substrate motif;PAK2 kinase substrate motif;PKA kinase substrate motif;PKC epsilon kinase substrate motif;PKC kinase substrate motif	+	CST;HTP
662	UID12005	ABLIM3	Actin-binding LIM protein 3	A0A0C4DGA7	471;393;409;504	RFS(1)S(1)GGEEDDFDR	PRARRFssGGEEDDF	TYHGSPKVPRARRFSSGGEEDDFDRSMHKLQ	tr|A0A0C4DGA7|A0A0C4DGA7_HUMAN Actin-binding LIM protein 3 OS=Homo sapiens OX=9606 GN=ABLIM3 PE=1 SV=1;sp|O94929-2|ABLM3_HUMAN Isoform 2 of Actin-binding LIM protein 3 OS=Homo sapiens OX=9606 GN=ABLIM3;sp|O94929-3|ABLM3_HUMAN Isoform 3 of Actin-binding LIM	1	2.82927e-37	240.92	75.9705		0.615105	-0.203889		0.208907	0.0644011	0.0188618	-0.0655327	-0.622684	-0.1462	0.0152359	-0.00288963	0.183592	0.0616665	4.51539	4.73318	4.9219	4.99318	4.57898	4.73983	4.80553	4.93077	4.53425	4.66765	4.29921	4.84698	4.59422	4.73694	4.98913	4.99243	S	3	___2	14-3-3 domain binding motif;Calmodulin-dependent protein kinase II substrate motif;Casein kinase II substrate motif;MDC1 BRCT domain binding motif;PKA kinase substrate motif;PKC kinase substrate motif;Plk1 PBD domain binding motif;ZIP kinase substrate motif	+	CST;HTP
665	UID12007	ABLIM3	Actin-binding LIM protein 3	A0A0C4DGA7	280;280;280;280	T(0.001)S(0.001)ET(0.084)S(0.914)IS(1)PPGSSIGS(1)PNR	HRRtsEtsIsPPGss	ARAEKKLKHRRTSETSISPPGSSIGSPNRVI	tr|A0A0C4DGA7|A0A0C4DGA7_HUMAN Actin-binding LIM protein 3 OS=Homo sapiens OX=9606 GN=ABLIM3 PE=1 SV=1;sp|O94929-2|ABLM3_HUMAN Isoform 2 of Actin-binding LIM protein 3 OS=Homo sapiens OX=9606 GN=ABLIM3;sp|O94929-3|ABLM3_HUMAN Isoform 3 of Actin-binding LIM	0.91432	6.41396e-12	164.93	10.3854		0.112049	0.0935345		0.166132	-0.155315	0.162054	-0.164921	0.395407	-0.0184021	0.17573	-0.359409	-0.0600224	-0.37756	0.175299	0.833733	1.06016	0.960546	0.742729	0.246197	1.28879	0.885773	0.337353	0.668812	1.45557	0.942144	0.918459	-0.113213	1.22877	0.508213	S	2	___2	Casein kinase II substrate motif;G protein-coupled receptor kinase 1 substrate motif	+	CST;HTP
666	UID12008	ABLIM3	Actin-binding LIM protein 3	A0A0C4DGA7	282;282;282;282	T(0.001)S(0.001)ET(0.084)S(0.914)IS(1)PPGSSIGS(1)PNR	RtsEtsIsPPGssIG	AEKKLKHRRTSETSISPPGSSIGSPNRVICA	tr|A0A0C4DGA7|A0A0C4DGA7_HUMAN Actin-binding LIM protein 3 OS=Homo sapiens OX=9606 GN=ABLIM3 PE=1 SV=1;sp|O94929-2|ABLM3_HUMAN Isoform 2 of Actin-binding LIM protein 3 OS=Homo sapiens OX=9606 GN=ABLIM3;sp|O94929-3|ABLM3_HUMAN Isoform 3 of Actin-binding LIM	0.99991	6.41396e-12	164.93	42.5352		0.0849839	0.0593243		0.464813	-0.359729	0.0690117	-0.19766	0.404623	-0.0386772	-0.0579891	-0.517847	-0.285463	-0.577616	1.72415	2.14103	2.32373	2.33994	2.07552	1.73838	2.79574	2.39075	1.79316	1.94337	2.72836	2.30126	2.01753	1.22053	2.51027	1.81313	S	2	___2	ERK1,2 kinase substrate motif;G protein-coupled receptor kinase 1 substrate motif;GSK3 kinase substrate motif;GSK-3, ERK1, ERK2, CDK5 substrate motif;WW domain binding motif	+	CST;HTP
669	UID12011	ABLIM3	Actin-binding LIM protein 3	A0A0C4DGA7	290;290;290;290	T(0.005)S(0.005)ET(0.144)S(0.848)IS(0.999)PPGS(1)S(1)IGS(1)PNR	PPGssIGsPNRVICA	RTSETSISPPGSSIGSPNRVICAKVDNEILN	tr|A0A0C4DGA7|A0A0C4DGA7_HUMAN Actin-binding LIM protein 3 OS=Homo sapiens OX=9606 GN=ABLIM3 PE=1 SV=1;sp|O94929-2|ABLM3_HUMAN Isoform 2 of Actin-binding LIM protein 3 OS=Homo sapiens OX=9606 GN=ABLIM3;sp|O94929-3|ABLM3_HUMAN Isoform 3 of Actin-binding LIM	1	7.12776e-12	161.08	70.1463		0.0898571	0.0614891		0.686386	-0.652611	0.0639553	-0.243874	0.496181	-0.0703068	-0.208462	-1.03612	-0.478283	-0.887577	0.869265	1.1832	1.3584	1.40124	1.09715	0.789066	2.02884	1.56905	0.93322	0.939323	1.85458	1.33093	0.888685	-0.247055	1.55055	0.681473	S	3	___2	Cdc2 kinase substrate motif;CDK kinase substrate motif;CDK1,2,4,6 kinase substrate motif;ERK1,2 kinase substrate motif;GSK-3, ERK1, ERK2, CDK5 substrate motif;MAPKAPK2 kinase substrate motif;WW domain binding motif	+	HTP
657	UID23478	ABLIM3	Actin-binding LIM protein 3	A0A0C4DGA7	372;310;310;372	RAS(1)S(0.999)PGY(0.001)IDSPTYSR	DLRQRRAssPGyIDs	SQDIYENLDLRQRRASSPGYIDSPTYSRQGM	tr|A0A0C4DGA7|A0A0C4DGA7_HUMAN Actin-binding LIM protein 3 OS=Homo sapiens OX=9606 GN=ABLIM3 PE=1 SV=1;sp|O94929-2|ABLM3_HUMAN Isoform 2 of Actin-binding LIM protein 3 OS=Homo sapiens OX=9606 GN=ABLIM3;sp|O94929-3|ABLM3_HUMAN Isoform 3 of Actin-binding LIM	0.99968	0.000197902	111.38	35.0478		0.0842124	-0.096559		0.168747	-0.213065	-0.0526619	-0.0657988	0.197851	-0.465627	-1.30482	-0.122904	-0.0489626	0.624425	-1.92231	-1.80832	-3.19872	-1.99872	-2.10228	-1.67445	-2.94503	-2.46892	-1.97498	-1.87412	-3.00087	-2.46435	-3.4071	-1.79736	-2.99399	-1.84449	S	3	___3	14-3-3 domain binding motif;Akt kinase substrate motif;Calmodulin-dependent protein kinase II substrate motif;MAPKAPK1 kinase substrate motif;PAK2 kinase substrate motif;PKA kinase substrate motif;PKC epsilon kinase substrate motif;PKC kinase substrate motif	+	CST;HTP
658	UID23479	ABLIM3	Actin-binding LIM protein 3	A0A0C4DGA7	373;311;311;373	RAS(1)S(0.999)PGY(0.001)IDSPTYSR	LRQRRAssPGyIDsP	QDIYENLDLRQRRASSPGYIDSPTYSRQGMS	tr|A0A0C4DGA7|A0A0C4DGA7_HUMAN Actin-binding LIM protein 3 OS=Homo sapiens OX=9606 GN=ABLIM3 PE=1 SV=1;sp|O94929-2|ABLM3_HUMAN Isoform 2 of Actin-binding LIM protein 3 OS=Homo sapiens OX=9606 GN=ABLIM3;sp|O94929-3|ABLM3_HUMAN Isoform 3 of Actin-binding LIM	0.999006	7.31103e-41	246.8	30.3975		0.0842124	-0.096559		0.168747	-0.213065	-0.0526619	-0.0657988	0.197851	-0.465627	-1.30482	-0.122904	-0.0489626	0.624425	-1.92231	-1.80832	-3.19872	-1.99872	-2.10228	-1.67445	-2.94503	-2.46892	-1.97498	-1.87412	-3.00087	-2.46435	-3.4071	-1.79736	-2.99399	-1.84449	S	3	___3	14-3-3 domain binding motif;Calmodulin-dependent protein kinase II substrate motif;Casein kinase II substrate motif;ERK1,2 kinase substrate motif;GSK-3, ERK1, ERK2, CDK5 substrate motif;MDC1 BRCT domain binding motif;PKA kinase substrate motif;PKC kinase substrate motif;Plk1 PBD domain binding motif;WW domain binding motif;ZIP kinase substrate motif	+	CST;HTP
659	UID23480	ABLIM3	Actin-binding LIM protein 3	A0A0C4DGA7	379;317;317;379	AS(0.148)S(0.852)PGYIDS(0.99)PT(0.01)YSR	ssPGyIDsPtysRQG	LDLRQRRASSPGYIDSPTYSRQGMSPTFSRS	tr|A0A0C4DGA7|A0A0C4DGA7_HUMAN Actin-binding LIM protein 3 OS=Homo sapiens OX=9606 GN=ABLIM3 PE=1 SV=1;sp|O94929-2|ABLM3_HUMAN Isoform 2 of Actin-binding LIM protein 3 OS=Homo sapiens OX=9606 GN=ABLIM3;sp|O94929-3|ABLM3_HUMAN Isoform 3 of Actin-binding LIM	0.990284	7.31103e-41	246.8	20.0706		0.0842124	-0.096559		0.168747	-0.213065	-0.0526619	-0.0657988	0.197851	-0.465627	-1.30482	-0.122904	-0.0489626	0.624425	-1.92231	-1.80832	-3.19872	-1.99872	-2.10228	-1.67445	-2.94503	-2.46892	-1.97498	-1.87412	-3.00087	-2.46435	-3.4071	-1.79736	-2.99399	-1.84449	S	2	___3	b-Adrenergic Receptor kinase substrate motif;Casein kinase II substrate motif;ERK1,2 kinase substrate motif;G protein-coupled receptor kinase 1 substrate motif;GSK3 kinase substrate motif;GSK-3, ERK1, ERK2, CDK5 substrate motif;WW domain binding motif	+	HTP
665	UID23485	ABLIM3	Actin-binding LIM protein 3	A0A0C4DGA7	280;280;280;280	T(0.001)S(0.001)ET(0.084)S(0.914)IS(1)PPGSSIGS(1)PNR	HRRtsEtsIsPPGss	ARAEKKLKHRRTSETSISPPGSSIGSPNRVI	tr|A0A0C4DGA7|A0A0C4DGA7_HUMAN Actin-binding LIM protein 3 OS=Homo sapiens OX=9606 GN=ABLIM3 PE=1 SV=1;sp|O94929-2|ABLM3_HUMAN Isoform 2 of Actin-binding LIM protein 3 OS=Homo sapiens OX=9606 GN=ABLIM3;sp|O94929-3|ABLM3_HUMAN Isoform 3 of Actin-binding LIM	0.91432	6.41396e-12	164.93	10.3854		0.139791	-0.0462451		0.169183	0.0400915	0.0380478	-0.0132847	0.132439	-0.342182	0.247404	-0.0888519	0.101444	-0.0996304	0.740639	1.01458	1.02226	1.19197	0.958876	0.937769	1.04621	1.00161	0.778687	1.00129	1.1547	0.849785	1.20628	0.848917	1.14765	0.901976	S	2	___3	Casein kinase II substrate motif;G protein-coupled receptor kinase 1 substrate motif	+	CST;HTP
666	UID23486	ABLIM3	Actin-binding LIM protein 3	A0A0C4DGA7	282;282;282;282	T(0.001)S(0.001)ET(0.084)S(0.914)IS(1)PPGSSIGS(1)PNR	RtsEtsIsPPGssIG	AEKKLKHRRTSETSISPPGSSIGSPNRVICA	tr|A0A0C4DGA7|A0A0C4DGA7_HUMAN Actin-binding LIM protein 3 OS=Homo sapiens OX=9606 GN=ABLIM3 PE=1 SV=1;sp|O94929-2|ABLM3_HUMAN Isoform 2 of Actin-binding LIM protein 3 OS=Homo sapiens OX=9606 GN=ABLIM3;sp|O94929-3|ABLM3_HUMAN Isoform 3 of Actin-binding LIM	0.99991	6.41396e-12	164.93	42.5352		0.050334	0.0175605		1.38183	0.0723906	0.13549	0.0901966	0.123363	-0.278809	0.128799	-0.0304108	0.111887	0.0792866	1.23258	1.48743	1.48147	1.77161	1.4822	1.60229	1.51634	1.52284	1.36807	1.57763	1.60483	1.4928	1.611	1.57187	1.62822	1.60213	S	2	___3	ERK1,2 kinase substrate motif;G protein-coupled receptor kinase 1 substrate motif;GSK3 kinase substrate motif;GSK-3, ERK1, ERK2, CDK5 substrate motif;WW domain binding motif	+	CST;HTP
667	UID23487	ABLIM3	Actin-binding LIM protein 3	A0A0C4DGA7	286;286;286;286	T(0.005)S(0.005)ET(0.144)S(0.848)IS(0.999)PPGS(1)S(1)IGS(1)PNR	tsIsPPGssIGsPNR	LKHRRTSETSISPPGSSIGSPNRVICAKVDN	tr|A0A0C4DGA7|A0A0C4DGA7_HUMAN Actin-binding LIM protein 3 OS=Homo sapiens OX=9606 GN=ABLIM3 PE=1 SV=1;sp|O94929-2|ABLM3_HUMAN Isoform 2 of Actin-binding LIM protein 3 OS=Homo sapiens OX=9606 GN=ABLIM3;sp|O94929-3|ABLM3_HUMAN Isoform 3 of Actin-binding LIM	0.999994	0.000429549	82.639	53.5045		0.0269963	0.0204308		0.290512	0.162637	0.225938	-0.150196	0.0102673	-0.00428581	0.364174	-0.290313	0.308003	0.268684	-2.81714	-2.31741	-3.25711	-2.87295	-2.59502	-2.26782	-3.09069	-3.03783	-2.5912	-2.4676	-3.24684	-2.87724	-2.23085	-2.55813	-2.78269	-2.76914	S	3	___3	G protein-coupled receptor kinase 1 substrate motif;GSK3 kinase substrate motif;MAPKAPK2 kinase substrate motif	+	HTP
668	UID23488	ABLIM3	Actin-binding LIM protein 3	A0A0C4DGA7	287;287;287;287	T(0.005)S(0.005)ET(0.144)S(0.848)IS(0.999)PPGS(1)S(1)IGS(1)PNR	sIsPPGssIGsPNRV	KHRRTSETSISPPGSSIGSPNRVICAKVDNE	tr|A0A0C4DGA7|A0A0C4DGA7_HUMAN Actin-binding LIM protein 3 OS=Homo sapiens OX=9606 GN=ABLIM3 PE=1 SV=1;sp|O94929-2|ABLM3_HUMAN Isoform 2 of Actin-binding LIM protein 3 OS=Homo sapiens OX=9606 GN=ABLIM3;sp|O94929-3|ABLM3_HUMAN Isoform 3 of Actin-binding LIM	0.999993	0.000219393	87.419	52.784		0.42878	-0.135683		0.61283	0.198477	0.0267591	-0.01752	-0.394814	-0.157157	0.271157	0.072855	0.373542	0.076354	-1.92069	-1.55031	-1.58023	-1.46915	-1.52404	-1.51697	-1.59105	-1.86274	-1.89393	-1.56783	-1.97504	-1.6263	-1.25289	-1.44411	-1.21751	-1.78639	S	3	___3	Casein kinase II substrate motif;G protein-coupled receptor kinase 1 substrate motif;MDC1 BRCT domain binding motif;Plk1 PBD domain binding motif	+	HTP
669	UID23489	ABLIM3	Actin-binding LIM protein 3	A0A0C4DGA7	290;290;290;290	T(0.005)S(0.005)ET(0.144)S(0.848)IS(0.999)PPGS(1)S(1)IGS(1)PNR	PPGssIGsPNRVICA	RTSETSISPPGSSIGSPNRVICAKVDNEILN	tr|A0A0C4DGA7|A0A0C4DGA7_HUMAN Actin-binding LIM protein 3 OS=Homo sapiens OX=9606 GN=ABLIM3 PE=1 SV=1;sp|O94929-2|ABLM3_HUMAN Isoform 2 of Actin-binding LIM protein 3 OS=Homo sapiens OX=9606 GN=ABLIM3;sp|O94929-3|ABLM3_HUMAN Isoform 3 of Actin-binding LIM	1	7.12776e-12	161.08	70.1463		0.0845714	-0.0252028		0.0444603	0.0111265	0.0295029	-0.0101986	0.17284	-0.292955	0.196796	-0.141026	0.113653	-0.124918	0.847513	1.06511	1.03549	1.23882	1.00179	1.01086	1.08868	1.09212	0.877016	1.05491	1.20833	0.945869	1.19859	0.869839	1.20233	0.967207	S	3	___3	Cdc2 kinase substrate motif;CDK kinase substrate motif;CDK1,2,4,6 kinase substrate motif;ERK1,2 kinase substrate motif;GSK-3, ERK1, ERK2, CDK5 substrate motif;MAPKAPK2 kinase substrate motif;WW domain binding motif	+	HTP
13030	UID33366	ABLIM3	Actin-binding LIM protein 3	A0A0C4DGA7	279;279;279;279	RT(0.471)S(0.547)ET(0.754)S(0.259)IS(0.713)PPGS(0.196)S(0.056)IGS(0.003)PNR	KHRRtsEtsIsPPGs	AARAEKKLKHRRTSETSISPPGSSIGSPNRV	tr|A0A0C4DGA7|A0A0C4DGA7_HUMAN Actin-binding LIM protein 3 OS=Homo sapiens OX=9606 GN=ABLIM3 PE=1 SV=1;sp|O94929-2|ABLM3_HUMAN Isoform 2 of Actin-binding LIM protein 3 OS=Homo sapiens OX=9606 GN=ABLIM3;sp|O94929-3|ABLM3_HUMAN Isoform 3 of Actin-binding LIM	0.753722	0.00108411	77.689	6.68715		0.32038	0.183692		0.283175	0.162749	0.447218	0.345966	0.427711	-0.486126	0.0825272	0.0130577	0.0716991	0.483713	-0.415628	0.00159645	-0.148623	0.678991	0.153791	0.610476	-0.179258	0.131054	0.0315895	0.347563	0.279089	0.192865	0.236319	0.623533	-0.107559	0.614767	T	3	___3	b-Adrenergic Receptor kinase substrate motif;Casein kinase II substrate motif;G protein-coupled receptor kinase 1 substrate motif	+	HTP
7655	UID6126	ACACA	Acetyl-CoA carboxylase 1;Biotin carboxylase	Q13085	29;66;29;29;29;66	FIIGS(0.997)VS(0.003)EDNS(1)EDEISNLVK	GsVsEDNsEDEIsNL	NQHSRFIIGSVSEDNSEDEISNLVKLDLLEE	sp|Q13085|ACACA_HUMAN Acetyl-CoA carboxylase 1 OS=Homo sapiens OX=9606 GN=ACACA PE=1 SV=2;sp|Q13085-4|ACACA_HUMAN Isoform 4 of Acetyl-CoA carboxylase 1 OS=Homo sapiens OX=9606 GN=ACACA;tr|A0A0C4DGT1|A0A0C4DGT1_HUMAN Acetyl-CoA carboxylase 1 (Fragment) OS=H	1	2.0375e-180	376.34	86.6479		0.0838103	-0.0305839		0.0869235	-0.0419097	-0.178816	-0.08074	0.193945	-0.0567245	-0.130566	-0.0445728	0.111919	-0.10442	5.86979	5.86312	5.71798	6.17037	6.20222	5.63591	5.85106	6.16047	5.69097	5.78238	5.91192	6.11364	6.07166	5.59134	5.96298	6.05606	S	3	___1	BARD1 BRCT domain binding motif;Casein kinase I substrate motif;Casein kinase II substrate motif;G protein-coupled receptor kinase 1 substrate motif;MAPKAPK2 kinase substrate motif	+	CST;HTP
7659	UID6129	ACACA	Acetyl-CoA carboxylase 1;Biotin carboxylase	Q13085	80;117;22;80	S(0.009)S(0.009)MS(0.983)GLHLVK	LHIRssMsGLHLVkQ	SSLQDGLALHIRSSMSGLHLVKQGRDRKKID	sp|Q13085|ACACA_HUMAN Acetyl-CoA carboxylase 1 OS=Homo sapiens OX=9606 GN=ACACA PE=1 SV=2;sp|Q13085-4|ACACA_HUMAN Isoform 4 of Acetyl-CoA carboxylase 1 OS=Homo sapiens OX=9606 GN=ACACA;sp|Q13085-2|ACACA_HUMAN Isoform 2 of Acetyl-CoA carboxylase 1 OS=Homo s	0.982579	0.00154406	99.215	20.5233		0.19507	0.211753		0.0280778	0.0284271	0.191761	0.156717	0.269211	0.229322	-0.0489922	0.0932484	-0.0873814	0.156834	0.602287	0.90901	0.247118	1.67741	0.301783	0.297682	-0.118204	0.940239	0.794048	1.06573	0.516329	1.90673	0.25279	0.39093	-0.205585	1.09707	S	3	___1	AMP-activated protein kinase substrate motif	+	CST;HTP;LTP
7653	UID17602	ACACA	Acetyl-CoA carboxylase 1;Biotin carboxylase	Q13085	23;60;23;23;23;60	FIIGS(0.998)VS(0.998)EDNS(0.998)EDEIS(0.007)NLVK	HSRFIIGsVsEDNsE	AQPLELNQHSRFIIGSVSEDNSEDEISNLVK	sp|Q13085|ACACA_HUMAN Acetyl-CoA carboxylase 1 OS=Homo sapiens OX=9606 GN=ACACA PE=1 SV=2;sp|Q13085-4|ACACA_HUMAN Isoform 4 of Acetyl-CoA carboxylase 1 OS=Homo sapiens OX=9606 GN=ACACA;tr|A0A0C4DGT1|A0A0C4DGT1_HUMAN Acetyl-CoA carboxylase 1 (Fragment) OS=H	0.997612	3.56209e-84	290.36	26.188		0.0629791	0.0869172		0.0235358	0.0402751	0.467154	0.254623	-0.234931	-0.139177	0.0935993	0.13607	-0.537464	0.468895	0.263391	-0.0976734	-0.742069	0.696421	0.205194	0.526138	-0.642733	0.687042	0.730545	0.15695	-0.977	0.557243	0.298794	0.662209	-1.1802	1.15594	S	3	___2	Casein kinase II substrate motif	+	HTP
7654	UID17603	ACACA	Acetyl-CoA carboxylase 1;Biotin carboxylase	Q13085	25;62;25;25;25;62	FIIGS(0.001)VS(0.999)EDNS(1)EDEISNLVK	RFIIGsVsEDNsEDE	PLELNQHSRFIIGSVSEDNSEDEISNLVKLD	sp|Q13085|ACACA_HUMAN Acetyl-CoA carboxylase 1 OS=Homo sapiens OX=9606 GN=ACACA PE=1 SV=2;sp|Q13085-4|ACACA_HUMAN Isoform 4 of Acetyl-CoA carboxylase 1 OS=Homo sapiens OX=9606 GN=ACACA;tr|A0A0C4DGT1|A0A0C4DGT1_HUMAN Acetyl-CoA carboxylase 1 (Fragment) OS=H	0.998663	1.35109e-25	201.15	28.7321		0.0572945	0.0220652		0.404395	0.136915	-0.107373	0.10455	-0.123723	0.214807	-0.165591	0.52409	-0.25475	0.443912	-1.68482	-2.0862	-1.87536	-1.76552	-1.93996	-2.17749	-1.93244	-2.22073	-1.7922	-1.98165	-1.99908	-1.55072	-2.10555	-1.6534	-2.18719	-1.77682	S	4	___2	G protein-coupled receptor kinase 1 substrate motif;GSK3 kinase substrate motif	+	CST;HTP
7655	UID17604	ACACA	Acetyl-CoA carboxylase 1;Biotin carboxylase	Q13085	29;66;29;29;29;66	FIIGS(0.997)VS(0.003)EDNS(1)EDEISNLVK	GsVsEDNsEDEIsNL	NQHSRFIIGSVSEDNSEDEISNLVKLDLLEE	sp|Q13085|ACACA_HUMAN Acetyl-CoA carboxylase 1 OS=Homo sapiens OX=9606 GN=ACACA PE=1 SV=2;sp|Q13085-4|ACACA_HUMAN Isoform 4 of Acetyl-CoA carboxylase 1 OS=Homo sapiens OX=9606 GN=ACACA;tr|A0A0C4DGT1|A0A0C4DGT1_HUMAN Acetyl-CoA carboxylase 1 (Fragment) OS=H	1	2.0375e-180	376.34	86.6479		0.0711648	0.0784469		0.0480676	0.0649295	0.366119	0.225683	-0.199207	-0.0788078	0.0491848	0.194138	-0.449583	0.465979	0.595852	0.226591	-0.200136	0.937012	0.499222	0.73218	-0.147978	0.867498	0.961971	0.452274	-0.399343	0.858204	0.548407	0.926317	-0.597561	1.33348	S	3	___2	BARD1 BRCT domain binding motif;Casein kinase I substrate motif;Casein kinase II substrate motif;G protein-coupled receptor kinase 1 substrate motif;MAPKAPK2 kinase substrate motif	+	CST;HTP
7657	UID17605	ACACA	Acetyl-CoA carboxylase 1;Biotin carboxylase	Q13085	1259;1296;1201;1181	IFDEVMGCFS(0.001)DS(0.999)PPQS(0.989)PT(0.011)FPEAGHTSLYDEDK	VMGCFsDsPPQsPtF	DFVRIFDEVMGCFSDSPPQSPTFPEAGHTSL	sp|Q13085|ACACA_HUMAN Acetyl-CoA carboxylase 1 OS=Homo sapiens OX=9606 GN=ACACA PE=1 SV=2;sp|Q13085-4|ACACA_HUMAN Isoform 4 of Acetyl-CoA carboxylase 1 OS=Homo sapiens OX=9606 GN=ACACA;sp|Q13085-2|ACACA_HUMAN Isoform 2 of Acetyl-CoA carboxylase 1 OS=Homo s	0.999395	1.12028e-53	233.04	32.6902		0.10269	0.0393891		0.716226	-0.172238	-0.304853	-0.0677967	0.0620499	0.468157	-0.0463657	0.0084362	-0.424015	-0.227007	1.33141	0.930485	1.01161	0.839848	0.994329	0.838718	1.30469	1.25588	1.02656	0.862688	1.07366	1.308	0.947964	0.847155	0.880676	1.02887	S	4	___2	b-Adrenergic Receptor kinase substrate motif;ERK1,2 kinase substrate motif;G protein-coupled receptor kinase 1 substrate motif;GSK3 kinase substrate motif;GSK-3, ERK1, ERK2, CDK5 substrate motif;WW domain binding motif	+	CST;HTP
7658	UID17606	ACACA	Acetyl-CoA carboxylase 1;Biotin carboxylase	Q13085	1263;1300;1205;1185	IFDEVMGCFS(0.001)DS(0.999)PPQS(0.989)PT(0.011)FPEAGHTSLYDEDK	FsDsPPQsPtFPEAG	IFDEVMGCFSDSPPQSPTFPEAGHTSLYDED	sp|Q13085|ACACA_HUMAN Acetyl-CoA carboxylase 1 OS=Homo sapiens OX=9606 GN=ACACA PE=1 SV=2;sp|Q13085-4|ACACA_HUMAN Isoform 4 of Acetyl-CoA carboxylase 1 OS=Homo sapiens OX=9606 GN=ACACA;sp|Q13085-2|ACACA_HUMAN Isoform 2 of Acetyl-CoA carboxylase 1 OS=Homo s	0.988755	1.12028e-53	233.04	19.44		0.10269	0.0393891		0.716226	-0.172238	-0.304853	-0.0677967	0.0620499	0.468157	-0.0463657	0.0084362	-0.424015	-0.227007	1.33141	0.930485	1.01161	0.839848	0.994329	0.838718	1.30469	1.25588	1.02656	0.862688	1.07366	1.308	0.947964	0.847155	0.880676	1.02887	S	4	___2	Casein kinase II substrate motif;ERK1,2 kinase substrate motif;G protein-coupled receptor kinase 1 substrate motif;GSK-3, ERK1, ERK2, CDK5 substrate motif;MAPKAPK2 kinase substrate motif;WW domain binding motif	+	CST;HTP;LTP
935	UID744	ACAP2	Arf-GAP with coiled-coil, ANK repeat and PH domain-containing protein 2	Q15057	384;391	SSPS(0.008)T(0.084)GS(0.908)LDSGNESK	kssPstGsLDsGNES	DESEKLDKKSSPSTGSLDSGNESKEKLLKGE	sp|Q15057|ACAP2_HUMAN Arf-GAP with coiled-coil, ANK repeat and PH domain-containing protein 2 OS=Homo sapiens OX=9606 GN=ACAP2 PE=1 SV=3;tr|A0A0U1RQT1|A0A0U1RQT1_HUMAN Arf-GAP with coiled-coil, ANK repeat and PH domain-containing protein (Fragment) OS=Homo	0.907599	2.20661e-23	200.99	10.3446		0.24361	0.0614638		0.05824	0.0178227	0.0707817	-0.105608	0.259483	0.0211983	-0.0870323	-0.0604038	0.157478	0.0612488	0.301342	0.456266	0.200119	0.5842	0.0810757	0.094223	0.272352	0.129532	0.372124	0.350658	0.459602	0.605398	-0.00595665	0.0338192	0.429831	0.190781	S	2	___1	Casein kinase II substrate motif	+	HTP
937	UID746	ACAP2	Arf-GAP with coiled-coil, ANK repeat and PH domain-containing protein 2	Q15057	521;528;80	YSIS(0.001)LS(0.999)PPEQQK	DkYsIsLsPPEQQkK	KYVERKFVDKYSISLSPPEQQKKFVSKSSEE	sp|Q15057|ACAP2_HUMAN Arf-GAP with coiled-coil, ANK repeat and PH domain-containing protein 2 OS=Homo sapiens OX=9606 GN=ACAP2 PE=1 SV=3;tr|A0A0U1RQT1|A0A0U1RQT1_HUMAN Arf-GAP with coiled-coil, ANK repeat and PH domain-containing protein (Fragment) OS=Homo	0.998827	5.94011e-10	157.38	29.3705		0.0445069	-0.0226312		0.631815	-0.191475	0.321177	-0.1355	-0.0995598	-0.176641	-0.290096	0.0419445	-0.231464	-0.286283	0.329529	0.46208	0.0459061	0.503967	0.511751	0.236063	0.703466	0.289074	0.650705	0.32658	-0.0536537	0.327326	0.221655	0.278008	0.472002	0.00279045	S	3	___1	Casein kinase II substrate motif;ERK1,2 kinase substrate motif;GSK-3, ERK1, ERK2, CDK5 substrate motif;MAPKAPK2 kinase substrate motif;WW domain binding motif	+	CST;HTP
935	UID12222	ACAP2	Arf-GAP with coiled-coil, ANK repeat and PH domain-containing protein 2	Q15057	384;391	SSPS(0.008)T(0.084)GS(0.908)LDSGNESK	kssPstGsLDsGNES	DESEKLDKKSSPSTGSLDSGNESKEKLLKGE	sp|Q15057|ACAP2_HUMAN Arf-GAP with coiled-coil, ANK repeat and PH domain-containing protein 2 OS=Homo sapiens OX=9606 GN=ACAP2 PE=1 SV=3;tr|A0A0U1RQT1|A0A0U1RQT1_HUMAN Arf-GAP with coiled-coil, ANK repeat and PH domain-containing protein (Fragment) OS=Homo	0.907599	2.20661e-23	200.99	10.3446		0.0462116	-0.0143857		0.161039	-0.0532417	0.034977	0.0731754	-0.292589	0.126894	-0.330383	0.0739288	-0.0148106	0.0582981	-0.229486	-0.128719	0.226738	-0.104683	-0.130981	-0.381819	0.00776863	-0.270502	-0.19451	-0.0555439	-0.0658512	0.0222111	-0.461365	-0.30789	-0.00704193	-0.212204	S	2	___2	Casein kinase II substrate motif	+	HTP
936	UID12223	ACAP2	Arf-GAP with coiled-coil, ANK repeat and PH domain-containing protein 2	Q15057	387;394	SSPS(0.024)T(0.318)GS(0.658)LDS(1)GNESK	PstGsLDsGNESKEK	EKLDKKSSPSTGSLDSGNESKEKLLKGESAL	sp|Q15057|ACAP2_HUMAN Arf-GAP with coiled-coil, ANK repeat and PH domain-containing protein 2 OS=Homo sapiens OX=9606 GN=ACAP2 PE=1 SV=3;tr|A0A0U1RQT1|A0A0U1RQT1_HUMAN Arf-GAP with coiled-coil, ANK repeat and PH domain-containing protein (Fragment) OS=Homo	1	2.20661e-23	200.99	76.017		0.183659	-0.0694175		0.217762	-0.0958271	-0.0638313	-0.127607	-0.128471	0.0422401	-0.281252	0.0026741	-0.0244198	-0.0803108	-0.238867	0.0396748	0.290363	-0.104553	-0.189842	-0.375191	0.166981	-0.182398	-0.302698	-0.0879326	0.161892	-0.0623131	-0.471094	-0.372517	0.142561	-0.262709	S	3	___2	b-Adrenergic Receptor kinase substrate motif;Casein kinase II substrate motif;G protein-coupled receptor kinase 1 substrate motif;GSK3 kinase substrate motif	+	CST;HTP
10500	UID19907	ACAP3	Arf-GAP with coiled-coil, ANK repeat and PH domain-containing protein 3	Q96P50-4	117;345;387	TASPST(0.003)S(0.997)S(0.663)IDS(0.331)AT(0.006)DTR		SCYSERLDRTASPSTSSIDSATDTRERGVKG	sp|Q96P50-4|ACAP3_HUMAN Isoform 3 of Arf-GAP with coiled-coil, ANK repeat and PH domain-containing protein 3 OS=Homo sapiens OX=9606 GN=ACAP3;sp|Q96P50-1|ACAP3_HUMAN Isoform 2 of Arf-GAP with coiled-coil, ANK repeat and PH domain-containing protein 3 OS=Ho	0.997316	1.48922e-12	167.99	25.112		0.127051	-0.0581679		0.251523	0.107484	-0.192785	0.165906	-0.288047	0.0822544	0.0195723	-0.145755	-0.0199957	0.576114	-2.6199	-3.06303	-2.88529	-2.61292	-3.31766	-3.33786	-2.97629	-3.4227	-2.81268	-2.89712	-3.17334	-2.53067	-3.29809	-3.48362	-2.99629	-2.84658	S	3	___2	Casein kinase II substrate motif;G protein-coupled receptor kinase 1 substrate motif;GSK3 kinase substrate motif;MAPKAPK2 kinase substrate motif;Pyruvate dehydrogenase kinase substrate motif
2075	UID1637	ACBD5	Acyl-CoA-binding domain-containing protein 5	X6RDD7	182;171;182;171;199;204;171;182;182;171;108;206;215;204;206;171;97;215;153	GAEQS(1)DNDK	EVKGAEQsDNDKKMM	SEEEEAQEEVKGAEQSDNDKKMMKKSADHKN	tr|X6RDD7|X6RDD7_HUMAN Acyl-CoA-binding domain-containing protein 5 (Fragment) OS=Homo sapiens OX=9606 GN=ACBD5 PE=1 SV=1;tr|A0A7I2V5U2|A0A7I2V5U2_HUMAN Acyl-CoA-binding domain-containing protein 5 OS=Homo sapiens OX=9606 GN=ACBD5 PE=1 SV=1;tr|A0A7I2V560|A	1	0.00119843	106.49	106.492		0.988002	-0.379644		0.0603594	-0.0584404	-0.481249	-0.693139	-0.481329	0.137142	-0.253295	-0.0267353	0.322761	-0.276492	-1.50329	-1.45371	-1.46959	-1.3987	-2.20921	-1.41818	-1.73578	-1.15997	-1.98454	-2.14685	-1.95092	-1.26156	-2.4625	-1.44492	-1.41302	-1.43646	S	3	___1	Casein kinase II substrate motif;Pyruvate dehydrogenase kinase substrate motif	+	CST;HTP
2073	UID13113	ACBD5	Acyl-CoA-binding domain-containing protein 5	X6RDD7	163;152;163;152;180;185;152;163;163;152;89;187;196;185;187;152;78;196;134;163;152;63	AES(1)S(1)DS(1)GAES(1)EEEEAQEEVK	GKAEssDsGAEsEEE	TPNAKTVNGKAESSDSGAESEEEEAQEEVKG	tr|X6RDD7|X6RDD7_HUMAN Acyl-CoA-binding domain-containing protein 5 (Fragment) OS=Homo sapiens OX=9606 GN=ACBD5 PE=1 SV=1;tr|A0A7I2V5U2|A0A7I2V5U2_HUMAN Acyl-CoA-binding domain-containing protein 5 OS=Homo sapiens OX=9606 GN=ACBD5 PE=1 SV=1;tr|A0A7I2V560|A	1	3.35019e-18	185.7	83.1147		0.000207308	7.70092e-05		0.583785	0.113512	-0.0907631	-0.103265	-0.277941	0.472277	0.0219784	-0.000497818	0.160524	0.272041	-0.867716	-0.924893	-0.786999	-1.06215	-0.851513	-0.596867	-0.693041	-0.853277	-0.958479	-1.02816	-1.06494	-0.589869	-0.829535	-0.597364	-0.532516	-0.581236	S	3	___2	b-Adrenergic Receptor kinase substrate motif;Casein kinase II substrate motif;G protein-coupled receptor kinase 1 substrate motif;GSK3 kinase substrate motif	+	CST;HTP
2074	UID13114	ACBD5	Acyl-CoA-binding domain-containing protein 5	X6RDD7	167;156;167;156;184;189;156;167;167;156;93;191;200;189;191;156;82;200;138;167;156;67	AES(1)S(1)DS(1)GAES(1)EEEEAQEEVK	ssDsGAEsEEEEAQE	KTVNGKAESSDSGAESEEEEAQEEVKGAEQS	tr|X6RDD7|X6RDD7_HUMAN Acyl-CoA-binding domain-containing protein 5 (Fragment) OS=Homo sapiens OX=9606 GN=ACBD5 PE=1 SV=1;tr|A0A7I2V5U2|A0A7I2V5U2_HUMAN Acyl-CoA-binding domain-containing protein 5 OS=Homo sapiens OX=9606 GN=ACBD5 PE=1 SV=1;tr|A0A7I2V560|A	1	3.35019e-18	185.7	83.1147		0.000207308	7.70092e-05		0.583785	0.113512	-0.0907631	-0.103265	-0.277941	0.472277	0.0219784	-0.000497818	0.160524	0.272041	-0.867716	-0.924893	-0.786999	-1.06215	-0.851513	-0.596867	-0.693041	-0.853277	-0.958479	-1.02816	-1.06494	-0.589869	-0.829535	-0.597364	-0.532516	-0.581236	S	3	___2	b-Adrenergic Receptor kinase substrate motif;BARD1 BRCT domain binding motif;Beta-TrCP1 domain binding motif;Casein kinase II substrate motif;G protein-coupled receptor kinase 1 substrate motif;MAPKAPK2 kinase substrate motif	+	CST;HTP
2071	UID24589	ACBD5	Acyl-CoA-binding domain-containing protein 5	X6RDD7	160;149;160;149;177;182;149;160;160;149;86;184;193;182;184;149;75;193;131;160;149;60	AES(1)S(1)DS(1)GAES(1)EEEEAQEEVK	TVNGKAEssDsGAEs	LTSTPNAKTVNGKAESSDSGAESEEEEAQEE	tr|X6RDD7|X6RDD7_HUMAN Acyl-CoA-binding domain-containing protein 5 (Fragment) OS=Homo sapiens OX=9606 GN=ACBD5 PE=1 SV=1;tr|A0A7I2V5U2|A0A7I2V5U2_HUMAN Acyl-CoA-binding domain-containing protein 5 OS=Homo sapiens OX=9606 GN=ACBD5 PE=1 SV=1;tr|A0A7I2V560|A	1	1.0632e-09	155.39	83.1147	+	2.08652	0.267358	+	1.37219	0.379725	0.352423	0.245634	0.349909	0.121466	0.517487	0.440025	0.526144	0.0352459	0.789053	0.933697	0.952892	1.08072	0.760088	1.06771	0.611351	0.984869	1.14148	1.17933	1.3028	1.20219	1.27757	1.50774	1.1375	1.02011	S	3	___3	b-Adrenergic Receptor kinase substrate motif;Casein kinase II substrate motif;PKA kinase substrate motif;PKC kinase substrate motif	+	CST;HTP
2072	UID24590	ACBD5	Acyl-CoA-binding domain-containing protein 5	X6RDD7	161;150;161;150;178;183;150;161;161;150;87;185;194;183;185;150;76;194;132;161;150;61	AES(1)S(1)DS(1)GAES(1)EEEEAQEEVK	VNGKAEssDsGAEsE	TSTPNAKTVNGKAESSDSGAESEEEEAQEEV	tr|X6RDD7|X6RDD7_HUMAN Acyl-CoA-binding domain-containing protein 5 (Fragment) OS=Homo sapiens OX=9606 GN=ACBD5 PE=1 SV=1;tr|A0A7I2V5U2|A0A7I2V5U2_HUMAN Acyl-CoA-binding domain-containing protein 5 OS=Homo sapiens OX=9606 GN=ACBD5 PE=1 SV=1;tr|A0A7I2V560|A	1	1.0632e-09	155.39	83.1147	+	2.08652	0.267358	+	1.37219	0.379725	0.352423	0.245634	0.349909	0.121466	0.517487	0.440025	0.526144	0.0352459	0.789053	0.933697	0.952892	1.08072	0.760088	1.06771	0.611351	0.984869	1.14148	1.17933	1.3028	1.20219	1.27757	1.50774	1.1375	1.02011	S	3	___3	Casein kinase II substrate motif;G protein-coupled receptor kinase 1 substrate motif;MDC1 BRCT domain binding motif;PKA kinase substrate motif;Plk1 PBD domain binding motif	+	HTP
2073	UID24591	ACBD5	Acyl-CoA-binding domain-containing protein 5	X6RDD7	163;152;163;152;180;185;152;163;163;152;89;187;196;185;187;152;78;196;134;163;152;63	AES(1)S(1)DS(1)GAES(1)EEEEAQEEVK	GKAEssDsGAEsEEE	TPNAKTVNGKAESSDSGAESEEEEAQEEVKG	tr|X6RDD7|X6RDD7_HUMAN Acyl-CoA-binding domain-containing protein 5 (Fragment) OS=Homo sapiens OX=9606 GN=ACBD5 PE=1 SV=1;tr|A0A7I2V5U2|A0A7I2V5U2_HUMAN Acyl-CoA-binding domain-containing protein 5 OS=Homo sapiens OX=9606 GN=ACBD5 PE=1 SV=1;tr|A0A7I2V560|A	1	3.35019e-18	185.7	83.1147	+	2.08652	0.267358	+	1.37219	0.379725	0.352423	0.245634	0.349909	0.121466	0.517487	0.440025	0.526144	0.0352459	0.789053	0.933697	0.952892	1.08072	0.760088	1.06771	0.611351	0.984869	1.14148	1.17933	1.3028	1.20219	1.27757	1.50774	1.1375	1.02011	S	3	___3	b-Adrenergic Receptor kinase substrate motif;Casein kinase II substrate motif;G protein-coupled receptor kinase 1 substrate motif;GSK3 kinase substrate motif	+	CST;HTP
2074	UID24592	ACBD5	Acyl-CoA-binding domain-containing protein 5	X6RDD7	167;156;167;156;184;189;156;167;167;156;93;191;200;189;191;156;82;200;138;167;156;67	AES(1)S(1)DS(1)GAES(1)EEEEAQEEVK	ssDsGAEsEEEEAQE	KTVNGKAESSDSGAESEEEEAQEEVKGAEQS	tr|X6RDD7|X6RDD7_HUMAN Acyl-CoA-binding domain-containing protein 5 (Fragment) OS=Homo sapiens OX=9606 GN=ACBD5 PE=1 SV=1;tr|A0A7I2V5U2|A0A7I2V5U2_HUMAN Acyl-CoA-binding domain-containing protein 5 OS=Homo sapiens OX=9606 GN=ACBD5 PE=1 SV=1;tr|A0A7I2V560|A	1	3.35019e-18	185.7	83.1147	+	2.08652	0.267358	+	1.37219	0.379725	0.352423	0.245634	0.349909	0.121466	0.517487	0.440025	0.526144	0.0352459	0.789053	0.933697	0.952892	1.08072	0.760088	1.06771	0.611351	0.984869	1.14148	1.17933	1.3028	1.20219	1.27757	1.50774	1.1375	1.02011	S	3	___3	b-Adrenergic Receptor kinase substrate motif;BARD1 BRCT domain binding motif;Beta-TrCP1 domain binding motif;Casein kinase II substrate motif;G protein-coupled receptor kinase 1 substrate motif;MAPKAPK2 kinase substrate motif	+	CST;HTP
1734	UID1360	ACD	Adrenocortical dysplasia protein homolog	R4GNJ5	346;435;346;349	T(0.009)PS(0.086)S(0.906)PLQSCTPS(0.013)LS(0.987)PR	QsCTPsLsPrSHVPs	SRTPSSPLQSCTPSLSPRSHVPSPHQALVTR	tr|R4GNJ5|R4GNJ5_HUMAN Adrenocortical dysplasia protein homolog OS=Homo sapiens OX=9606 GN=ACD PE=1 SV=2;tr|A0A590TQL1|A0A590TQL1_HUMAN Adrenocortical dysplasia homolog (Mouse), isoform CRA_a OS=Homo sapiens OX=9606 GN=ACD PE=1 SV=1;sp|Q96AP0-2|ACD_HUMAN I	0.987182	1.34519e-26	208.72	18.8764		0.0281798	0.0203159		0.284919	-0.125828	-0.417024	0.281091	0.323403	-0.106207	-0.0239935	-0.30183	-0.0728474	-0.104639	-1.39198	-2.0456	-1.59754	-2.0581	-1.53699	-1.71355	-1.22005	-1.59645	-1.80901	-1.76451	-1.27414	-2.16431	-1.56098	-2.01538	-1.29289	-1.70109	S	3	___1	Casein kinase II substrate motif;ERK1,2 kinase substrate motif;Growth associated histone HI kinase substrate motif;GSK-3, ERK1, ERK2, CDK5 substrate motif;PKA kinase substrate motif;PKC kinase substrate motif;WW domain binding motif	+	CST;HTP
1733	UID12837	ACD	Adrenocortical dysplasia protein homolog	R4GNJ5	336;425;336;339	T(0.009)PS(0.086)S(0.906)PLQSCTPS(0.013)LS(0.987)PR	HAsRtPssPLQsCTP	ATLTPRSPHASRTPSSPLQSCTPSLSPRSHV	tr|R4GNJ5|R4GNJ5_HUMAN Adrenocortical dysplasia protein homolog OS=Homo sapiens OX=9606 GN=ACD PE=1 SV=2;tr|A0A590TQL1|A0A590TQL1_HUMAN Adrenocortical dysplasia homolog (Mouse), isoform CRA_a OS=Homo sapiens OX=9606 GN=ACD PE=1 SV=1;sp|Q96AP0-2|ACD_HUMAN I	0.905579	1.34519e-26	208.72	10.236		0.265446	-0.162626		0.298062	0.236751	0.37497	-0.616416	-0.224559	-0.184501	0.658426	-0.167186	0.112631	0.343133	-2.14784	-1.39197	-1.70481	-2.27825	-2.72691	-2.12087	-1.44858	-2.23221	-1.77287	-2.00838	-1.92937	-2.46275	-2.06849	-2.28805	-1.33595	-1.88907	S	3	___2	ERK1,2 kinase substrate motif;G protein-coupled receptor kinase 1 substrate motif;GSK3 kinase substrate motif;GSK-3, ERK1, ERK2, CDK5 substrate motif;MDC1 BRCT domain binding motif;Plk1 PBD domain binding motif;WW domain binding motif	+	CST;HTP
1734	UID12838	ACD	Adrenocortical dysplasia protein homolog	R4GNJ5	346;435;346;349	T(0.009)PS(0.086)S(0.906)PLQSCTPS(0.013)LS(0.987)PR	QsCTPsLsPrSHVPs	SRTPSSPLQSCTPSLSPRSHVPSPHQALVTR	tr|R4GNJ5|R4GNJ5_HUMAN Adrenocortical dysplasia protein homolog OS=Homo sapiens OX=9606 GN=ACD PE=1 SV=2;tr|A0A590TQL1|A0A590TQL1_HUMAN Adrenocortical dysplasia homolog (Mouse), isoform CRA_a OS=Homo sapiens OX=9606 GN=ACD PE=1 SV=1;sp|Q96AP0-2|ACD_HUMAN I	0.987182	1.34519e-26	208.72	18.8764		0.265446	-0.162626		0.298062	0.236751	0.37497	-0.616416	-0.224559	-0.184501	0.658426	-0.167186	0.112631	0.343133	-2.14784	-1.39197	-1.70481	-2.27825	-2.72691	-2.12087	-1.44858	-2.23221	-1.77287	-2.00838	-1.92937	-2.46275	-2.06849	-2.28805	-1.33595	-1.88907	S	3	___2	Casein kinase II substrate motif;ERK1,2 kinase substrate motif;Growth associated histone HI kinase substrate motif;GSK-3, ERK1, ERK2, CDK5 substrate motif;PKA kinase substrate motif;PKC kinase substrate motif;WW domain binding motif	+	CST;HTP
3515	UID2749	ACIN1	Apoptotic chromatin condensation inducer in the nucleus	S4R3H4	182;200;240;240	LS(1)EGS(1)QPAEEEEDQETPSR	QARAAkLsEGsQPAE	ERRSSRVRQARAAKLSEGSQPAEEEEDQETP	tr|S4R3H4|S4R3H4_HUMAN Apoptotic chromatin condensation inducer in the nucleus OS=Homo sapiens OX=9606 GN=ACIN1 PE=1 SV=1;tr|E7EQT4|E7EQT4_HUMAN Apoptotic chromatin condensation inducer in the nucleus OS=Homo sapiens OX=9606 GN=ACIN1 PE=1 SV=2;sp|Q9UKV3-5|	1	1.27916e-116	326.87	207.374		0.153274	0.098366		0.176157	0.10776	0.0808764	0.496815	-0.548436	0.364209	0.0555353	0.0173073	0.325105	0.0330925	-1.66553	-2.27695	-1.70297	-2.43031	-1.49318	-0.956732	-1.8292	-1.63215	-1.58465	-1.78014	-2.2514	-2.0661	-1.43765	-0.939425	-1.50409	-1.59906	S	3	___1	Casein kinase II substrate motif;G protein-coupled receptor kinase 1 substrate motif;PKA kinase substrate motif;PKC kinase substrate motif	+	CST;HTP
3517	UID2751	ACIN1	Apoptotic chromatin condensation inducer in the nucleus	S4R3H4	432;450;490;490	AES(1)PAEK	PsDtKAEsPAEKVPE	GGLSPLSSPSDTKAESPAEKVPEESVLPLVQ	tr|S4R3H4|S4R3H4_HUMAN Apoptotic chromatin condensation inducer in the nucleus OS=Homo sapiens OX=9606 GN=ACIN1 PE=1 SV=1;tr|E7EQT4|E7EQT4_HUMAN Apoptotic chromatin condensation inducer in the nucleus OS=Homo sapiens OX=9606 GN=ACIN1 PE=1 SV=2;sp|Q9UKV3-5|	1	0.00340669	103.26	79.1602	+	1.31722	-0.465344		0.262653	-0.125688	-0.553978	-0.471397	-0.920204	0.0842037	0.0920734	0.0757122	-0.293352	-0.377184	3.71278	3.40865	3.91392	3.52367	3.05092	3.41558	3.70157	3.86541	3.1588	2.93725	2.99372	3.60788	3.143	3.49129	3.40822	3.48823	S	2	___1	b-Adrenergic Receptor kinase substrate motif;Casein kinase II substrate motif;ERK1,2 kinase substrate motif;GSK-3, ERK1, ERK2, CDK5 substrate motif;PKA kinase substrate motif;PKC kinase substrate motif;WW domain binding motif	+	CST;HTP
3518	UID2752	ACIN1	Apoptotic chromatin condensation inducer in the nucleus	S4R3H4	503;521;561;561	AS(0.995)HT(0.005)LLPSHR	QKEGRRAsHtLLPSH	CLKQPSLEQKEGRRASHTLLPSHRLKQSADS	tr|S4R3H4|S4R3H4_HUMAN Apoptotic chromatin condensation inducer in the nucleus OS=Homo sapiens OX=9606 GN=ACIN1 PE=1 SV=1;tr|E7EQT4|E7EQT4_HUMAN Apoptotic chromatin condensation inducer in the nucleus OS=Homo sapiens OX=9606 GN=ACIN1 PE=1 SV=2;sp|Q9UKV3-5|	0.994822	0.00167504	86.467	22.836		0.65472	-0.330955		0.228733	0.0863507	-0.0429134	-0.0183315	-1.22513	-0.0374422	-0.0249701	0.349578	0.0781784	-0.0573835	-1.60405	-1.49524	-0.741804	-1.21882	-1.24923	-1.39018	-0.879816	-1.16981	-1.64697	-1.51357	-1.96694	-1.25626	-1.2742	-1.04061	-0.801638	-1.2272	S	3	___1	14-3-3 domain binding motif;Calmodulin-dependent protein kinase II substrate motif;Casein kinase II substrate motif;PAK2 kinase substrate motif;PKA kinase substrate motif;PKC epsilon kinase substrate motif;PKC kinase substrate motif	+	CST;HTP
3519	UID2753	ACIN1	Apoptotic chromatin condensation inducer in the nucleus	S4R3H4	352;370;410;410	ASLVALPEQT(0.004)AS(0.995)EEET(0.001)PPPLLTK	ALPEQtAsEEEtPPP	DRKKASLVALPEQTASEEETPPPLLTKEASS	tr|S4R3H4|S4R3H4_HUMAN Apoptotic chromatin condensation inducer in the nucleus OS=Homo sapiens OX=9606 GN=ACIN1 PE=1 SV=1;tr|E7EQT4|E7EQT4_HUMAN Apoptotic chromatin condensation inducer in the nucleus OS=Homo sapiens OX=9606 GN=ACIN1 PE=1 SV=2;sp|Q9UKV3-5|	0.994904	8.42846e-14	168.11	24.2278		0.00643006	0.00353384		0.411444	0.173314	-0.13545	0.445004	-0.210976	-0.0844421	0.423828	-0.0711651	0.110474	0.23012	0.720791	0.421881	1.19041	0.948046	0.470499	0.501139	0.994595	0.654305	0.58534	0.866884	0.979435	0.863604	0.894327	0.429974	1.10507	0.884424	S	4	___1	BARD1 BRCT domain binding motif;Casein kinase II substrate motif;G protein-coupled receptor kinase 1 substrate motif	+	CST;HTP
3523	UID2755	ACIN1	Apoptotic chromatin condensation inducer in the nucleus	S4R3H4	420;438;478;478	ELLVSQHTVQLVGGLS(1)PLS(0.656)S(0.344)PSDTK	VQLVGGLsPLssPsD	ELLVSQHTVQLVGGLSPLSSPSDTKAESPAE	tr|S4R3H4|S4R3H4_HUMAN Apoptotic chromatin condensation inducer in the nucleus OS=Homo sapiens OX=9606 GN=ACIN1 PE=1 SV=1;tr|E7EQT4|E7EQT4_HUMAN Apoptotic chromatin condensation inducer in the nucleus OS=Homo sapiens OX=9606 GN=ACIN1 PE=1 SV=2;sp|Q9UKV3-5|	0.999999	6.99822e-21	184.43	58.0716		0.059946	-0.0491004		0.0809967	-0.03195	0.379332	-0.481026	0.245985	-0.340693	-0.28315	0.269901	-0.340387	0.225836	-0.762245	-0.1364	0.0947704	0.125923	0.16918	-0.133251	0.172915	0.13496	-0.382914	-0.617426	0.340755	-0.214769	-0.11397	0.13665	-0.167473	0.360796	S	3	___1	Casein kinase II substrate motif;ERK1,2 kinase substrate motif;G protein-coupled receptor kinase 1 substrate motif;GSK3 kinase substrate motif;GSK-3, ERK1, ERK2, CDK5 substrate motif;WW domain binding motif	+	CST;HTP
3525	UID2757	ACIN1	Apoptotic chromatin condensation inducer in the nucleus	S4R3H4	158;176;216;216	GDS(1)DDEKPR	IsEEKGDsDDEKPRK	HSPRKSSSISEEKGDSDDEKPRKGERRSSRV	tr|S4R3H4|S4R3H4_HUMAN Apoptotic chromatin condensation inducer in the nucleus OS=Homo sapiens OX=9606 GN=ACIN1 PE=1 SV=1;tr|E7EQT4|E7EQT4_HUMAN Apoptotic chromatin condensation inducer in the nucleus OS=Homo sapiens OX=9606 GN=ACIN1 PE=1 SV=2;sp|Q9UKV3-5|	1	0.00116647	113.61	91.8546	+	1.6827	-0.476055		0.371949	-0.1686	-0.510115	-0.464037	-0.840464	-0.0896053	0.17647	-0.188578	0.00242615	-0.664719	1.38696	1.04666	1.52543	1.16207	0.531704	1.14866	1.04146	1.36092	0.876848	0.582619	0.684965	1.07247	0.708174	0.960081	1.04388	0.696205	S	2	___1	b-Adrenergic Receptor kinase substrate motif;BARD1 BRCT domain binding motif;Casein kinase II substrate motif;PKA kinase substrate motif;PKC kinase substrate motif	+	CST;HTP
3526	UID2758	ACIN1	Apoptotic chromatin condensation inducer in the nucleus	S4R3H4	780;798;837;838;79;80;111;80	GVPAGNS(1)DTEGGQPGR	KGVPAGNsDTEGGQP;kGVPAGNsDtEGGQP	KISVVSATKGVPAGNSDTEGGQPGRKRRWGA	tr|S4R3H4|S4R3H4_HUMAN Apoptotic chromatin condensation inducer in the nucleus OS=Homo sapiens OX=9606 GN=ACIN1 PE=1 SV=1;tr|E7EQT4|E7EQT4_HUMAN Apoptotic chromatin condensation inducer in the nucleus OS=Homo sapiens OX=9606 GN=ACIN1 PE=1 SV=2;sp|Q9UKV3-5|	0.999976	2.14433e-53	260.49	46.1911		0.270589	-0.154195		0.571589	0.395148	0.217307	-0.138311	-0.959678	0.263904	-0.353857	0.22355	1.16499	0.54591	-1.83231	-1.68825	-1.39767	-1.59523	-1.94137	-1.48811	-2.40712	-1.79165	-1.615	-1.82656	-2.35735	-1.33133	-2.29523	-1.26456	-1.24213	-1.24574	S	3	___1	Casein kinase II substrate motif	+	CST;HTP
3527	UID2759	ACIN1	Apoptotic chromatin condensation inducer in the nucleus	S4R3H4	840;858;885;898;139;140;171;128	IS(1)EDETER	HADDsRIsEDETERN;HADDsRIsEDEtERN	GQEAVVDLHADDSRISEDETERNGDDGTHDK	tr|S4R3H4|S4R3H4_HUMAN Apoptotic chromatin condensation inducer in the nucleus OS=Homo sapiens OX=9606 GN=ACIN1 PE=1 SV=1;tr|E7EQT4|E7EQT4_HUMAN Apoptotic chromatin condensation inducer in the nucleus OS=Homo sapiens OX=9606 GN=ACIN1 PE=1 SV=2;sp|Q9UKV3-5|	1	0.000614579	127.76	64.5489		0.47504	-0.169652		0.0699205	0.0179253	-0.0766125	0.0340557	-0.630337	-0.00571251	0.0102768	0.106691	0.0759563	-0.121223	2.31579	1.96057	2.60806	2.01552	2.00064	2.19171	2.22784	2.19829	2.23917	1.99463	1.97773	2.00981	2.01091	2.2984	2.3038	2.07707	S	2	___1	BARD1 BRCT domain binding motif;Casein kinase II substrate motif;G protein-coupled receptor kinase 1 substrate motif;PKA kinase substrate motif;PKC kinase substrate motif	+	HTP
3529	UID2761	ACIN1	Apoptotic chromatin condensation inducer in the nucleus	S4R3H4	599;617;657;657	S(1)LS(0.999)PGVS(0.001)R	SNSRksLsPGVsRDs	RSRSRSASSNSRKSLSPGVSRDSSTSYTETK	tr|S4R3H4|S4R3H4_HUMAN Apoptotic chromatin condensation inducer in the nucleus OS=Homo sapiens OX=9606 GN=ACIN1 PE=1 SV=1;tr|E7EQT4|E7EQT4_HUMAN Apoptotic chromatin condensation inducer in the nucleus OS=Homo sapiens OX=9606 GN=ACIN1 PE=1 SV=2;sp|Q9UKV3-5|	0.998886	0.00176473	84.06	29.5276		0.0161139	0.0122647		0.180846	-0.102923	-0.0438786	0.6194	-0.0246582	-0.501804	-0.639799	-0.0204163	0.296412	-0.0478897	0.434841	-0.11171	0.573437	0.16234	0.617926	0.111839	0.463696	0.617008	0.390963	0.50769	0.548779	-0.339464	-0.0218735	0.091423	0.760107	0.569118	S	2	___1	ERK1,2 kinase substrate motif;G protein-coupled receptor kinase 1 substrate motif;GSK3 kinase substrate motif;GSK-3, ERK1, ERK2, CDK5 substrate motif;PKA kinase substrate motif;PKC kinase substrate motif;WW domain binding motif	+	CST;HTP
3531	UID2763	ACIN1	Apoptotic chromatin condensation inducer in the nucleus	S4R3H4	671;689;729;729;19	LQPERGS(1)PK	RLQPERGsPKKCEAE	SAEKHVTQRLQPERGSPKKCEAEEAEPPAAT	tr|S4R3H4|S4R3H4_HUMAN Apoptotic chromatin condensation inducer in the nucleus OS=Homo sapiens OX=9606 GN=ACIN1 PE=1 SV=1;tr|E7EQT4|E7EQT4_HUMAN Apoptotic chromatin condensation inducer in the nucleus OS=Homo sapiens OX=9606 GN=ACIN1 PE=1 SV=2;sp|Q9UKV3-5|	1	0.0232781	69.672	69.6716		0.130854	-0.0690787		0.0583409	0.0368404	-0.0984697	0.11622	-0.0427418	-0.251324	0.269132	-0.144528	-0.222168	0.244926	-1.03007	-1.34648	-0.640074	-0.739799	-1.13344	-1.20572	-0.867216	-0.699654	-1.12854	-1.23026	-0.682816	-0.991123	-0.864305	-1.35025	-1.08938	-0.454727	S	2	___1	Casein kinase I substrate motif;Cdc2 kinase substrate motif;CDK kinase substrate motif;CDK1,2,4,6 kinase substrate motif;ERK1,2 kinase substrate motif;Growth associated histone HI kinase substrate motif;GSK-3, ERK1, ERK2, CDK5 substrate motif;PKA kinase substrate motif;PKC kinase substrate motif;WW domain binding motif	+	CST;HTP
3532	UID2764	ACIN1	Apoptotic chromatin condensation inducer in the nucleus	S4R3H4	652;670;710;710	RLS(1)QPES(1)AEK	sVQARRLsQPEsAEk	ERTSTSSSSVQARRLSQPESAEKHVTQRLQP	tr|S4R3H4|S4R3H4_HUMAN Apoptotic chromatin condensation inducer in the nucleus OS=Homo sapiens OX=9606 GN=ACIN1 PE=1 SV=1;tr|E7EQT4|E7EQT4_HUMAN Apoptotic chromatin condensation inducer in the nucleus OS=Homo sapiens OX=9606 GN=ACIN1 PE=1 SV=2;sp|Q9UKV3-5|	1	3.10459e-08	160.27	55.2131		0.780382	-0.333256		0.370998	0.163006	0.0441055	-0.191326	-1.03217	-0.153635	-0.139837	0.150549	0.447483	0.19383	3.45111	3.78391	4.40053	3.88736	3.57792	3.69819	3.83043	3.86671	3.49522	3.59258	3.36836	3.73372	3.43808	3.84874	4.27791	4.06054	S	3	___1	14-3-3 domain binding motif;ATM kinase substrate motif;Calmodulin-dependent protein kinase II substrate motif;Casein kinase II substrate motif;DNA dependent Protein kinase substrate motif;G protein-coupled receptor kinase 1 substrate motif;GSK3 kinase substrate motif;PAK2 kinase substrate motif;PKA kinase substrate motif;PKC epsilon kinase substrate motif;PKC kinase substrate motif	+	CST;HTP
3540	UID2769	ACIN1	Apoptotic chromatin condensation inducer in the nucleus	S4R3H4	946;964;991;1004;245;246;277	TAQVPS(1)PPR	VRtAQVPsPPRGKIS	VSITIDDPVRTAQVPSPPRGKISNIVHISNL	tr|S4R3H4|S4R3H4_HUMAN Apoptotic chromatin condensation inducer in the nucleus OS=Homo sapiens OX=9606 GN=ACIN1 PE=1 SV=1;tr|E7EQT4|E7EQT4_HUMAN Apoptotic chromatin condensation inducer in the nucleus OS=Homo sapiens OX=9606 GN=ACIN1 PE=1 SV=2;sp|Q9UKV3-5|	0.999998	0.00512107	93.096	58.0708		0.153781	0.0449901		0.245185	0.0762801	0.00133705	-0.0932693	0.419931	-0.148039	0.00542068	0.163139	-0.0354404	0.172001	3.72014	3.55703	3.39931	3.62041	3.87662	3.5374	3.50193	3.66996	3.72148	3.46376	3.81924	3.47237	3.88204	3.70054	3.46649	3.84196	S	3	___1	Cdc2 kinase substrate motif;CDK kinase substrate motif;CDK1,2,4,6 kinase substrate motif;DNA dependent Protein kinase substrate motif;ERK1,2 kinase substrate motif;GSK-3, ERK1, ERK2, CDK5 substrate motif;WW domain binding motif	+	CST;HTP
3541	UID2770	ACIN1	Apoptotic chromatin condensation inducer in the nucleus	S4R3H4	307;325;365;365	T(0.058)T(0.047)S(0.895)PLEEEER	EkEMKttsPLEEEER	SHLARQQQEKEMKTTSPLEEEEREIKSSQGL	tr|S4R3H4|S4R3H4_HUMAN Apoptotic chromatin condensation inducer in the nucleus OS=Homo sapiens OX=9606 GN=ACIN1 PE=1 SV=1;tr|E7EQT4|E7EQT4_HUMAN Apoptotic chromatin condensation inducer in the nucleus OS=Homo sapiens OX=9606 GN=ACIN1 PE=1 SV=2;sp|Q9UKV3-5|	0.894985	0.000122087	127.52	11.8727		0.171374	-0.0787303		0.118294	-0.0610418	0.133343	-0.342349	-0.0482159	-0.0576992	-0.125751	-0.202408	0.117062	-0.0330696	-0.682568	-0.53734	-0.174484	-0.614414	-0.457596	-0.643223	-0.251728	-0.201698	-0.549225	-0.879689	-0.2227	-0.672113	-0.583347	-0.845631	-0.134666	-0.234768	S	2	___1	Casein kinase II substrate motif;ERK1,2 kinase substrate motif;GSK-3, ERK1, ERK2, CDK5 substrate motif;PKA kinase substrate motif;PKC kinase substrate motif;WW domain binding motif	+	CST;HTP
13439	UID10648	ACIN1	Apoptotic chromatin condensation inducer in the nucleus	S4R3H4	196;214;254;254	LS(1)EGS(1)QPAEEEEDQET(0.983)PS(0.017)R	EEEEDQEtPsRNLRV	LSEGSQPAEEEEDQETPSRNLRVRADRNLKT	tr|S4R3H4|S4R3H4_HUMAN Apoptotic chromatin condensation inducer in the nucleus OS=Homo sapiens OX=9606 GN=ACIN1 PE=1 SV=1;tr|E7EQT4|E7EQT4_HUMAN Apoptotic chromatin condensation inducer in the nucleus OS=Homo sapiens OX=9606 GN=ACIN1 PE=1 SV=2;sp|Q9UKV3-5|	0.982617	1.06102e-06	137.7	17.5225		0.808492	-0.180774		0.41429	-0.226568	-0.503083	-0.237179	-0.220579	0.237743	-0.593112	-0.217649	0.162714	-0.258224	-1.91996	-2.01891	-1.98674	-2.282	-2.23149	-2.29587	-1.93406	-1.96592	-2.42305	-2.25608	-2.20732	-2.04426	-2.8246	-2.51352	-1.77134	-2.22415	T	3	___1	b-Adrenergic Receptor kinase substrate motif;Casein kinase I substrate motif;Cdc2 kinase substrate motif;CDK1,2,4,6 kinase substrate motif;GSK-3, ERK1, ERK2, CDK5 substrate motif;WW domain binding motif	+	CST;HTP
3515	UID14227	ACIN1	Apoptotic chromatin condensation inducer in the nucleus	S4R3H4	182;200;240;240	LS(1)EGS(1)QPAEEEEDQETPSR	QARAAkLsEGsQPAE	ERRSSRVRQARAAKLSEGSQPAEEEEDQETP	tr|S4R3H4|S4R3H4_HUMAN Apoptotic chromatin condensation inducer in the nucleus OS=Homo sapiens OX=9606 GN=ACIN1 PE=1 SV=1;tr|E7EQT4|E7EQT4_HUMAN Apoptotic chromatin condensation inducer in the nucleus OS=Homo sapiens OX=9606 GN=ACIN1 PE=1 SV=2;sp|Q9UKV3-5|	1	1.27916e-116	326.87	207.374		0.284995	-0.250195		0.402392	0.225707	0.0229454	0.00353622	-0.578331	-0.448931	-0.0244942	0.244904	0.100719	0.581697	1.08071	1.00206	0.817259	0.247223	0.946163	1.36722	0.67448	0.809954	1.10365	1.0056	0.238928	-0.201708	0.921669	1.61213	0.7752	1.39165	S	3	___2	Casein kinase II substrate motif;G protein-coupled receptor kinase 1 substrate motif;PKA kinase substrate motif;PKC kinase substrate motif	+	CST;HTP
3516	UID14228	ACIN1	Apoptotic chromatin condensation inducer in the nucleus	S4R3H4	185;203;243;243	LS(1)EGS(1)QPAEEEEDQETPSR	AAkLsEGsQPAEEEE	SSRVRQARAAKLSEGSQPAEEEEDQETPSRN	tr|S4R3H4|S4R3H4_HUMAN Apoptotic chromatin condensation inducer in the nucleus OS=Homo sapiens OX=9606 GN=ACIN1 PE=1 SV=1;tr|E7EQT4|E7EQT4_HUMAN Apoptotic chromatin condensation inducer in the nucleus OS=Homo sapiens OX=9606 GN=ACIN1 PE=1 SV=2;sp|Q9UKV3-5|	1	5.74276e-46	242.83	193.456		0.284995	-0.250195		0.402392	0.225707	0.0229454	0.00353622	-0.578331	-0.448931	-0.0244942	0.244904	0.100719	0.581697	1.08071	1.00206	0.817259	0.247223	0.946163	1.36722	0.67448	0.809954	1.10365	1.0056	0.238928	-0.201708	0.921669	1.61213	0.7752	1.39165	S	3	___2	ATM kinase substrate motif;DNA dependent Protein kinase substrate motif	+	CST;HTP
3520	UID14232	ACIN1	Apoptotic chromatin condensation inducer in the nucleus	S4R3H4	606;624;664;664	DS(0.836)S(0.14)T(0.024)SYTETK	sPGVsRDsStSYTEt	SSNSRKSLSPGVSRDSSTSYTETKDPSSGQE	tr|S4R3H4|S4R3H4_HUMAN Apoptotic chromatin condensation inducer in the nucleus OS=Homo sapiens OX=9606 GN=ACIN1 PE=1 SV=1;tr|E7EQT4|E7EQT4_HUMAN Apoptotic chromatin condensation inducer in the nucleus OS=Homo sapiens OX=9606 GN=ACIN1 PE=1 SV=2;sp|Q9UKV3-5|	0.836489	2.24455e-08	160.88	7.77087		0.360638	0.258186		0.268074	-0.244982	0.00694656	0.374303	-0.436418	1.08791	-0.895061	0.36238	-0.721555	0.274309	-2.43203	-2.74628	-2.85532	-3.03209	-2.62628	-2.54221	-2.72441	-2.48115	-2.42509	-2.37197	-3.29174	-1.94418	-3.52134	-2.17983	-3.44596	-2.20685	S	3	___2	b-Adrenergic Receptor kinase substrate motif;Casein kinase II substrate motif;PKA kinase substrate motif;PKC kinase substrate motif	+	HTP
3523	UID14233	ACIN1	Apoptotic chromatin condensation inducer in the nucleus	S4R3H4	420;438;478;478	ELLVSQHTVQLVGGLS(1)PLS(0.656)S(0.344)PSDTK	VQLVGGLsPLssPsD	ELLVSQHTVQLVGGLSPLSSPSDTKAESPAE	tr|S4R3H4|S4R3H4_HUMAN Apoptotic chromatin condensation inducer in the nucleus OS=Homo sapiens OX=9606 GN=ACIN1 PE=1 SV=1;tr|E7EQT4|E7EQT4_HUMAN Apoptotic chromatin condensation inducer in the nucleus OS=Homo sapiens OX=9606 GN=ACIN1 PE=1 SV=2;sp|Q9UKV3-5|	0.999999	6.99822e-21	184.43	58.0716		0.57253	-0.170948		0.131642	-0.0762792	-0.0242634	-0.311283	0.0348263	-0.383072	0.0340214	0.127956	-0.480436	0.0133419	0.709545	0.921864	1.0633	1.08856	0.887306	0.545166	0.906403	1.20996	0.685282	0.61058	1.09812	0.70549	0.921328	0.673122	0.425966	1.22331	S	3	___2	Casein kinase II substrate motif;ERK1,2 kinase substrate motif;G protein-coupled receptor kinase 1 substrate motif;GSK3 kinase substrate motif;GSK-3, ERK1, ERK2, CDK5 substrate motif;WW domain binding motif	+	CST;HTP
3524	UID14234	ACIN1	Apoptotic chromatin condensation inducer in the nucleus	S4R3H4	423;441;481;481	ELLVSQHTVQLVGGLS(1)PLS(0.809)S(0.173)PS(0.015)DT(0.003)K	VGGLsPLssPsDtKA	VSQHTVQLVGGLSPLSSPSDTKAESPAEKVP	tr|S4R3H4|S4R3H4_HUMAN Apoptotic chromatin condensation inducer in the nucleus OS=Homo sapiens OX=9606 GN=ACIN1 PE=1 SV=1;tr|E7EQT4|E7EQT4_HUMAN Apoptotic chromatin condensation inducer in the nucleus OS=Homo sapiens OX=9606 GN=ACIN1 PE=1 SV=2;sp|Q9UKV3-5|	0.809477	6.99822e-21	184.43	6.70602		0.57253	-0.170948		0.131642	-0.0762792	-0.0242634	-0.311283	0.0348263	-0.383072	0.0340214	0.127956	-0.480436	0.0133419	0.709545	0.921864	1.0633	1.08856	0.887306	0.545166	0.906403	1.20996	0.685282	0.61058	1.09812	0.70549	0.921328	0.673122	0.425966	1.22331	S	4	___2	Casein kinase II substrate motif	+	CST;HTP
3525	UID14235	ACIN1	Apoptotic chromatin condensation inducer in the nucleus	S4R3H4	158;176;216;216	GDS(1)DDEKPR	IsEEKGDsDDEKPRK	HSPRKSSSISEEKGDSDDEKPRKGERRSSRV	tr|S4R3H4|S4R3H4_HUMAN Apoptotic chromatin condensation inducer in the nucleus OS=Homo sapiens OX=9606 GN=ACIN1 PE=1 SV=1;tr|E7EQT4|E7EQT4_HUMAN Apoptotic chromatin condensation inducer in the nucleus OS=Homo sapiens OX=9606 GN=ACIN1 PE=1 SV=2;sp|Q9UKV3-5|	1	0.00116647	113.61	91.8546		0.233009	-0.0742645		0.0285846	-0.0111604	0.176348	-0.118118	-0.273373	-0.0819149	-0.227953	0.159163	0.196405	-0.172256	-0.539709	-0.318071	0.0374203	-0.192972	-0.393196	-0.441885	-0.235918	-0.301973	-0.363361	-0.43619	-0.235952	-0.274887	-0.621149	-0.282722	-0.0395126	-0.47423	S	2	___2	b-Adrenergic Receptor kinase substrate motif;BARD1 BRCT domain binding motif;Casein kinase II substrate motif;PKA kinase substrate motif;PKC kinase substrate motif	+	CST;HTP
3528	UID14238	ACIN1	Apoptotic chromatin condensation inducer in the nucleus	S4R3H4	597;615;655;655	S(1)LS(0.999)PGVS(0.001)R	ASSNSRksLsPGVsR	RSRSRSRSASSNSRKSLSPGVSRDSSTSYTE	tr|S4R3H4|S4R3H4_HUMAN Apoptotic chromatin condensation inducer in the nucleus OS=Homo sapiens OX=9606 GN=ACIN1 PE=1 SV=1;tr|E7EQT4|E7EQT4_HUMAN Apoptotic chromatin condensation inducer in the nucleus OS=Homo sapiens OX=9606 GN=ACIN1 PE=1 SV=2;sp|Q9UKV3-5|	0.999995	0.00176473	84.06	53.309		0.293648	-0.122919		0.176525	-0.0544419	-0.0922279	-0.0424385	-0.434114	0.0771065	-0.0410213	-0.0605354	0.112673	-0.228884	4.00973	3.82114	4.35993	3.58641	3.75775	3.79475	4.02033	4.0026	3.9175	3.7787	3.92582	3.66352	3.71673	3.73422	4.133	3.77372	S	2	___2	Casein kinase II substrate motif;PKA kinase substrate motif;PKC kinase substrate motif	+	CST;HTP
3529	UID14239	ACIN1	Apoptotic chromatin condensation inducer in the nucleus	S4R3H4	599;617;657;657	S(1)LS(0.999)PGVS(0.001)R	SNSRksLsPGVsRDs	RSRSRSASSNSRKSLSPGVSRDSSTSYTETK	tr|S4R3H4|S4R3H4_HUMAN Apoptotic chromatin condensation inducer in the nucleus OS=Homo sapiens OX=9606 GN=ACIN1 PE=1 SV=1;tr|E7EQT4|E7EQT4_HUMAN Apoptotic chromatin condensation inducer in the nucleus OS=Homo sapiens OX=9606 GN=ACIN1 PE=1 SV=2;sp|Q9UKV3-5|	0.998886	0.00176473	84.06	29.5276		0.293648	-0.122919		0.176525	-0.0544419	-0.0922279	-0.0424385	-0.434114	0.0771065	-0.0410213	-0.0605354	0.112673	-0.228884	4.00973	3.82114	4.35993	3.58641	3.75775	3.79475	4.02033	4.0026	3.9175	3.7787	3.92582	3.66352	3.71673	3.73422	4.133	3.77372	S	2	___2	ERK1,2 kinase substrate motif;G protein-coupled receptor kinase 1 substrate motif;GSK3 kinase substrate motif;GSK-3, ERK1, ERK2, CDK5 substrate motif;PKA kinase substrate motif;PKC kinase substrate motif;WW domain binding motif	+	CST;HTP
3532	UID14242	ACIN1	Apoptotic chromatin condensation inducer in the nucleus	S4R3H4	652;670;710;710	RLS(1)QPES(1)AEK	sVQARRLsQPEsAEk	ERTSTSSSSVQARRLSQPESAEKHVTQRLQP	tr|S4R3H4|S4R3H4_HUMAN Apoptotic chromatin condensation inducer in the nucleus OS=Homo sapiens OX=9606 GN=ACIN1 PE=1 SV=1;tr|E7EQT4|E7EQT4_HUMAN Apoptotic chromatin condensation inducer in the nucleus OS=Homo sapiens OX=9606 GN=ACIN1 PE=1 SV=2;sp|Q9UKV3-5|	1	3.10459e-08	160.27	55.2131		0.164068	0.24207		0.0625156	0.0904853	0.12221	0.106237	0.81352	-0.0736856	0.0767078	0.223017	-0.252305	0.314522	0.00912857	0.527489	-1.04514	-1.15821	-0.374208	0.324568	-0.967892	-1.18643	0.131338	0.633726	-0.231619	-1.2319	-0.297501	0.547585	-1.2202	-0.871904	S	3	___2	14-3-3 domain binding motif;ATM kinase substrate motif;Calmodulin-dependent protein kinase II substrate motif;Casein kinase II substrate motif;DNA dependent Protein kinase substrate motif;G protein-coupled receptor kinase 1 substrate motif;GSK3 kinase substrate motif;PAK2 kinase substrate motif;PKA kinase substrate motif;PKC epsilon kinase substrate motif;PKC kinase substrate motif	+	CST;HTP
3539	UID14246	ACIN1	Apoptotic chromatin condensation inducer in the nucleus	S4R3H4	152;170;210;210	S(0.019)S(0.022)S(0.022)IS(0.938)EEKGDS(1)DDEKPR	PRKSSsIsEEKGDsD	ELELSRHSPRKSSSISEEKGDSDDEKPRKGE	tr|S4R3H4|S4R3H4_HUMAN Apoptotic chromatin condensation inducer in the nucleus OS=Homo sapiens OX=9606 GN=ACIN1 PE=1 SV=1;tr|E7EQT4|E7EQT4_HUMAN Apoptotic chromatin condensation inducer in the nucleus OS=Homo sapiens OX=9606 GN=ACIN1 PE=1 SV=2;sp|Q9UKV3-5|	0.93828	0.00116647	91.583	16.3986		0.233009	-0.0742645		0.0285846	-0.0111604	0.176348	-0.118118	-0.273373	-0.0819149	-0.227953	0.159163	0.196405	-0.172256	-0.539709	-0.318071	0.0374203	-0.192972	-0.393196	-0.441885	-0.235918	-0.301973	-0.363361	-0.43619	-0.235952	-0.274887	-0.621149	-0.282722	-0.0395126	-0.47423	S	3	___2	Casein kinase II substrate motif;G protein-coupled receptor kinase 1 substrate motif;MAPKAPK2 kinase substrate motif	+	HTP
13440	UID22127	ACIN1	Apoptotic chromatin condensation inducer in the nucleus	S4R3H4	350;368;408;408	ASLVALPEQT(0.907)AS(0.107)EEET(0.986)PPPLLTK	LVALPEQtAsEEEtP	TEDRKKASLVALPEQTASEEETPPPLLTKEA	tr|S4R3H4|S4R3H4_HUMAN Apoptotic chromatin condensation inducer in the nucleus OS=Homo sapiens OX=9606 GN=ACIN1 PE=1 SV=1;tr|E7EQT4|E7EQT4_HUMAN Apoptotic chromatin condensation inducer in the nucleus OS=Homo sapiens OX=9606 GN=ACIN1 PE=1 SV=2;sp|Q9UKV3-5|	0.907468	1.88652e-05	106.83	9.84923		0.0435812	-0.0293255	+	1.33699	-0.443025	0.124213	-0.219763	-0.148869	0.127116	-0.7362	0.192154	-0.80434	-0.423715	-1.76681	-1.79708	-1.11262	-1.46555	-1.27939	-1.54613	-1.11182	-1.19967	-1.6426	-2.01684	-1.26149	-1.33843	-2.01559	-1.35398	-1.91616	-1.62339	T	4	___2	Casein kinase II substrate motif	+	CST;HTP
13441	UID22128	ACIN1	Apoptotic chromatin condensation inducer in the nucleus	S4R3H4	356;374;414;414	ASLVALPEQT(0.907)AS(0.107)EEET(0.986)PPPLLTK	QtAsEEEtPPPLLtK	ASLVALPEQTASEEETPPPLLTKEASSPPPH	tr|S4R3H4|S4R3H4_HUMAN Apoptotic chromatin condensation inducer in the nucleus OS=Homo sapiens OX=9606 GN=ACIN1 PE=1 SV=1;tr|E7EQT4|E7EQT4_HUMAN Apoptotic chromatin condensation inducer in the nucleus OS=Homo sapiens OX=9606 GN=ACIN1 PE=1 SV=2;sp|Q9UKV3-5|	0.985557	1.88652e-05	106.83	17.9136		0.0435812	-0.0293255	+	1.33699	-0.443025	0.124213	-0.219763	-0.148869	0.127116	-0.7362	0.192154	-0.80434	-0.423715	-1.76681	-1.79708	-1.11262	-1.46555	-1.27939	-1.54613	-1.11182	-1.19967	-1.6426	-2.01684	-1.26149	-1.33843	-2.01559	-1.35398	-1.91616	-1.62339	T	4	___2	b-Adrenergic Receptor kinase substrate motif;Casein kinase I substrate motif;GSK-3, ERK1, ERK2, CDK5 substrate motif;MAPKAPK2 kinase substrate motif;WW domain binding motif	+	CST;HTP
3515	UID25705	ACIN1	Apoptotic chromatin condensation inducer in the nucleus	S4R3H4	182;200;240;240	LS(1)EGS(1)QPAEEEEDQETPSR	QARAAkLsEGsQPAE	ERRSSRVRQARAAKLSEGSQPAEEEEDQETP	tr|S4R3H4|S4R3H4_HUMAN Apoptotic chromatin condensation inducer in the nucleus OS=Homo sapiens OX=9606 GN=ACIN1 PE=1 SV=1;tr|E7EQT4|E7EQT4_HUMAN Apoptotic chromatin condensation inducer in the nucleus OS=Homo sapiens OX=9606 GN=ACIN1 PE=1 SV=2;sp|Q9UKV3-5|	1	1.27916e-116	326.87	207.374		1.19242	-0.475386		0.747142	0.649983	-0.540349	-0.356614	-0.322682	-0.681897	0.739905	0.302126	0.445447	1.11245	-3.60387	-3.30169	-3.52138	-3.80821	-4.309	-3.17039	-3.93485	-4.96155	-4.14422	-3.65831	-3.84406	-4.4901	-3.5691	-2.86827	-3.4894	-3.8491	S	3	___3	Casein kinase II substrate motif;G protein-coupled receptor kinase 1 substrate motif;PKA kinase substrate motif;PKC kinase substrate motif	+	CST;HTP
3516	UID25706	ACIN1	Apoptotic chromatin condensation inducer in the nucleus	S4R3H4	185;203;243;243	LS(1)EGS(1)QPAEEEEDQETPSR	AAkLsEGsQPAEEEE	SSRVRQARAAKLSEGSQPAEEEEDQETPSRN	tr|S4R3H4|S4R3H4_HUMAN Apoptotic chromatin condensation inducer in the nucleus OS=Homo sapiens OX=9606 GN=ACIN1 PE=1 SV=1;tr|E7EQT4|E7EQT4_HUMAN Apoptotic chromatin condensation inducer in the nucleus OS=Homo sapiens OX=9606 GN=ACIN1 PE=1 SV=2;sp|Q9UKV3-5|	1	5.74276e-46	242.83	193.456		1.19242	-0.475386		0.747142	0.649983	-0.540349	-0.356614	-0.322682	-0.681897	0.739905	0.302126	0.445447	1.11245	-3.60387	-3.30169	-3.52138	-3.80821	-4.309	-3.17039	-3.93485	-4.96155	-4.14422	-3.65831	-3.84406	-4.4901	-3.5691	-2.86827	-3.4894	-3.8491	S	3	___3	ATM kinase substrate motif;DNA dependent Protein kinase substrate motif	+	CST;HTP
3528	UID25716	ACIN1	Apoptotic chromatin condensation inducer in the nucleus	S4R3H4	597;615;655;655	S(1)LS(0.999)PGVS(0.001)R	ASSNSRksLsPGVsR	RSRSRSRSASSNSRKSLSPGVSRDSSTSYTE	tr|S4R3H4|S4R3H4_HUMAN Apoptotic chromatin condensation inducer in the nucleus OS=Homo sapiens OX=9606 GN=ACIN1 PE=1 SV=1;tr|E7EQT4|E7EQT4_HUMAN Apoptotic chromatin condensation inducer in the nucleus OS=Homo sapiens OX=9606 GN=ACIN1 PE=1 SV=2;sp|Q9UKV3-5|	0.999995	0.00176473	84.06	53.309		0.393814	0.198886		0.49668	-0.254956	-0.13355	0.694124	-0.335021	0.56999	-0.483395	0.304614	-0.183203	-0.657843	-1.71733	-2.18899	-1.35579	-2.23836	-1.90592	-2.20057	-1.47924	-1.49971	-1.85088	-1.49486	-1.69081	-1.66837	-2.38932	-1.89596	-1.66245	-2.15755	S	2	___3	Casein kinase II substrate motif;PKA kinase substrate motif;PKC kinase substrate motif	+	CST;HTP
3529	UID25717	ACIN1	Apoptotic chromatin condensation inducer in the nucleus	S4R3H4	599;617;657;657	S(1)LS(0.999)PGVS(0.001)R	SNSRksLsPGVsRDs	RSRSRSASSNSRKSLSPGVSRDSSTSYTETK	tr|S4R3H4|S4R3H4_HUMAN Apoptotic chromatin condensation inducer in the nucleus OS=Homo sapiens OX=9606 GN=ACIN1 PE=1 SV=1;tr|E7EQT4|E7EQT4_HUMAN Apoptotic chromatin condensation inducer in the nucleus OS=Homo sapiens OX=9606 GN=ACIN1 PE=1 SV=2;sp|Q9UKV3-5|	0.998886	0.00176473	84.06	29.5276		0.393814	0.198886		0.49668	-0.254956	-0.13355	0.694124	-0.335021	0.56999	-0.483395	0.304614	-0.183203	-0.657843	-1.71733	-2.18899	-1.35579	-2.23836	-1.90592	-2.20057	-1.47924	-1.49971	-1.85088	-1.49486	-1.69081	-1.66837	-2.38932	-1.89596	-1.66245	-2.15755	S	2	___3	ERK1,2 kinase substrate motif;G protein-coupled receptor kinase 1 substrate motif;GSK3 kinase substrate motif;GSK-3, ERK1, ERK2, CDK5 substrate motif;PKA kinase substrate motif;PKC kinase substrate motif;WW domain binding motif	+	CST;HTP
3530	UID25718	ACIN1	Apoptotic chromatin condensation inducer in the nucleus	S4R3H4	603;621;661;661	S(0.998)LS(0.982)PGVS(0.947)RDS(0.419)S(0.418)T(0.409)S(0.744)Y(0.068)T(0.013)ET(0.001)K	ksLsPGVsRDsStSY	RSASSNSRKSLSPGVSRDSSTSYTETKDPSS	tr|S4R3H4|S4R3H4_HUMAN Apoptotic chromatin condensation inducer in the nucleus OS=Homo sapiens OX=9606 GN=ACIN1 PE=1 SV=1;tr|E7EQT4|E7EQT4_HUMAN Apoptotic chromatin condensation inducer in the nucleus OS=Homo sapiens OX=9606 GN=ACIN1 PE=1 SV=2;sp|Q9UKV3-5|	0.947332	0.00176473	59.429	12.5897		0.393814	0.198886		0.49668	-0.254956	-0.13355	0.694124	-0.335021	0.56999	-0.483395	0.304614	-0.183203	-0.657843	-1.71733	-2.18899	-1.35579	-2.23836	-1.90592	-2.20057	-1.47924	-1.49971	-1.85088	-1.49486	-1.69081	-1.66837	-2.38932	-1.89596	-1.66245	-2.15755	S	3	___3	Casein kinase II substrate motif;G protein-coupled receptor kinase 1 substrate motif;GSK3 kinase substrate motif;MAPKAPK2 kinase substrate motif	+	HTP
3533	UID25721	ACIN1	Apoptotic chromatin condensation inducer in the nucleus	S4R3H4	326;344;384;384	S(1)KS(1)PS(1)PPR	sQGLKEKsKsPsPPR	EEEREIKSSQGLKEKSKSPSPPRLTEDRKKA	tr|S4R3H4|S4R3H4_HUMAN Apoptotic chromatin condensation inducer in the nucleus OS=Homo sapiens OX=9606 GN=ACIN1 PE=1 SV=1;tr|E7EQT4|E7EQT4_HUMAN Apoptotic chromatin condensation inducer in the nucleus OS=Homo sapiens OX=9606 GN=ACIN1 PE=1 SV=2;sp|Q9UKV3-5|	1	0.0302835	53.569	46.5921		0.0208703	-0.0125208		0.244255	0.0614581	0.0473461	0.0890656	-0.00664139	-0.179853	0.00915146	0.181158	0.097208	-0.0416851	1.99351	1.79161	2.49994	2.30007	2.13989	1.88178	2.22991	2.04686	2.04085	1.88067	2.49329	2.12022	2.14904	2.06294	2.32712	2.00517	S	3	___3	Casein kinase II substrate motif;G protein-coupled receptor kinase 1 substrate motif;GSK3 kinase substrate motif;PKA kinase substrate motif;PKC kinase substrate motif	+	CST;HTP
3534	UID25722	ACIN1	Apoptotic chromatin condensation inducer in the nucleus	S4R3H4	328;346;386;386	S(1)KS(1)PS(1)PPR	GLKEKsKsPsPPRLt	EREIKSSQGLKEKSKSPSPPRLTEDRKKASL	tr|S4R3H4|S4R3H4_HUMAN Apoptotic chromatin condensation inducer in the nucleus OS=Homo sapiens OX=9606 GN=ACIN1 PE=1 SV=1;tr|E7EQT4|E7EQT4_HUMAN Apoptotic chromatin condensation inducer in the nucleus OS=Homo sapiens OX=9606 GN=ACIN1 PE=1 SV=2;sp|Q9UKV3-5|	1	0.0302835	53.569	46.5921		0.0208703	-0.0125208		0.244255	0.0614581	0.0473461	0.0890656	-0.00664139	-0.179853	0.00915146	0.181158	0.097208	-0.0416851	1.99351	1.79161	2.49994	2.30007	2.13989	1.88178	2.22991	2.04686	2.04085	1.88067	2.49329	2.12022	2.14904	2.06294	2.32712	2.00517	S	3	___3	Akt kinase substrate motif;Casein kinase II substrate motif;ERK1,2 kinase substrate motif;G protein-coupled receptor kinase 1 substrate motif;Growth associated histone HI kinase substrate motif;GSK-3, ERK1, ERK2, CDK5 substrate motif;PKA kinase substrate motif;PKC kinase substrate motif;WW domain binding motif	+	CST;HTP
3535	UID25723	ACIN1	Apoptotic chromatin condensation inducer in the nucleus	S4R3H4	330;348;388;388	S(1)KS(1)PS(1)PPR	KEKsKsPsPPRLtED	EIKSSQGLKEKSKSPSPPRLTEDRKKASLVA	tr|S4R3H4|S4R3H4_HUMAN Apoptotic chromatin condensation inducer in the nucleus OS=Homo sapiens OX=9606 GN=ACIN1 PE=1 SV=1;tr|E7EQT4|E7EQT4_HUMAN Apoptotic chromatin condensation inducer in the nucleus OS=Homo sapiens OX=9606 GN=ACIN1 PE=1 SV=2;sp|Q9UKV3-5|	1	0.0302835	53.569	46.5921		0.0208703	-0.0125208		0.244255	0.0614581	0.0473461	0.0890656	-0.00664139	-0.179853	0.00915146	0.181158	0.097208	-0.0416851	1.99351	1.79161	2.49994	2.30007	2.13989	1.88178	2.22991	2.04686	2.04085	1.88067	2.49329	2.12022	2.14904	2.06294	2.32712	2.00517	S	3	___3	Akt kinase substrate motif;Cdc2 kinase substrate motif;CDK kinase substrate motif;CDK1,2,4,6 kinase substrate motif;DNA dependent Protein kinase substrate motif;ERK1,2 kinase substrate motif;GSK-3, ERK1, ERK2, CDK5 substrate motif;MAPKAPK2 kinase substrate motif;PKA kinase substrate motif;PKC kinase substrate motif;WW domain binding motif	+	CST;HTP
3539	UID25724	ACIN1	Apoptotic chromatin condensation inducer in the nucleus	S4R3H4	152;170;210;210	S(0.019)S(0.022)S(0.022)IS(0.938)EEKGDS(1)DDEKPR	PRKSSsIsEEKGDsD	ELELSRHSPRKSSSISEEKGDSDDEKPRKGE	tr|S4R3H4|S4R3H4_HUMAN Apoptotic chromatin condensation inducer in the nucleus OS=Homo sapiens OX=9606 GN=ACIN1 PE=1 SV=1;tr|E7EQT4|E7EQT4_HUMAN Apoptotic chromatin condensation inducer in the nucleus OS=Homo sapiens OX=9606 GN=ACIN1 PE=1 SV=2;sp|Q9UKV3-5|	0.93828	0.00116647	91.583	16.3986		0.377302	-0.862157		0.0372081	-0.138565	0.142144	0.957405	-3.75893	-0.789246	-0.189408	-0.857469	0.433489	0.0591278	-3.46366	-3.54652	0.655745	-1.99142	-2.76661	-3.28236	0.243223	-1.86916	-3.32152	-2.58911	-3.10319	-2.78067	-2.95602	-4.13983	0.676712	-1.81004	S	3	___3	Casein kinase II substrate motif;G protein-coupled receptor kinase 1 substrate motif;MAPKAPK2 kinase substrate motif	+	HTP
13439	UID33604	ACIN1	Apoptotic chromatin condensation inducer in the nucleus	S4R3H4	196;214;254;254	LS(1)EGS(1)QPAEEEEDQET(0.983)PS(0.017)R	EEEEDQEtPsRNLRV	LSEGSQPAEEEEDQETPSRNLRVRADRNLKT	tr|S4R3H4|S4R3H4_HUMAN Apoptotic chromatin condensation inducer in the nucleus OS=Homo sapiens OX=9606 GN=ACIN1 PE=1 SV=1;tr|E7EQT4|E7EQT4_HUMAN Apoptotic chromatin condensation inducer in the nucleus OS=Homo sapiens OX=9606 GN=ACIN1 PE=1 SV=2;sp|Q9UKV3-5|	0.982617	1.06102e-06	137.7	17.5225		1.19242	-0.475386		0.747142	0.649983	-0.540349	-0.356614	-0.322682	-0.681897	0.739905	0.302126	0.445447	1.11245	-3.60387	-3.30169	-3.52138	-3.80821	-4.309	-3.17039	-3.93485	-4.96155	-4.14422	-3.65831	-3.84406	-4.4901	-3.5691	-2.86827	-3.4894	-3.8491	T	3	___3	b-Adrenergic Receptor kinase substrate motif;Casein kinase I substrate motif;Cdc2 kinase substrate motif;CDK1,2,4,6 kinase substrate motif;GSK-3, ERK1, ERK2, CDK5 substrate motif;WW domain binding motif	+	CST;HTP
7073	UID5637	ACLY	ATP-citrate synthase	P53396	481	AKPAMPQDSVPS(1)PR	MPQDsVPsPRsLQGk	PAKKAKPAMPQDSVPSPRSLQGKSTTLFSRH	sp|P53396|ACLY_HUMAN ATP-citrate synthase OS=Homo sapiens OX=9606 GN=ACLY PE=1 SV=3	0.999868	6.89834e-06	131.11	38.8067		0.120352	0.0441632		0.0706701	0.0377526	-0.0624523	0.282705	0.0189457	-0.0625458	-0.204041	0.073288	0.280664	0.00109863	0.450436	0.021286	0.509691	0.579933	0.498732	-0.0560551	0.199224	0.579121	0.387983	0.303991	0.528637	0.517387	0.294691	0.0172329	0.479889	0.580219	S	4	___1	Casein kinase II substrate motif;DNA dependent Protein kinase substrate motif;ERK1,2 kinase substrate motif;Growth associated histone HI kinase substrate motif;GSK-3, ERK1, ERK2, CDK5 substrate motif;PKA kinase substrate motif;PKC kinase substrate motif;WW domain binding motif	+	CST;HTP
7075	UID5638	ACLY	ATP-citrate synthase	P53396	457;457;196	TAS(0.161)FS(0.811)ES(0.028)R	PsRtAsFsEsRADEV	SGSTSTPAPSRTASFSESRADEVAPAKKAKP	sp|P53396|ACLY_HUMAN ATP-citrate synthase OS=Homo sapiens OX=9606 GN=ACLY PE=1 SV=3;sp|P53396-2|ACLY_HUMAN Isoform 2 of ATP-citrate synthase OS=Homo sapiens OX=9606 GN=ACLY;sp|P53396-3|ACLY_HUMAN Isoform 3 of ATP-citrate synthase OS=Homo sapiens OX=9606 GN	0.810508	0.000936162	121.5	7.00663		0.00376395	0.0119252		0.154371	0.461518	0.726311	0.110617	-1.12165	0.332424	-0.12064	0.483204	-0.0945396	1.57805	1.79424	1.25064	-0.171799	2.30423	1.6539	2.8592	-0.40522	1.79714	2.52055	1.36125	-1.29345	2.63665	1.53326	3.3424	-0.49976	3.37519	S	2	___1	Casein kinase II substrate motif;G protein-coupled receptor kinase 1 substrate motif	+	CST;HTP
11541	UID9302	ACSS2	Acetyl-coenzyme A synthetase, cytoplasmic	Q9NR19	267;267	AELGMGDSTSQS(1)PPIK	MGDstsQsPPIkRSC	HLGRAELGMGDSTSQSPPIKRSCPDVQISWN	sp|Q9NR19|ACSA_HUMAN Acetyl-coenzyme A synthetase, cytoplasmic OS=Homo sapiens OX=9606 GN=ACSS2 PE=1 SV=1;sp|Q9NR19-2|ACSA_HUMAN Isoform 2 of Acetyl-coenzyme A synthetase, cytoplasmic OS=Homo sapiens OX=9606 GN=ACSS2	0.999999	1.95235e-25	194.51	59.4193		0.179901	-0.114095		0.159623	0.0764451	-0.132616	-0.14695	-0.118675	-0.0581398	-0.0766392	0.16218	0.218544	0.00169563	2.80512	2.92949	2.15931	2.37866	2.95059	2.56714	2.25224	2.41623	2.6725	2.78254	2.04064	2.32052	2.87395	2.72932	2.47079	2.41792	S	3	___1	ERK1,2 kinase substrate motif;GSK-3, ERK1, ERK2, CDK5 substrate motif;MAPKAPK2 kinase substrate motif;WW domain binding motif	+	CST;HTP;LTP
11543	UID9304	ACSS2	Acetyl-coenzyme A synthetase, cytoplasmic	Q9NR19	30;30;30;30;30;30;30	S(1)WS(1)PPPEVSR	GGRARsWsPPPEVsR	RGQEEAGAGGRARSWSPPPEVSRSAHVPSLQ	sp|Q9NR19|ACSA_HUMAN Acetyl-coenzyme A synthetase, cytoplasmic OS=Homo sapiens OX=9606 GN=ACSS2 PE=1 SV=1;sp|Q9NR19-2|ACSA_HUMAN Isoform 2 of Acetyl-coenzyme A synthetase, cytoplasmic OS=Homo sapiens OX=9606 GN=ACSS2;tr|C9JXD9|C9JXD9_HUMAN Acetyl-coenzyme	0.99999	0.0126259	62.528	49.8409		0.107049	-0.0417247		0.301844	-0.1362	-0.150442	0.00449753	0.141438	-0.162392	-0.243296	-0.116148	0.114712	-0.30007	1.48625	1.18455	0.918915	1.43923	1.38193	0.982262	0.729067	1.44789	1.33581	1.18904	1.06035	1.27684	1.13863	0.866114	0.843779	1.14782	S	3	___1	14-3-3 domain binding motif;Akt kinase substrate motif;Calmodulin-dependent protein kinase II substrate motif;ERK1,2 kinase substrate motif;GSK-3, ERK1, ERK2, CDK5 substrate motif;MAPKAPK1 kinase substrate motif;PKA kinase substrate motif;PKC kinase substrate motif;WW domain binding motif	+	CST;HTP
11542	UID20781	ACSS2	Acetyl-coenzyme A synthetase, cytoplasmic	Q9NR19	28;28;28;28;28;28;28	S(1)WS(1)PPPEVSR	GAGGRARsWsPPPEV	GSRGQEEAGAGGRARSWSPPPEVSRSAHVPS	sp|Q9NR19|ACSA_HUMAN Acetyl-coenzyme A synthetase, cytoplasmic OS=Homo sapiens OX=9606 GN=ACSS2 PE=1 SV=1;sp|Q9NR19-2|ACSA_HUMAN Isoform 2 of Acetyl-coenzyme A synthetase, cytoplasmic OS=Homo sapiens OX=9606 GN=ACSS2;tr|C9JXD9|C9JXD9_HUMAN Acetyl-coenzyme	0.999996	0.0126259	56.569	53.7694		0.241194	-0.145313		0.0711177	-0.0547421	0.104383	-0.0513964	-0.367632	-0.266607	-0.464014	0.325838	0.316732	-0.397525	-2.37457	-2.5658	-1.69411	-1.83656	-1.87416	-2.65418	-2.18925	-1.50628	-2.27019	-2.6172	-2.06174	-2.10317	-2.33817	-2.32834	-1.87251	-1.90381	S	3	___2	14-3-3 domain binding motif;Calmodulin-dependent protein kinase II substrate motif;Casein kinase II substrate motif;G protein-coupled receptor kinase 1 substrate motif;PKA kinase substrate motif;PKC kinase substrate motif	+	HTP
11543	UID20782	ACSS2	Acetyl-coenzyme A synthetase, cytoplasmic	Q9NR19	30;30;30;30;30;30;30	S(1)WS(1)PPPEVSR	GGRARsWsPPPEVsR	RGQEEAGAGGRARSWSPPPEVSRSAHVPSLQ	sp|Q9NR19|ACSA_HUMAN Acetyl-coenzyme A synthetase, cytoplasmic OS=Homo sapiens OX=9606 GN=ACSS2 PE=1 SV=1;sp|Q9NR19-2|ACSA_HUMAN Isoform 2 of Acetyl-coenzyme A synthetase, cytoplasmic OS=Homo sapiens OX=9606 GN=ACSS2;tr|C9JXD9|C9JXD9_HUMAN Acetyl-coenzyme	0.99999	0.0126259	62.528	49.8409		0.241194	-0.145313		0.0711177	-0.0547421	0.104383	-0.0513964	-0.367632	-0.266607	-0.464014	0.325838	0.316732	-0.397525	-2.37457	-2.5658	-1.69411	-1.83656	-1.87416	-2.65418	-2.18925	-1.50628	-2.27019	-2.6172	-2.06174	-2.10317	-2.33817	-2.32834	-1.87251	-1.90381	S	3	___2	14-3-3 domain binding motif;Akt kinase substrate motif;Calmodulin-dependent protein kinase II substrate motif;ERK1,2 kinase substrate motif;GSK-3, ERK1, ERK2, CDK5 substrate motif;MAPKAPK1 kinase substrate motif;PKA kinase substrate motif;PKC kinase substrate motif;WW domain binding motif	+	CST;HTP
7160	UID5707	ACTB;ACTG1;ACTC1;ACTA1;ACTG2;ACTA2	Actin, cytoplasmic 1;Actin, cytoplasmic 1, N-terminally processed;Actin, cytoplasmic 2;Actin, cytoplasmic 2, N-terminally processed;Actin, alpha cardiac muscle 1;Actin, alpha skeletal muscle;Actin, gamma-enteric smooth muscle;Actin, aortic smooth muscle	P60709;P63261;P68032	60;60;60;17;60;60;60;60;60;60;60;60;51;60;60;60;60;60;62;62;61;62;62;17;61;61;61;62;62	DSYVGDEAQS(1)K	yVGDEAQskRGILtL	VGMGQKDSYVGDEAQSKRGILTLKYPIEHGI	sp|P60709|ACTB_HUMAN Actin, cytoplasmic 1 OS=Homo sapiens OX=9606 GN=ACTB PE=1 SV=1;tr|E7EVS6|E7EVS6_HUMAN Actin, cytoplasmic 1 OS=Homo sapiens OX=9606 GN=ACTB PE=1 SV=9;tr|A0A2R8Y793|A0A2R8Y793_HUMAN Actin, cytoplasmic 1 (Fragment) OS=Homo sapiens OX=9606	1	0.000154397	117.48	102.603		0.0960739	0.0950191		0.192392	-0.155264	-0.19678	-0.139585	0.770348	-0.0539055	0.193758	0.039115	-0.884375	0.0304451	-0.983974	-1.06738	-2.3579	-0.950678	-0.859497	-1.12218	-1.2055	-1.0057	-1.18075	-1.20696	-1.58755	-1.00458	-0.665739	-1.08306	-2.08988	-0.975253	S	3	___1	Casein kinase I substrate motif;PKA kinase substrate motif;PKC kinase substrate motif	+	CST;HTP
5963	UID4714	ACTL6A	Actin-like protein 6A	O96019-2	191;233	EGS(1)PANWK	kEAVREGsPANWkRk	VPPYMIASKEAVREGSPANWKRKEKLPQVTR	sp|O96019-2|ACL6A_HUMAN Isoform 2 of Actin-like protein 6A OS=Homo sapiens OX=9606 GN=ACTL6A;sp|O96019|ACL6A_HUMAN Actin-like protein 6A OS=Homo sapiens OX=9606 GN=ACTL6A PE=1 SV=1	1	0.00617435	91.549	91.5493		0.344401	0.0734258		0.00182325	-0.00087738	-0.195543	0.113409	0.204275	0.171562	-0.021944	-0.0304222	0.0497971	-0.000940323	1.11997	0.879051	0.786232	1.00793	0.796589	0.862125	1.10915	1.25737	0.924427	0.99246	0.990507	1.17949	0.774645	0.831703	1.15895	1.25643	S	3	___1	14-3-3 domain binding motif;Calmodulin-dependent protein kinase II substrate motif;ERK1,2 kinase substrate motif;GSK-3, ERK1, ERK2, CDK5 substrate motif;PKA kinase substrate motif;PKC epsilon kinase substrate motif;PKC kinase substrate motif;WW domain binding motif	+	CST;HTP;LTP
2351	UID1848	ACTN1;ACTN2;ACTN3;ACTN4	Alpha-actinin-1;Alpha-actinin-2;Alpha-actinin-3;Alpha-actinin-4	P12814;O43707	140;140;140;140;140;140;140;140;140;140;100;140;75;75;140;147;147;142;147;119;75;75;154;128;147;147;197;75;117;75;159;159;159	FAIQDIS(1)VEETSAK	RFAIQDIsVEEtsAK	GMIWTIILRFAIQDISVEETSAKEGLLLWCQ	sp|P12814|ACTN1_HUMAN Alpha-actinin-1 OS=Homo sapiens OX=9606 GN=ACTN1 PE=1 SV=2;sp|P12814-2|ACTN1_HUMAN Isoform 2 of Alpha-actinin-1 OS=Homo sapiens OX=9606 GN=ACTN1;tr|A0A804HK61|A0A804HK61_HUMAN Alpha-actinin-1 OS=Homo sapiens OX=9606 GN=ACTN1 PE=1 SV=1	1	1.56977e-17	188.27	82.7385		0.061198	-0.0887351		0.180528	0.220914	0.237236	-0.118725	-0.506792	0.0333405	-0.231901	0.644743	-0.177649	0.648464	-0.17503	0.0128613	-1.30195	-0.518538	-0.577337	0.00906372	-1.08762	-0.812	0.0622063	-0.105864	-1.80874	-0.485197	-0.809238	0.653807	-1.26526	-0.163536	S	3	___1	Casein kinase II substrate motif;G protein-coupled receptor kinase 1 substrate motif;Plk1 kinase substrate motif	+	HTP
3451	UID2702	ACVRL1	Receptor protein serine/threonine kinase;Serine/threonine-protein kinase receptor;Serine/threonine-protein kinase receptor R3	E7EN07	321;509;495	ISNS(1)PEKPK		LTALRIKKTLQKISNSPEKPKVIQ_______	tr|E7EN07|E7EN07_HUMAN Receptor protein serine/threonine kinase OS=Homo sapiens OX=9606 GN=ACVRL1 PE=1 SV=1;tr|G3V1W8|G3V1W8_HUMAN Serine/threonine-protein kinase receptor OS=Homo sapiens OX=9606 GN=ACVRL1 PE=1 SV=1;sp|P37023|ACVL1_HUMAN Serine/threonine-p	0.999873	0.00266339	112.43	38.9635		0.0369735	-0.0335574		0.0442047	0.0331769	-0.104404	-0.0518112	0.109289	-0.0873032	-0.00968552	0.0559273	0.17304	-0.0865746	1.05691	1.26827	0.328325	0.416031	0.892355	1.00622	0.295835	0.338467	0.952503	1.21646	0.437614	0.328728	0.882669	1.06215	0.468876	0.251892	S	3	___1	Casein kinase II substrate motif;Cdc2 kinase substrate motif;CDK kinase substrate motif;CDK1,2,4,6 kinase substrate motif;ERK1,2 kinase substrate motif;G protein-coupled receptor kinase 1 substrate motif;GSK-3, ERK1, ERK2, CDK5 substrate motif;PKA kinase substrate motif;WW domain binding motif
7202	UID5745	ADAM17	Disintegrin and metalloproteinase domain-containing protein 17	P78536	791	S(1)FEDLTDHPVTR	NsSTAAksFEDLtDH	GFEKDPFPNSSTAAKSFEDLTDHPVTRSEKA	sp|P78536|ADA17_HUMAN Disintegrin and metalloproteinase domain-containing protein 17 OS=Homo sapiens OX=9606 GN=ADAM17 PE=1 SV=1	0.999999	7.15689e-20	192.65	60.9865		0.0831203	0.0672555		0.330999	-0.222826	0.192883	0.0736217	0.162127	-0.15961	-0.027174	-0.541717	-0.12335	-0.199062	-2.34234	-2.04291	-1.90267	-1.21088	-1.8275	-2.0219	-1.78585	-1.23932	-2.14946	-1.96929	-1.74054	-1.37049	-1.85467	-2.56361	-1.9092	-1.43839	S	3	___1	Casein kinase II substrate motif;Pyruvate dehydrogenase kinase substrate motif	+	HTP;LTP
7203	UID5746	ADAM17	Disintegrin and metalloproteinase domain-containing protein 17	P78536	819	VDS(0.972)KET(0.028)EC	QRQNRVDsKETEC__	EKAASFKLQRQNRVDSKETEC__________	sp|P78536|ADA17_HUMAN Disintegrin and metalloproteinase domain-containing protein 17 OS=Homo sapiens OX=9606 GN=ADAM17 PE=1 SV=1	0.971513	0.0371297	66.595	15.3279		0.406009	-0.294086		0.0999061	0.0945673	0.220633	-0.247711	-0.570999	-0.578266	-0.186066	-0.0998135	0.260157	0.403992	1.38266	1.3041	1.27924	2.22188	1.73505	1.8447	1.09911	2.16358	1.6033	1.05639	0.708244	1.64361	1.54898	1.74489	1.35926	2.56757	S	2	___1	14-3-3 domain binding motif;b-Adrenergic Receptor kinase substrate motif;Calmodulin-dependent protein kinase II substrate motif;Casein kinase II substrate motif;PKA kinase substrate motif;PKC kinase substrate motif	+	HTP;LTP
2097	UID1657	ADAM9	Disintegrin and metalloproteinase domain-containing protein 9	A0A7I2V3W3	693;789;758;758	HVS(1)PVT(1)PPR	GsVPRHVsPVtPPRE	QANPSRQPGSVPRHVSPVTPPREVPIYANRF	tr|A0A7I2V3W3|A0A7I2V3W3_HUMAN Disintegrin and metalloproteinase domain-containing protein 9 OS=Homo sapiens OX=9606 GN=ADAM9 PE=1 SV=1;tr|A0A7I2V4B3|A0A7I2V4B3_HUMAN Disintegrin and metalloproteinase domain-containing protein 9 OS=Homo sapiens OX=9606 GN=	1	0.00116435	107.06	97.4631		0.0547329	0.0430803		0.120653	0.0732615	-0.15496	0.38822	0.0939779	-0.154917	0.0847855	0.000462532	0.395552	-0.187754	-2.02894	-2.67803	-1.74726	-1.64738	-2.20223	-2.47978	-2.09378	-1.73253	-2.1839	-2.28981	-1.65328	-1.8023	-2.11744	-2.47932	-1.69823	-1.92028	S	3	___1	14-3-3 domain binding motif;Calmodulin-dependent protein kinase II substrate motif;Calmodulin-dependent protein kinase IV substrate motif;Casein kinase II substrate motif;Chk1 kinase substrate motif;ERK1,2 kinase substrate motif;G protein-coupled receptor kinase 1 substrate motif;GSK-3, ERK1, ERK2, CDK5 substrate motif;PKA kinase substrate motif;PKC kinase substrate motif;WW domain binding motif	+	CST;HTP
13219	UID10516	ADAM9	Disintegrin and metalloproteinase domain-containing protein 9	A0A7I2V3W3	696;792;761;761	HVS(1)PVT(1)PPR	PRHVsPVtPPREVPI	PSRQPGSVPRHVSPVTPPREVPIYANRFAVP	tr|A0A7I2V3W3|A0A7I2V3W3_HUMAN Disintegrin and metalloproteinase domain-containing protein 9 OS=Homo sapiens OX=9606 GN=ADAM9 PE=1 SV=1;tr|A0A7I2V4B3|A0A7I2V4B3_HUMAN Disintegrin and metalloproteinase domain-containing protein 9 OS=Homo sapiens OX=9606 GN=	1	0.000264652	137.4	97.4631		0.662258	0.150759		0.316904	0.140523	0.199656	0.0644817	0.481562	-0.142662	0.0902157	0.0892944	0.122931	0.259653	-0.785095	-0.849346	-1.0541	-0.589197	-0.588652	-1.12084	-1.16482	-1.13329	-0.58544	-0.784864	-0.572535	-0.731859	-0.498436	-1.03155	-1.04189	-0.873632	T	3	___1	Cdc2 kinase substrate motif;CDK1,2,4,6 kinase substrate motif;ERK1,2 kinase substrate motif;GSK3, Erk1, Erk2 and CDK5 kinase motif;GSK-3, ERK1, ERK2, CDK5 substrate motif;WW domain binding motif	+	CST;HTP
14689	UID11395	ADAM9	Disintegrin and metalloproteinase domain-containing protein 9	A0A7I2V3W3	704;800;769	EVPIY(1)ANR	PPREVPIyANrFAVP	PRHVSPVTPPREVPIYANRFAVPTYAAKQPQ	tr|A0A7I2V3W3|A0A7I2V3W3_HUMAN Disintegrin and metalloproteinase domain-containing protein 9 OS=Homo sapiens OX=9606 GN=ADAM9 PE=1 SV=1;tr|A0A7I2V4B3|A0A7I2V4B3_HUMAN Disintegrin and metalloproteinase domain-containing protein 9 OS=Homo sapiens OX=9606 GN=	1	0.0260714	58.782	58.782		0.168814	0.159095		0.0829058	0.0774384	0.0746822	-0.326811	0.926948	-0.0384388	0.0458622	0.164747	-0.166481	0.265625	-0.732737	-0.568844	-1.63426	-0.0807838	-0.369648	-0.724833	-0.89747	-0.00895119	-0.658054	-0.895655	-0.707308	-0.119223	-0.323786	-0.560085	-1.06395	0.256674	Y	2	___1	Csk SH2 domain binding motif;Grb2 SH2 domain binding motif;Src kinase substrate motif	+	CST;HTP
2097	UID13135	ADAM9	Disintegrin and metalloproteinase domain-containing protein 9	A0A7I2V3W3	693;789;758;758	HVS(1)PVT(1)PPR	GsVPRHVsPVtPPRE	QANPSRQPGSVPRHVSPVTPPREVPIYANRF	tr|A0A7I2V3W3|A0A7I2V3W3_HUMAN Disintegrin and metalloproteinase domain-containing protein 9 OS=Homo sapiens OX=9606 GN=ADAM9 PE=1 SV=1;tr|A0A7I2V4B3|A0A7I2V4B3_HUMAN Disintegrin and metalloproteinase domain-containing protein 9 OS=Homo sapiens OX=9606 GN=	1	0.00116435	107.06	97.4631		0.0550169	-0.0177045		0.330029	-0.141216	-0.0220737	-0.109892	0.152273	-0.0911255	-0.190235	-0.22542	-0.0246773	-0.124533	3.04661	2.8988	3.10159	3.18157	2.79348	2.56496	3.04844	2.96036	3.02454	2.7889	3.25386	3.09044	2.60324	2.33954	3.02377	2.83583	S	3	___2	14-3-3 domain binding motif;Calmodulin-dependent protein kinase II substrate motif;Calmodulin-dependent protein kinase IV substrate motif;Casein kinase II substrate motif;Chk1 kinase substrate motif;ERK1,2 kinase substrate motif;G protein-coupled receptor kinase 1 substrate motif;GSK-3, ERK1, ERK2, CDK5 substrate motif;PKA kinase substrate motif;PKC kinase substrate motif;WW domain binding motif	+	CST;HTP
13219	UID21994	ADAM9	Disintegrin and metalloproteinase domain-containing protein 9	A0A7I2V3W3	696;792;761;761	HVS(1)PVT(1)PPR	PRHVsPVtPPREVPI	PSRQPGSVPRHVSPVTPPREVPIYANRFAVP	tr|A0A7I2V3W3|A0A7I2V3W3_HUMAN Disintegrin and metalloproteinase domain-containing protein 9 OS=Homo sapiens OX=9606 GN=ADAM9 PE=1 SV=1;tr|A0A7I2V4B3|A0A7I2V4B3_HUMAN Disintegrin and metalloproteinase domain-containing protein 9 OS=Homo sapiens OX=9606 GN=	1	0.000264652	137.4	97.4631		0.0550169	-0.0177045		0.330029	-0.141216	-0.0220737	-0.109892	0.152273	-0.0911255	-0.190235	-0.22542	-0.0246773	-0.124533	3.04661	2.8988	3.10159	3.18157	2.79348	2.56496	3.04844	2.96036	3.02454	2.7889	3.25386	3.09044	2.60324	2.33954	3.02377	2.83583	T	3	___2	Cdc2 kinase substrate motif;CDK1,2,4,6 kinase substrate motif;ERK1,2 kinase substrate motif;GSK3, Erk1, Erk2 and CDK5 kinase motif;GSK-3, ERK1, ERK2, CDK5 substrate motif;WW domain binding motif	+	CST;HTP
2306	UID1817	ADAR	Double-stranded RNA-specific adenosine deaminase	A0A7P0Z4F9	511;530;825;868;825;825	S(1)PEAQPK	tMLLLsRsPEAQPkT	VTGASLRRTMLLLSRSPEAQPKTLPLTGSTF	tr|A0A7P0Z4F9|A0A7P0Z4F9_HUMAN Double-stranded RNA-specific adenosine deaminase OS=Homo sapiens OX=9606 GN=ADAR PE=1 SV=1;sp|P55265-5|DSRAD_HUMAN Isoform 5 of Double-stranded RNA-specific adenosine deaminase OS=Homo sapiens OX=9606 GN=ADAR;sp|P55265|DSRAD_	1	0.0029283	106.6	93.6488		0.0680438	-0.0207601		1.29183	-0.0887871	-0.121569	-0.000246048	0.12389	-0.0851154	-0.167894	-0.0819244	-0.0442924	-0.0610371	2.78286	3.00641	2.62247	2.83083	2.80846	2.75767	2.83524	2.77917	2.66129	3.00617	2.74636	2.74572	2.64057	2.67575	2.79094	2.71813	S	2	___1	Casein kinase II substrate motif;ERK1,2 kinase substrate motif;Growth associated histone HI kinase substrate motif;GSK-3, ERK1, ERK2, CDK5 substrate motif;WW domain binding motif	+	CST;HTP;LTP
513	UID411	ADARB1	Double-stranded RNA-specific editase 1	A0A0A0MSG8	26;26;26;26;26;54;75	NLDNVS(1)PK	NRNLDNVsPKDGstP	SSSTDVKENRNLDNVSPKDGSTPGPGEGSQL	tr|A0A0A0MSG8|A0A0A0MSG8_HUMAN Double-stranded RNA-specific editase 1 (Fragment) OS=Homo sapiens OX=9606 GN=ADARB1 PE=1 SV=1;sp|P78563-6|RED1_HUMAN Isoform 6 of Double-stranded RNA-specific editase 1 OS=Homo sapiens OX=9606 GN=ADARB1;sp|P78563-2|RED1_HUMAN	1	0.00242798	102.4	102.4		0.0369488	-0.0383906		0.0324402	-0.0460362	-0.203745	-0.201719	0.771988	-0.520086	0.134893	-0.0660133	-0.323462	0.0704365	0.0963326	0.44212	-0.86348	-0.306229	0.120497	0.379009	-0.997553	-0.455883	-0.107412	0.2404	-0.0914917	-0.826315	0.25539	0.312996	-1.32101	-0.385447	S	3	___1	Casein kinase I substrate motif;Casein kinase II substrate motif;ERK1,2 kinase substrate motif;Growth associated histone HI kinase substrate motif;GSK-3, ERK1, ERK2, CDK5 substrate motif;PKA kinase substrate motif;PKC kinase substrate motif;Pyruvate dehydrogenase kinase substrate motif;WW domain binding motif	+	CST;HTP
512	UID11888	ADARB1	Double-stranded RNA-specific editase 1	A0A0A0MSG8	13;13;13;13;13;41;62	MDIEDEENMS(0.478)S(0.478)S(0.134)S(0.818)T(0.091)DVK		___MDIEDEENMSSSSTDVKENRNLDNVSPK	tr|A0A0A0MSG8|A0A0A0MSG8_HUMAN Double-stranded RNA-specific editase 1 (Fragment) OS=Homo sapiens OX=9606 GN=ADARB1 PE=1 SV=1;sp|P78563-6|RED1_HUMAN Isoform 6 of Double-stranded RNA-specific editase 1 OS=Homo sapiens OX=9606 GN=ADARB1;sp|P78563-2|RED1_HUMAN	0.818357	1.74725e-06	91.914	9.55234		0.429825	-0.263201		0.0463595	0.0236437	-0.440041	-0.388268	0.324204	-0.5487	0.269716	-0.138528	0.036787	-0.0734005	-2.97302	-3.05714	-4.06924	-3.30897	-3.30562	-3.37441	-3.53845	-3.70453	-3.41306	-3.44541	-3.74503	-3.85767	-3.0359	-3.51294	-3.50167	-3.77793	S	2	___2	MDC1 BRCT domain binding motif;Plk1 PBD domain binding motif
10899	UID8781	ADAT1	tRNA-specific adenosine deaminase 1	Q9BUB4-2	42;191	KCEDPDS(1)PVTK	RKCEDPDsPVTKKMR	NLEAPGNERKCEDPDSPVTKKMRLEPGTAAR	sp|Q9BUB4-2|ADAT1_HUMAN Isoform 2 of tRNA-specific adenosine deaminase 1 OS=Homo sapiens OX=9606 GN=ADAT1;sp|Q9BUB4|ADAT1_HUMAN tRNA-specific adenosine deaminase 1 OS=Homo sapiens OX=9606 GN=ADAT1 PE=1 SV=1	0.999613	0.00810035	74.678	34.1264		0.268475	-0.0679586		1.24766	0.251451	0.135904	-0.0842981	0.0933342	-0.416775	0.324198	0.0240746	0.286371	0.371159	-0.802378	-0.811311	-0.912029	-0.708963	-0.635166	-0.741066	-0.803104	-0.664358	-0.666473	-0.895609	-0.818695	-1.12574	-0.310968	-0.716991	-0.516733	-0.2932	S	3	___1	b-Adrenergic Receptor kinase substrate motif;Casein kinase I substrate motif;Casein kinase II substrate motif;ERK1,2 kinase substrate motif;GSK-3, ERK1, ERK2, CDK5 substrate motif;WW domain binding motif	+	HTP
5463	UID4305	ADCY6	Adenylate cyclase type 6	O43306-2	54;54	DAEPPS(0.999)PT(0.001)PAGPPR	LRDAEPPsPTPAGPP	CTPRYMSCLRDAEPPSPTPAGPPRCPWQDDA	sp|O43306-2|ADCY6_HUMAN Isoform 2 of Adenylate cyclase type 6 OS=Homo sapiens OX=9606 GN=ADCY6;sp|O43306|ADCY6_HUMAN Adenylate cyclase type 6 OS=Homo sapiens OX=9606 GN=ADCY6 PE=1 SV=2	0.998917	1.89817e-07	137.79	29.6508		0.248128	0.209229		0.174134	-0.0900569	-0.153149	0.33894	0.526331	0.124792	-0.0403404	0.0906296	-0.342316	-0.0682011	0.0499344	-0.306757	-1.03895	0.274378	0.169077	-0.200415	-0.227427	0.197723	-0.103214	0.0321827	-0.512617	0.39917	0.128736	-0.109785	-0.569742	0.129522	S	3	___1	Casein kinase I substrate motif;Casein kinase II substrate motif;DNA dependent Protein kinase substrate motif;ERK1,2 kinase substrate motif;G protein-coupled receptor kinase 1 substrate motif;GSK-3, ERK1, ERK2, CDK5 substrate motif;WW domain binding motif	+	HTP
5591	UID4409	ADCY9	Adenylate cyclase type 9	O60503	365	HATS(0.129)S(0.871)PK	VKRHAtssPKNRKKK	GDEESENSVKRHATSSPKNRKKKSSIQKAPI	sp|O60503|ADCY9_HUMAN Adenylate cyclase type 9 OS=Homo sapiens OX=9606 GN=ADCY9 PE=1 SV=4	0.870692	0.00526912	101.43	8.28814		0.0175191	0.00470161		0.240914	0.0900674	0.123222	-0.151634	0.260229	-0.213011	0.0787048	0.0938568	0.211617	-0.0239086	1.2533	1.29229	1.16589	1.28983	1.45255	0.983784	1.10056	1.08125	1.37652	1.14066	1.42612	1.07682	1.53125	1.07764	1.31218	1.05735	S	3	___1	ERK1,2 kinase substrate motif;Growth associated histone HI kinase substrate motif;GSK-3, ERK1, ERK2, CDK5 substrate motif;MDC1 BRCT domain binding motif;PKA kinase substrate motif;PKC kinase substrate motif;Plk1 PBD domain binding motif;WW domain binding motif	+	HTP
2422	UID1906	ADD1	Alpha-adducin	E7EV99	12;12;12;12;12;12;12;12;12;12;12;12	AAVVT(0.004)S(0.996)PPPTTAPHK	SRAAVVtsPPPtTAP	____MNGDSRAAVVTSPPPTTAPHKERYFDR	tr|E7EV99|E7EV99_HUMAN Alpha-adducin OS=Homo sapiens OX=9606 GN=ADD1 PE=1 SV=1;tr|E7ENY0|E7ENY0_HUMAN Alpha-adducin OS=Homo sapiens OX=9606 GN=ADD1 PE=1 SV=1;tr|A0A804HL01|A0A804HL01_HUMAN Alpha-adducin OS=Homo sapiens OX=9606 GN=ADD1 PE=1 SV=1;sp|P35611-2	0.996181	1.39761e-05	119.23	24.3514		0.297864	-0.121675		0.232598	0.103598	0.033453	-0.596251	0.0645599	0.0115376	0.347855	-0.148241	0.184424	0.0303535	-0.729549	-0.454842	-0.891006	-0.436459	-0.870182	-0.664875	-1.07429	-0.433535	-0.696096	-1.05109	-0.826447	-0.424921	-0.522327	-0.813116	-0.889868	-0.403181	S	4	___1	ERK1,2 kinase substrate motif;G protein-coupled receptor kinase 1 substrate motif;GSK-3, ERK1, ERK2, CDK5 substrate motif;WW domain binding motif	+	HTP;LTP
2424	UID1907	ADD1	Alpha-adducin	E7EV99	465;465;465;465;465;465;465;465;465;171	GDEASEEGQNGS(0.009)S(0.991)PK	EEGQNGssPKSKTKW	SGRGDEASEEGQNGSSPKSKTKWTKEDGHRT	tr|E7EV99|E7EV99_HUMAN Alpha-adducin OS=Homo sapiens OX=9606 GN=ADD1 PE=1 SV=1;tr|E7ENY0|E7ENY0_HUMAN Alpha-adducin OS=Homo sapiens OX=9606 GN=ADD1 PE=1 SV=1;tr|A0A804HL01|A0A804HL01_HUMAN Alpha-adducin OS=Homo sapiens OX=9606 GN=ADD1 PE=1 SV=1;sp|P35611-2	0.990801	6.28831e-23	195.48	20.3225		0.0692165	0.0180759		0.310679	-0.0969334	-0.0378227	-0.0761814	0.232595	-0.0462875	-0.0921326	-0.178858	0.138891	-0.255634	1.75118	1.64909	1.51574	1.87555	1.8693	1.51573	1.52591	1.80162	1.71336	1.57291	1.74834	1.82927	1.77717	1.33688	1.6648	1.54598	S	3	___1	Casein kinase II substrate motif;ERK1,2 kinase substrate motif;Growth associated histone HI kinase substrate motif;GSK-3, ERK1, ERK2, CDK5 substrate motif;MDC1 BRCT domain binding motif;PKA kinase substrate motif;PKC kinase substrate motif;Plk1 PBD domain binding motif;WW domain binding motif	+	CST;HTP
2425	UID1908	ADD1	Alpha-adducin	E7EV99	355;355;355;355;355;355;355;355;355;61	S(1)PGS(1)PVGEGTGSPPK	kYKAKsRsPGsPVGE	NLVLLNPEKYKAKSRSPGSPVGEGTGSPPKW	tr|E7EV99|E7EV99_HUMAN Alpha-adducin OS=Homo sapiens OX=9606 GN=ADD1 PE=1 SV=1;tr|E7ENY0|E7ENY0_HUMAN Alpha-adducin OS=Homo sapiens OX=9606 GN=ADD1 PE=1 SV=1;tr|A0A804HL01|A0A804HL01_HUMAN Alpha-adducin OS=Homo sapiens OX=9606 GN=ADD1 PE=1 SV=1;sp|P35611-2	1	8.28505e-06	124.84	65.8276		0.205605	-0.0727835		0.0873333	-0.0396185	0.00246239	-0.290266	0.267361	-0.270691	-0.0179691	-0.0668068	0.117954	-0.191652	-0.810644	-0.640913	-1.13087	-0.499044	-1.03773	-0.852228	-0.924986	-0.419558	-0.808182	-0.931179	-0.863504	-0.769735	-1.0557	-0.919035	-0.807032	-0.61121	S	2	___1	Akt kinase substrate motif;Casein kinase II substrate motif;ERK1,2 kinase substrate motif;G protein-coupled receptor kinase 1 substrate motif;Growth associated histone HI kinase substrate motif;GSK-3, ERK1, ERK2, CDK5 substrate motif;PKA kinase substrate motif;PKC kinase substrate motif;WW domain binding motif	+	CST;HTP;LTP
2426	UID1909	ADD1	Alpha-adducin	E7EV99	358;358;358;358;358;358;358;358;358;64	S(1)PGS(1)PVGEGTGSPPK	AKsRsPGsPVGEGtG	LLNPEKYKAKSRSPGSPVGEGTGSPPKWQIG	tr|E7EV99|E7EV99_HUMAN Alpha-adducin OS=Homo sapiens OX=9606 GN=ADD1 PE=1 SV=1;tr|E7ENY0|E7ENY0_HUMAN Alpha-adducin OS=Homo sapiens OX=9606 GN=ADD1 PE=1 SV=1;tr|A0A804HL01|A0A804HL01_HUMAN Alpha-adducin OS=Homo sapiens OX=9606 GN=ADD1 PE=1 SV=1;sp|P35611-2	0.999994	1.56238e-17	184.87	53.2189		0.0584788	-0.0265412		0.113975	-0.0391469	-0.121887	-0.0263653	0.0858841	-0.0437965	-0.0169258	-0.183556	0.247444	-0.20355	2.54887	2.66386	2.2985	2.88227	2.58541	2.62992	2.38942	2.93395	2.42698	2.6375	2.38438	2.83847	2.56848	2.44636	2.63687	2.7304	S	3	___1	ERK1,2 kinase substrate motif;GSK-3, ERK1, ERK2, CDK5 substrate motif;WW domain binding motif	+	CST;HTP;LTP
2427	UID1910	ADD1	Alpha-adducin	E7EV99	366;366;366;366;366;366;366;366;366;72	SPGSPVGEGT(0.007)GS(0.993)PPK	PVGEGtGsPPKWQIG	AKSRSPGSPVGEGTGSPPKWQIGEQEFEALM	tr|E7EV99|E7EV99_HUMAN Alpha-adducin OS=Homo sapiens OX=9606 GN=ADD1 PE=1 SV=1;tr|E7ENY0|E7ENY0_HUMAN Alpha-adducin OS=Homo sapiens OX=9606 GN=ADD1 PE=1 SV=1;tr|A0A804HL01|A0A804HL01_HUMAN Alpha-adducin OS=Homo sapiens OX=9606 GN=ADD1 PE=1 SV=1;sp|P35611-2	0.992772	0.000200879	101.92	21.3783		0.076047	-0.046133		0.234905	0.0962403	-0.21353	0.540004	-0.135697	-0.375309	0.105154	0.0836201	0.430726	-0.234539	-1.7085	-1.54973	-1.30849	-1.31331	-1.30231	-1.18769	-1.43462	-1.459	-1.92203	-1.00972	-1.44419	-1.68862	-1.19716	-1.10407	-1.00389	-1.69354	S	3	___1	Cdc2 kinase substrate motif;CDK kinase substrate motif;CDK1,2,4,6 kinase substrate motif;ERK1,2 kinase substrate motif;GSK-3, ERK1, ERK2, CDK5 substrate motif;WW domain binding motif	+	CST;HTP
2425	UID13386	ADD1	Alpha-adducin	E7EV99	355;355;355;355;355;355;355;355;355;61	S(1)PGS(1)PVGEGTGSPPK	kYKAKsRsPGsPVGE	NLVLLNPEKYKAKSRSPGSPVGEGTGSPPKW	tr|E7EV99|E7EV99_HUMAN Alpha-adducin OS=Homo sapiens OX=9606 GN=ADD1 PE=1 SV=1;tr|E7ENY0|E7ENY0_HUMAN Alpha-adducin OS=Homo sapiens OX=9606 GN=ADD1 PE=1 SV=1;tr|A0A804HL01|A0A804HL01_HUMAN Alpha-adducin OS=Homo sapiens OX=9606 GN=ADD1 PE=1 SV=1;sp|P35611-2	1	8.28505e-06	124.84	65.8276		0.254766	0.086551		0.377578	0.0701568	0.0560436	-0.0470467	0.0735064	0.2637	0.169643	-0.0786572	0.156374	0.033267	-1.18744	-0.899327	-1.15508	-0.890469	-1.23415	-0.932261	-1.13763	-0.943736	-1.1314	-0.946374	-1.08158	-0.626768	-1.06451	-1.01092	-0.98126	-0.910469	S	2	___2	Akt kinase substrate motif;Casein kinase II substrate motif;ERK1,2 kinase substrate motif;G protein-coupled receptor kinase 1 substrate motif;Growth associated histone HI kinase substrate motif;GSK-3, ERK1, ERK2, CDK5 substrate motif;PKA kinase substrate motif;PKC kinase substrate motif;WW domain binding motif	+	CST;HTP;LTP
2426	UID13387	ADD1	Alpha-adducin	E7EV99	358;358;358;358;358;358;358;358;358;64	S(1)PGS(1)PVGEGTGSPPK	AKsRsPGsPVGEGtG	LLNPEKYKAKSRSPGSPVGEGTGSPPKWQIG	tr|E7EV99|E7EV99_HUMAN Alpha-adducin OS=Homo sapiens OX=9606 GN=ADD1 PE=1 SV=1;tr|E7ENY0|E7ENY0_HUMAN Alpha-adducin OS=Homo sapiens OX=9606 GN=ADD1 PE=1 SV=1;tr|A0A804HL01|A0A804HL01_HUMAN Alpha-adducin OS=Homo sapiens OX=9606 GN=ADD1 PE=1 SV=1;sp|P35611-2	0.999994	1.56238e-17	184.87	53.2189		0.120041	-0.0389047		1.05587	0.154681	-0.0218487	-0.130308	-0.18536	0.181898	0.277323	0.0552635	0.258759	0.02738	-0.413561	-0.11713	-0.419113	-0.350157	-0.500746	-0.297487	-0.600771	-0.340097	-0.43541	-0.247438	-0.604473	-0.168259	-0.223423	-0.242224	-0.342012	-0.312717	S	3	___2	ERK1,2 kinase substrate motif;GSK-3, ERK1, ERK2, CDK5 substrate motif;WW domain binding motif	+	CST;HTP;LTP
2427	UID13388	ADD1	Alpha-adducin	E7EV99	366;366;366;366;366;366;366;366;366;72	SPGSPVGEGT(0.007)GS(0.993)PPK	PVGEGtGsPPKWQIG	AKSRSPGSPVGEGTGSPPKWQIGEQEFEALM	tr|E7EV99|E7EV99_HUMAN Alpha-adducin OS=Homo sapiens OX=9606 GN=ADD1 PE=1 SV=1;tr|E7ENY0|E7ENY0_HUMAN Alpha-adducin OS=Homo sapiens OX=9606 GN=ADD1 PE=1 SV=1;tr|A0A804HL01|A0A804HL01_HUMAN Alpha-adducin OS=Homo sapiens OX=9606 GN=ADD1 PE=1 SV=1;sp|P35611-2	0.992772	0.000200879	101.92	21.3783		0.592805	-0.275135		0.917306	0.293651	-0.1394	-0.254561	-0.690285	-0.0162935	0.426028	0.269847	0.462749	0.0159798	-1.68179	-1.3738	-1.74257	-2.02884	-1.82803	-1.78771	-2.28703	-1.88842	-1.82119	-1.62836	-2.43285	-2.04514	-1.402	-1.51786	-1.82428	-1.87244	S	3	___2	Cdc2 kinase substrate motif;CDK kinase substrate motif;CDK1,2,4,6 kinase substrate motif;ERK1,2 kinase substrate motif;GSK-3, ERK1, ERK2, CDK5 substrate motif;WW domain binding motif	+	CST;HTP
11912	UID9600	ADD3	Gamma-adducin	Q9UEY8-2	645;677	IEEVLS(1)PEGS(0.999)PS(0.001)K	EVLsPEGsPsKsPsK	IKSPEKIEEVLSPEGSPSKSPSKKKKKFRTP	sp|Q9UEY8-2|ADDG_HUMAN Isoform 1 of Gamma-adducin OS=Homo sapiens OX=9606 GN=ADD3;sp|Q9UEY8|ADDG_HUMAN Gamma-adducin OS=Homo sapiens OX=9606 GN=ADD3 PE=1 SV=1	0.999345	1.4478e-06	131.25	31.8359		0.821088	-0.209616		0.213647	0.12082	-0.260969	-0.0679379	-0.244244	-0.265315	0.0175304	0.226946	0.848881	-0.610077	-0.735809	-0.53676	-0.849983	-0.596758	-0.564569	-0.807676	-0.863001	-0.292645	-0.996778	-0.604698	-1.09423	-0.862073	-0.547039	-0.58073	-0.0141201	-0.902721	S	3	___1	Casein kinase II substrate motif;Cdc2 kinase substrate motif;CDK kinase substrate motif;CDK1,2,4,6 kinase substrate motif;ERK1,2 kinase substrate motif;G protein-coupled receptor kinase 1 substrate motif;GSK3 kinase substrate motif;GSK-3, ERK1, ERK2, CDK5 substrate motif;MAPKAPK2 kinase substrate motif;WW domain binding motif	+	CST;HTP
11914	UID9601	ADD3	Gamma-adducin	Q9UEY8-2	649;681	IEEVLSPEGSPS(0.002)KS(0.998)PSK	PEGsPsKsPsKKKKK	EKIEEVLSPEGSPSKSPSKKKKKFRTPSFLK	sp|Q9UEY8-2|ADDG_HUMAN Isoform 1 of Gamma-adducin OS=Homo sapiens OX=9606 GN=ADD3;sp|Q9UEY8|ADDG_HUMAN Gamma-adducin OS=Homo sapiens OX=9606 GN=ADD3 PE=1 SV=1	0.997742	1.26209e-43	246.22	27.0022		0.0420461	0.036449		0.0367642	0.0268202	-0.108223	0.092802	0.278988	-0.117771	0.209005	-0.16202	-0.12233	0.182625	0.22789	0.0770264	-0.239079	0.921764	0.0467091	-0.00436783	-0.0330887	0.546824	0.119667	0.169828	0.0399094	0.803993	0.255714	-0.166388	-0.155418	0.729448	S	4	___1	Casein kinase II substrate motif;Cdc2 kinase substrate motif;CDK kinase substrate motif;CDK1,2,4,6 kinase substrate motif;ERK1,2 kinase substrate motif;Growth associated histone HI kinase substrate motif;GSK-3, ERK1, ERK2, CDK5 substrate motif;MAPKAPK2 kinase substrate motif;WW domain binding motif	+	CST;HTP
14547	UID11312	ADD3	Gamma-adducin	Q9UEY8-2	12;12	SSDASQGVIT(0.151)T(0.839)PPPPS(0.01)MPHK	ASQGVITtPPPPsMP	____MSSDASQGVITTPPPPSMPHKERYFDR	sp|Q9UEY8-2|ADDG_HUMAN Isoform 1 of Gamma-adducin OS=Homo sapiens OX=9606 GN=ADD3;sp|Q9UEY8|ADDG_HUMAN Gamma-adducin OS=Homo sapiens OX=9606 GN=ADD3 PE=1 SV=1	0.838848	2.39439e-07	56.529	7.44019		0.193401	-0.119806		0.15952	0.158099	-0.23978	0.0231419	-0.798111	0.535525	-0.494155	1.1561	-0.434013	0.404462	-3.91578	-3.64502	-3.36699	-3.84406	-3.83054	-3.79323	-3.593	-3.72802	-4.15556	-3.62188	-4.1651	-3.30853	-4.3247	-2.63713	-4.02701	-3.32356	T	3	___1	G protein-coupled receptor kinase 1 substrate motif;GSK-3, ERK1, ERK2, CDK5 substrate motif;WW domain binding motif	+	HTP
11911	UID21077	ADD3	Gamma-adducin	Q9UEY8-2	641;673	IEEVLS(1)PEGS(0.999)PS(0.001)K	EKIEEVLsPEGsPsK	IEITIKSPEKIEEVLSPEGSPSKSPSKKKKK	sp|Q9UEY8-2|ADDG_HUMAN Isoform 1 of Gamma-adducin OS=Homo sapiens OX=9606 GN=ADD3;sp|Q9UEY8|ADDG_HUMAN Gamma-adducin OS=Homo sapiens OX=9606 GN=ADD3 PE=1 SV=1	1	1.4478e-06	131.25	87.2573		0.279436	-0.204113		0.131791	-0.0824308	-0.461605	-0.225674	-0.197577	0.0684052	0.00069046	0.147776	-0.0708351	-0.407354	0.189486	0.0857143	-0.680635	-0.756353	-0.38221	-0.357533	-0.49534	-0.784254	-0.27212	-0.139959	-0.878213	-0.687948	-0.381519	-0.209757	-0.566175	-1.19161	S	3	___2	Casein kinase I substrate motif;Casein kinase II substrate motif;ERK1,2 kinase substrate motif;G protein-coupled receptor kinase 1 substrate motif;GSK3 kinase substrate motif;GSK-3, ERK1, ERK2, CDK5 substrate motif;WW domain binding motif	+	CST;HTP
11912	UID21078	ADD3	Gamma-adducin	Q9UEY8-2	645;677	IEEVLS(1)PEGS(0.999)PS(0.001)K	EVLsPEGsPsKsPsK	IKSPEKIEEVLSPEGSPSKSPSKKKKKFRTP	sp|Q9UEY8-2|ADDG_HUMAN Isoform 1 of Gamma-adducin OS=Homo sapiens OX=9606 GN=ADD3;sp|Q9UEY8|ADDG_HUMAN Gamma-adducin OS=Homo sapiens OX=9606 GN=ADD3 PE=1 SV=1	0.999345	1.4478e-06	131.25	31.8359		0.112273	0.0448246		0.0213925	-0.0111804	0.0178623	0.0985622	0.0515423	0.0113316	-0.125895	0.0403614	0.0128212	0.0279903	2.97826	2.97153	2.66421	2.60177	3.27043	3.04803	2.94112	2.61081	2.99612	3.07009	2.71575	2.61311	3.14453	3.08839	2.95395	2.6388	S	3	___2	Casein kinase II substrate motif;Cdc2 kinase substrate motif;CDK kinase substrate motif;CDK1,2,4,6 kinase substrate motif;ERK1,2 kinase substrate motif;G protein-coupled receptor kinase 1 substrate motif;GSK3 kinase substrate motif;GSK-3, ERK1, ERK2, CDK5 substrate motif;MAPKAPK2 kinase substrate motif;WW domain binding motif	+	CST;HTP
11914	UID21079	ADD3	Gamma-adducin	Q9UEY8-2	649;681	IEEVLSPEGSPS(0.002)KS(0.998)PSK	PEGsPsKsPsKKKKK	EKIEEVLSPEGSPSKSPSKKKKKFRTPSFLK	sp|Q9UEY8-2|ADDG_HUMAN Isoform 1 of Gamma-adducin OS=Homo sapiens OX=9606 GN=ADD3;sp|Q9UEY8|ADDG_HUMAN Gamma-adducin OS=Homo sapiens OX=9606 GN=ADD3 PE=1 SV=1	0.997742	1.26209e-43	246.22	27.0022		0.23862	0.0774927		0.00984682	-0.00516844	0.0853634	0.143293	0.0763149	0.00499916	-0.137281	0.0286922	0.0210018	0.0669136	2.75272	2.76181	2.51474	2.45376	3.1508	2.90503	2.8013	2.46671	2.83808	2.90511	2.59105	2.45876	3.01352	2.93372	2.8223	2.53363	S	4	___2	Casein kinase II substrate motif;Cdc2 kinase substrate motif;CDK kinase substrate motif;CDK1,2,4,6 kinase substrate motif;ERK1,2 kinase substrate motif;Growth associated histone HI kinase substrate motif;GSK-3, ERK1, ERK2, CDK5 substrate motif;MAPKAPK2 kinase substrate motif;WW domain binding motif	+	CST;HTP
1357	UID1057	ADNP	Activity-dependent neuroprotector homeobox protein	A0A2R8Y6X0	725;1025;953	LMHNAS(1)DS(1)EVDQDDVVEWK	TKLMHNAsDsEVDQD	TIHLTEEPTKLMHNASDSEVDQDDVVEWKDG	tr|A0A2R8Y6X0|A0A2R8Y6X0_HUMAN Activity-dependent neuroprotector homeobox protein OS=Homo sapiens OX=9606 GN=ADNP PE=1 SV=1;tr|A0A669KBJ7|A0A669KBJ7_HUMAN Activity-dependent neuroprotector homeobox protein OS=Homo sapiens OX=9606 GN=ADNP PE=1 SV=1;sp|Q9H2P	1	2.36001e-57	247.54	203.839		0.0520938	-0.0389547		0.0953019	-0.0947862	-0.313864	0.00947952	0.203957	-0.0553913	0.0687981	-0.469023	0.500471	-0.479391	1.93439	1.88883	2.46786	1.97401	2.15496	1.79102	2.4069	2.23235	1.62053	1.89831	2.67182	1.91862	2.22376	1.322	2.90737	1.75295	S	4	___1	AMP-activated protein kinase substrate motif;Casein kinase II substrate motif;HMGCoA Reductase kinase substrate motif	+	CST;HTP
1359	UID1059	ADNP	Activity-dependent neuroprotector homeobox protein	A0A2R8Y6X0	693;993;921	VIPEDAS(0.891)ES(0.109)EEKLDQK	kVIPEDAsEsEEKLD	DNPEEHVLKVIPEDASESEEKLDQKEDGSKY	tr|A0A2R8Y6X0|A0A2R8Y6X0_HUMAN Activity-dependent neuroprotector homeobox protein OS=Homo sapiens OX=9606 GN=ADNP PE=1 SV=1;tr|A0A669KBJ7|A0A669KBJ7_HUMAN Activity-dependent neuroprotector homeobox protein OS=Homo sapiens OX=9606 GN=ADNP PE=1 SV=1;sp|Q9H2P	0.890987	0.00182445	85.837	9.12393		0.748539	0.255187		0.167143	-0.0583339	0.130213	0.35178	0.454586	0.0841694	-0.148439	-0.280941	0.118601	0.0774441	1.15256	1.20098	0.692316	1.35158	1.40204	1.11678	1.25763	1.22526	1.28277	1.55276	1.1469	1.43575	1.2536	0.835836	1.37623	1.30271	S	3	___1	Casein kinase I substrate motif;Casein kinase II substrate motif;G protein-coupled receptor kinase 1 substrate motif	+	HTP
1357	UID12535	ADNP	Activity-dependent neuroprotector homeobox protein	A0A2R8Y6X0	725;1025;953	LMHNAS(1)DS(1)EVDQDDVVEWK	TKLMHNAsDsEVDQD	TIHLTEEPTKLMHNASDSEVDQDDVVEWKDG	tr|A0A2R8Y6X0|A0A2R8Y6X0_HUMAN Activity-dependent neuroprotector homeobox protein OS=Homo sapiens OX=9606 GN=ADNP PE=1 SV=1;tr|A0A669KBJ7|A0A669KBJ7_HUMAN Activity-dependent neuroprotector homeobox protein OS=Homo sapiens OX=9606 GN=ADNP PE=1 SV=1;sp|Q9H2P	1	2.36001e-57	247.54	203.839		0.193677	0.0967312		0.0688488	-0.0515251	0.0658302	-0.160524	0.329741	0.151878	0.190063	0.0806789	-0.654358	0.177515	3.15123	3.13343	2.65601	3.36478	3.21217	3.14643	3.10333	3.44863	3.21706	2.9729	2.98575	3.51666	3.40223	3.2271	2.44897	3.62614	S	4	___2	AMP-activated protein kinase substrate motif;Casein kinase II substrate motif;HMGCoA Reductase kinase substrate motif	+	CST;HTP
1358	UID12536	ADNP	Activity-dependent neuroprotector homeobox protein	A0A2R8Y6X0	727;1027;955	LMHNAS(1)DS(1)EVDQDDVVEWK	LMHNAsDsEVDQDDV	HLTEEPTKLMHNASDSEVDQDDVVEWKDGAS	tr|A0A2R8Y6X0|A0A2R8Y6X0_HUMAN Activity-dependent neuroprotector homeobox protein OS=Homo sapiens OX=9606 GN=ADNP PE=1 SV=1;tr|A0A669KBJ7|A0A669KBJ7_HUMAN Activity-dependent neuroprotector homeobox protein OS=Homo sapiens OX=9606 GN=ADNP PE=1 SV=1;sp|Q9H2P	1	1.13832e-25	203.84	203.839		0.193677	0.0967312		0.0688488	-0.0515251	0.0658302	-0.160524	0.329741	0.151878	0.190063	0.0806789	-0.654358	0.177515	3.15123	3.13343	2.65601	3.36478	3.21217	3.14643	3.10333	3.44863	3.21706	2.9729	2.98575	3.51666	3.40223	3.2271	2.44897	3.62614	S	4	___2	b-Adrenergic Receptor kinase substrate motif;Casein kinase II substrate motif;G protein-coupled receptor kinase 1 substrate motif;Pyruvate dehydrogenase kinase substrate motif	+	CST;HTP
249	UID23160	ADORA1	Adenosine receptor A1	A0A087X173	100;216	KVS(1)AS(1)S(1)GDPQK		LEVFYLIRKQLNKKVSASSGDPQKYYGKELK	tr|A0A087X173|A0A087X173_HUMAN Adenosine receptor A1 OS=Homo sapiens OX=9606 GN=ADORA1 PE=1 SV=1;sp|P30542|AA1R_HUMAN Adenosine receptor A1 OS=Homo sapiens OX=9606 GN=ADORA1 PE=1 SV=1	1	0.0256751	42.209	42.2093		0.558795	-0.18355		0.296123	0.117145	-0.185247	-0.542004	-0.0354271	0.0284777	0.29924	-0.0400343	0.0707932	0.138582	-1.36526	-1.20453	-1.81954	-1.58222	-1.64429	-1.41867	-1.64884	-1.16322	-1.5505	-1.74653	-1.85497	-1.55374	-1.34505	-1.45871	-1.57805	-1.02464	S	3	___3	Calmodulin-dependent protein kinase II substrate motif;Casein kinase II substrate motif;Chk1 kinase substrate motif;PKA kinase substrate motif;PKC kinase substrate motif
250	UID23161	ADORA1	Adenosine receptor A1	A0A087X173	102;218	KVS(1)AS(1)S(1)GDPQK		VFYLIRKQLNKKVSASSGDPQKYYGKELKIA	tr|A0A087X173|A0A087X173_HUMAN Adenosine receptor A1 OS=Homo sapiens OX=9606 GN=ADORA1 PE=1 SV=1;sp|P30542|AA1R_HUMAN Adenosine receptor A1 OS=Homo sapiens OX=9606 GN=ADORA1 PE=1 SV=1	1	0.0256751	42.209	42.2093		0.558795	-0.18355		0.296123	0.117145	-0.185247	-0.542004	-0.0354271	0.0284777	0.29924	-0.0400343	0.0707932	0.138582	-1.36526	-1.20453	-1.81954	-1.58222	-1.64429	-1.41867	-1.64884	-1.16322	-1.5505	-1.74653	-1.85497	-1.55374	-1.34505	-1.45871	-1.57805	-1.02464	S	3	___3	Casein kinase II substrate motif;G protein-coupled receptor kinase 1 substrate motif;PKA kinase substrate motif;Pyruvate dehydrogenase kinase substrate motif
251	UID23162	ADORA1	Adenosine receptor A1	A0A087X173	103;219	KVS(1)AS(1)S(1)GDPQK		FYLIRKQLNKKVSASSGDPQKYYGKELKIAK	tr|A0A087X173|A0A087X173_HUMAN Adenosine receptor A1 OS=Homo sapiens OX=9606 GN=ADORA1 PE=1 SV=1;sp|P30542|AA1R_HUMAN Adenosine receptor A1 OS=Homo sapiens OX=9606 GN=ADORA1 PE=1 SV=1	1	0.0256751	42.209	42.2093		0.558795	-0.18355		0.296123	0.117145	-0.185247	-0.542004	-0.0354271	0.0284777	0.29924	-0.0400343	0.0707932	0.138582	-1.36526	-1.20453	-1.81954	-1.58222	-1.64429	-1.41867	-1.64884	-1.16322	-1.5505	-1.74653	-1.85497	-1.55374	-1.34505	-1.45871	-1.57805	-1.02464	S	3	___3	MDC1 BRCT domain binding motif;Plk1 PBD domain binding motif
6403	UID5076	ADRBK1	Beta-adrenergic receptor kinase 1	P25098	670	S(1)PVVELSK	KMKNKPRsPVVELsk	QQLVQRVPKMKNKPRSPVVELSKVPLVQRGS	sp|P25098|ARBK1_HUMAN Beta-adrenergic receptor kinase 1 OS=Homo sapiens OX=9606 GN=GRK2 PE=1 SV=2	1	5.93041e-05	138.22	80.8715		0.222472	0.115895		0.107662	0.0517945	0.238482	0.079546	0.0341454	0.111408	-0.0543118	0.172638	0.242125	-0.153273	1.7359	1.83925	1.36296	2.00997	1.63781	1.731	1.34191	2.072	1.97438	1.9188	1.39711	2.12138	1.5835	1.90363	1.58403	1.91873	S	3	___1	ERK1,2 kinase substrate motif;Growth associated histone HI kinase substrate motif;GSK-3, ERK1, ERK2, CDK5 substrate motif;PKA kinase substrate motif;PKC kinase substrate motif;WW domain binding motif	+	CST;HTP;LTP
12964	UID21850	ADRM1	Proteasomal ubiquitin receptor ADRM1	Q16186	217;178	SQSAAVT(0.997)PS(0.073)S(0.276)T(0.291)T(0.245)S(0.07)S(0.021)T(0.025)R	RsQsAAVtPsstTSs	GSSSSSSSRSQSAAVTPSSTTSSTRATPAPS	sp|Q16186|ADRM1_HUMAN Proteasomal ubiquitin receptor ADRM1 OS=Homo sapiens OX=9606 GN=ADRM1 PE=1 SV=2;tr|A0A087WX59|A0A087WX59_HUMAN Proteasomal ubiquitin receptor ADRM1 OS=Homo sapiens OX=9606 GN=ADRM1 PE=1 SV=1	0.997149	0.0396611	68.634	32.8773		0.0452073	-0.0412056		0.177412	0.114791	-0.0918322	-0.239659	0.215376	-0.048707	0.166233	0.0352755	0.238466	0.0191879	-1.51573	-1.4285	-2.39762	-2.31682	-2.00727	-1.32973	-2.22527	-1.97792	-1.60757	-1.66816	-2.18224	-2.36552	-1.84104	-1.29446	-1.9868	-1.95873	T	3	___2	Casein kinase II substrate motif;G protein-coupled receptor kinase 1 substrate motif;GSK-3, ERK1, ERK2, CDK5 substrate motif;MAPKAPK2 kinase substrate motif;WW domain binding motif	+	CST;HTP
8988	UID7204	AEBP2	Zinc finger protein AEBP2	Q6ZN18-2	206;206	RGS(1)LEMS(0.647)S(0.353)DGEPLSR	TSGGRRGsLEMssDG	TGGGGSSATSGGRRGSLEMSSDGEPLSRMDS	sp|Q6ZN18-2|AEBP2_HUMAN Isoform 2 of Zinc finger protein AEBP2 OS=Homo sapiens OX=9606 GN=AEBP2;sp|Q6ZN18|AEBP2_HUMAN Zinc finger protein AEBP2 OS=Homo sapiens OX=9606 GN=AEBP2 PE=1 SV=2	0.999999	0.000192974	111.66	58.3809		0.900782	0.250208		0.614809	-0.336014	0.548697	0.214517	0.336452	-0.098835	0.162562	-0.853242	-0.338346	-0.31503	-1.82496	-1.62789	-1.60836	-1.73087	-1.79515	-1.71091	-1.99702	-1.4068	-1.27627	-1.41337	-1.27191	-1.82971	-1.63258	-2.56415	-2.33537	-1.72183	S	3	___1	14-3-3 domain binding motif;Aurora-A kinase substrate motif;Calmodulin-dependent protein kinase II substrate motif;Casein kinase II substrate motif;G protein-coupled receptor kinase 1 substrate motif;GSK3 kinase substrate motif;PAK2 kinase substrate motif;Phosphorylase kinase substrate motif;PKA kinase substrate motif;PKC epsilon kinase substrate motif;PKC kinase substrate motif	+	CST;HTP
8986	UID18680	AEBP2	Zinc finger protein AEBP2	Q6ZN18-2	18;18	LS(1)PLPPGS(0.997)PGS(0.003)AAR	LEELsRLsPLPPGsP	AAITDMADLEELSRLSPLPPGSPGSAARGRA	sp|Q6ZN18-2|AEBP2_HUMAN Isoform 2 of Zinc finger protein AEBP2 OS=Homo sapiens OX=9606 GN=AEBP2;sp|Q6ZN18|AEBP2_HUMAN Zinc finger protein AEBP2 OS=Homo sapiens OX=9606 GN=AEBP2 PE=1 SV=2	0.999997	9.12086e-05	104.26	54.9588		0.37276	-0.187602		0.0706945	-0.0508242	-0.0964184	-0.371422	-0.398621	0.116055	0.128487	0.0641575	0.132664	-0.528605	-0.596752	-0.486141	0.120834	-0.67638	-0.652691	-0.724325	-0.109655	-0.496481	-0.693171	-0.857563	-0.277786	-0.560326	-0.524204	-0.660168	0.0230083	-1.02509	S	2	___2	ERK1,2 kinase substrate motif;G protein-coupled receptor kinase 1 substrate motif;GSK-3, ERK1, ERK2, CDK5 substrate motif;PKA kinase substrate motif;PKC kinase substrate motif;WW domain binding motif	+	HTP
8987	UID18681	AEBP2	Zinc finger protein AEBP2	Q6ZN18-2	24;24	LS(1)PLPPGS(0.997)PGS(0.003)AAR	LsPLPPGsPGsAARG	ADLEELSRLSPLPPGSPGSAARGRAEPPEEE	sp|Q6ZN18-2|AEBP2_HUMAN Isoform 2 of Zinc finger protein AEBP2 OS=Homo sapiens OX=9606 GN=AEBP2;sp|Q6ZN18|AEBP2_HUMAN Zinc finger protein AEBP2 OS=Homo sapiens OX=9606 GN=AEBP2 PE=1 SV=2	0.996656	9.12086e-05	104.26	24.743		0.37276	-0.187602		0.0706945	-0.0508242	-0.0964184	-0.371422	-0.398621	0.116055	0.128487	0.0641575	0.132664	-0.528605	-0.596752	-0.486141	0.120834	-0.67638	-0.652691	-0.724325	-0.109655	-0.496481	-0.693171	-0.857563	-0.277786	-0.560326	-0.524204	-0.660168	0.0230083	-1.02509	S	2	___2	Casein kinase II substrate motif;ERK1,2 kinase substrate motif;G protein-coupled receptor kinase 1 substrate motif;GSK-3, ERK1, ERK2, CDK5 substrate motif;WW domain binding motif	+	HTP
8988	UID18682	AEBP2	Zinc finger protein AEBP2	Q6ZN18-2	206;206	RGS(1)LEMS(0.647)S(0.353)DGEPLSR	TSGGRRGsLEMssDG	TGGGGSSATSGGRRGSLEMSSDGEPLSRMDS	sp|Q6ZN18-2|AEBP2_HUMAN Isoform 2 of Zinc finger protein AEBP2 OS=Homo sapiens OX=9606 GN=AEBP2;sp|Q6ZN18|AEBP2_HUMAN Zinc finger protein AEBP2 OS=Homo sapiens OX=9606 GN=AEBP2 PE=1 SV=2	0.999999	0.000192974	111.66	58.3809		0.450803	0.318872		0.337224	-0.226145	-0.639212	0.897735	-0.0220499	1.03902	0.0444698	0.0424242	-0.826844	-0.164629	-1.795	-2.46352	-2.13648	-3.01797	-1.73874	-1.98605	-2.0528	-1.65401	-2.43422	-1.56579	-2.15853	-1.97895	-1.69427	-1.94362	-2.87965	-1.81863	S	3	___2	14-3-3 domain binding motif;Aurora-A kinase substrate motif;Calmodulin-dependent protein kinase II substrate motif;Casein kinase II substrate motif;G protein-coupled receptor kinase 1 substrate motif;GSK3 kinase substrate motif;PAK2 kinase substrate motif;Phosphorylase kinase substrate motif;PKA kinase substrate motif;PKC epsilon kinase substrate motif;PKC kinase substrate motif	+	CST;HTP
5030	UID3959	AES	Amino-terminal enhancer of split	K7EQH5	140;196;263	NGHDGDTHQEDDGEKS(1)D	QEDDGEKsD______	NGHDGDTHQEDDGEKSD______________	tr|K7EQH5|K7EQH5_HUMAN Amino-terminal enhancer of split, isoform CRA_a OS=Homo sapiens OX=9606 GN=TLE5 PE=1 SV=1;sp|Q08117|TLE5_HUMAN TLE family member 5 OS=Homo sapiens OX=9606 GN=TLE5 PE=1 SV=4;sp|Q08117-2|TLE5_HUMAN Isoform 2 of TLE family member 5 OS=H	1	8.34669e-08	150.36	103.947		0.160146	0.0552535		0.121321	-0.0468998	-0.178839	-0.160681	0.330858	0.229675	-0.00191116	-0.0229759	-0.00730324	-0.155409	0.0487919	0.2234	-0.10923	-0.28348	0.303749	-0.128611	0.22163	0.0862522	-0.130047	0.0627193	0.221628	-0.0538044	0.301838	-0.151587	0.214327	-0.0691566	S	4	___1		+	HTP
9660	UID7742	AFAP1	Actin filament-associated protein 1	Q8N556	265;265	EAYSGCSGPVDSECPPPPS(0.182)S(0.818)PVHK	ECPPPPssPVHKAEL	GCSGPVDSECPPPPSSPVHKAELEKKLSSER	sp|Q8N556|AFAP1_HUMAN Actin filament-associated protein 1 OS=Homo sapiens OX=9606 GN=AFAP1 PE=1 SV=2;sp|Q8N556-2|AFAP1_HUMAN Isoform 2 of Actin filament-associated protein 1 OS=Homo sapiens OX=9606 GN=AFAP1	0.817936	1.10547e-20	180.65	6.52496		0.0466571	0.0202727		0.127997	-0.0519848	-0.0144005	-0.198107	0.501999	-0.208401	0.158905	0.0420895	-0.334839	-0.0740948	1.86376	1.87295	1.32761	1.70276	1.93892	1.80522	1.78034	1.67837	1.84936	1.67485	1.82961	1.49436	2.09783	1.84731	1.4455	1.60427	S	3	___1	ERK1,2 kinase substrate motif;GSK-3, ERK1, ERK2, CDK5 substrate motif;MDC1 BRCT domain binding motif;Plk1 PBD domain binding motif;WW domain binding motif	+	HTP
9662	UID7744	AFAP1	Actin filament-associated protein 1	Q8N556	343;343	KPSTDEQT(0.153)S(0.881)S(0.966)AEEDVPTCGYLNVLSNSR	stDEQtssAEEDVPt	ISLGKKKPSTDEQTSSAEEDVPTCGYLNVLS	sp|Q8N556|AFAP1_HUMAN Actin filament-associated protein 1 OS=Homo sapiens OX=9606 GN=AFAP1 PE=1 SV=2;sp|Q8N556-2|AFAP1_HUMAN Isoform 2 of Actin filament-associated protein 1 OS=Homo sapiens OX=9606 GN=AFAP1	0.965531	3.85067e-49	239.57	13.93		0.0197969	-0.019186		0.121527	-0.138035	-0.29686	-0.294195	0.768187	-0.253876	-0.0669556	-0.445993	0.139534	-0.178726	0.585947	0.915874	0.965551	0.825912	1.05879	0.152201	1.14486	0.503166	0.289087	0.621679	1.73374	0.572037	0.991837	-0.293793	1.28439	0.32444	S	4	___1	Casein kinase II substrate motif;MDC1 BRCT domain binding motif;Plk1 PBD domain binding motif	+	HTP
9670	UID7751	AFAP1	Actin filament-associated protein 1	Q8N556	668;752	S(0.884)GT(0.116)S(0.053)S(0.947)PQS(1)PVFR	sGtssPQsPVFRHRt	LGLAIEPKSGTSSPQSPVFRHRTLENSPISS	sp|Q8N556|AFAP1_HUMAN Actin filament-associated protein 1 OS=Homo sapiens OX=9606 GN=AFAP1 PE=1 SV=2;sp|Q8N556-2|AFAP1_HUMAN Isoform 2 of Actin filament-associated protein 1 OS=Homo sapiens OX=9606 GN=AFAP1	0.999999	2.49238e-14	184.48	59.317		0.148	-0.0994868		0.0385653	-0.0223174	-0.494383	-0.0561333	-0.0174007	0.16997	-0.107199	0.035656	0.0761833	-0.0939102	2.89771	2.81857	2.97679	2.10274	2.92344	2.59527	3.01937	2.46874	2.40332	2.76244	2.95939	2.27271	2.81624	2.63092	3.09555	2.37483	S	3	___1	ERK1,2 kinase substrate motif;GSK-3, ERK1, ERK2, CDK5 substrate motif;MAPKAPK2 kinase substrate motif;WW domain binding motif	+	CST;HTP
9672	UID7752	AFAP1	Actin filament-associated protein 1	Q8N556	711;795	SQAAPGS(0.016)S(0.984)PCR	sQAAPGssPCRGHVL	NSAAVLKKSQAAPGSSPCRGHVLRKAKEWEL	sp|Q8N556|AFAP1_HUMAN Actin filament-associated protein 1 OS=Homo sapiens OX=9606 GN=AFAP1 PE=1 SV=2;sp|Q8N556-2|AFAP1_HUMAN Isoform 2 of Actin filament-associated protein 1 OS=Homo sapiens OX=9606 GN=AFAP1	0.983787	0.000915516	106.11	17.833		0.0080482	-0.00639296		0.01708	-0.0159883	0.131222	-0.141708	-0.10638	0.0912952	-0.00750923	-0.129194	0.0347176	0.0380325	0.985937	0.987827	0.780697	0.161264	1.06775	0.861145	0.947369	0.0566978	1.11716	0.846119	0.674316	0.25256	1.06024	0.731951	0.982086	0.0947304	S	2	___1	Cdc2 kinase substrate motif;CDK kinase substrate motif;CDK1,2,4,6 kinase substrate motif;ERK1,2 kinase substrate motif;Growth associated histone HI kinase substrate motif;GSK-3, ERK1, ERK2, CDK5 substrate motif;MDC1 BRCT domain binding motif;Plk1 PBD domain binding motif;WW domain binding motif	+	HTP
9673	UID7753	AFAP1	Actin filament-associated protein 1	Q8N556	548;632	T(0.003)GS(0.997)NAAQYK	AVVKRtGsNAAQykY	QPKKADPAAVVKRTGSNAAQYKYGKNRVEAD	sp|Q8N556|AFAP1_HUMAN Actin filament-associated protein 1 OS=Homo sapiens OX=9606 GN=AFAP1 PE=1 SV=2;sp|Q8N556-2|AFAP1_HUMAN Isoform 2 of Actin filament-associated protein 1 OS=Homo sapiens OX=9606 GN=AFAP1	0.996786	0.000104886	135.6	24.9373		0.0303346	0.0176435		0.0407858	0.0269866	-0.0072937	-0.058567	-0.163008	0.299442	-0.099987	0.0889587	-0.170307	0.289282	4.36442	4.405	3.88888	4.05063	4.39945	4.5024	3.90763	4.01708	4.35713	4.34644	3.72587	4.35007	4.29946	4.59136	3.73733	4.30636	S	2	___1	14-3-3 domain binding motif;Calmodulin-dependent protein kinase II substrate motif;Calmodulin-dependent protein kinase IV substrate motif;Chk1 kinase substrate motif;PKA kinase substrate motif;PKC kinase substrate motif	+	CST;HTP
9674	UID7754	AFAP1	Actin filament-associated protein 1	Q8N556	679;763	T(0.005)LENS(0.991)PIS(0.003)SCDTSDTEGPVPVNSAAVLK	RHRtLENsPIssCDt	SSPQSPVFRHRTLENSPISSCDTSDTEGPVP	sp|Q8N556|AFAP1_HUMAN Actin filament-associated protein 1 OS=Homo sapiens OX=9606 GN=AFAP1 PE=1 SV=2;sp|Q8N556-2|AFAP1_HUMAN Isoform 2 of Actin filament-associated protein 1 OS=Homo sapiens OX=9606 GN=AFAP1	0.99134	2.1282e-39	219.76	22.7678		0.112273	-0.13817		0.111807	-0.154135	-0.45936	-0.504196	0.629103	-0.218225	-0.252007	-0.031311	0.183109	-0.516333	0.411545	0.577618	0.706678	-0.303207	0.876148	-0.571722	0.852207	0.247885	-0.0478153	0.0734215	1.33578	-0.521433	0.624142	-0.603033	1.03532	-0.268448	S	4	___1	Casein kinase II substrate motif;ERK1,2 kinase substrate motif;G protein-coupled receptor kinase 1 substrate motif;GSK3 kinase substrate motif;GSK-3, ERK1, ERK2, CDK5 substrate motif;WW domain binding motif	+	HTP
9661	UID19221	AFAP1	Actin filament-associated protein 1	Q8N556	342;342	KKPSTDEQT(0.153)S(0.927)S(0.919)AEEDVPT(0.001)CGYLNVLSNSR	PstDEQtssAEEDVP	IISLGKKKPSTDEQTSSAEEDVPTCGYLNVL	sp|Q8N556|AFAP1_HUMAN Actin filament-associated protein 1 OS=Homo sapiens OX=9606 GN=AFAP1 PE=1 SV=2;sp|Q8N556-2|AFAP1_HUMAN Isoform 2 of Actin filament-associated protein 1 OS=Homo sapiens OX=9606 GN=AFAP1	0.926992	5.06591e-17	162.17	10.6751		0.0757087	0.0285201		0.0570214	0.025301	-0.0526085	0.0168209	0.0249348	0.124933	0.0710869	0.16654	0.0391045	-0.175528	4.54691	4.41565	4.5858	4.1043	4.47764	4.14698	4.61944	4.30674	4.4943	4.43247	4.61073	4.22923	4.54873	4.31352	4.65854	4.13121	S	5	___2	Casein kinase I substrate motif;Casein kinase II substrate motif	+	CST;HTP
9662	UID19222	AFAP1	Actin filament-associated protein 1	Q8N556	343;343	KPSTDEQT(0.153)S(0.881)S(0.966)AEEDVPTCGYLNVLSNSR	stDEQtssAEEDVPt	ISLGKKKPSTDEQTSSAEEDVPTCGYLNVLS	sp|Q8N556|AFAP1_HUMAN Actin filament-associated protein 1 OS=Homo sapiens OX=9606 GN=AFAP1 PE=1 SV=2;sp|Q8N556-2|AFAP1_HUMAN Isoform 2 of Actin filament-associated protein 1 OS=Homo sapiens OX=9606 GN=AFAP1	0.965531	3.85067e-49	239.57	13.93		0.0757087	0.0285201		0.0570214	0.025301	-0.0526085	0.0168209	0.0249348	0.124933	0.0710869	0.16654	0.0391045	-0.175528	4.54691	4.41565	4.5858	4.1043	4.47764	4.14698	4.61944	4.30674	4.4943	4.43247	4.61073	4.22923	4.54873	4.31352	4.65854	4.13121	S	4	___2	Casein kinase II substrate motif;MDC1 BRCT domain binding motif;Plk1 PBD domain binding motif	+	HTP
9663	UID19223	AFAP1	Actin filament-associated protein 1	Q8N556	277;277	KLS(0.86)S(0.16)ERPS(0.53)S(0.451)DGEGVVENGITTCNGK	AELEKKLssERPssD	PPSSPVHKAELEKKLSSERPSSDGEGVVENG	sp|Q8N556|AFAP1_HUMAN Actin filament-associated protein 1 OS=Homo sapiens OX=9606 GN=AFAP1 PE=1 SV=2;sp|Q8N556-2|AFAP1_HUMAN Isoform 2 of Actin filament-associated protein 1 OS=Homo sapiens OX=9606 GN=AFAP1	0.859937	7.49669e-16	170.36	7.87227		0.0754263	0.0213318		0.365927	-0.0953326	0.00692177	-0.0971298	0.339127	-0.163591	-0.138023	-0.252859	0.219809	-0.210257	-0.0916138	-0.109407	-0.157228	0.118505	-0.150848	-0.334887	-0.352259	-0.11307	-0.084692	-0.206537	0.181898	-0.0450859	-0.288872	-0.587746	-0.13245	-0.323326	S	4	___2	Calmodulin-dependent protein kinase II substrate motif;Casein kinase II substrate motif;Chk1 kinase substrate motif;G protein-coupled receptor kinase 1 substrate motif;PKA kinase substrate motif;PKC kinase substrate motif	+	HTP;LTP
9665	UID19224	AFAP1	Actin filament-associated protein 1	Q8N556	282;282	LS(0.002)S(0.007)ERPS(0.993)S(0.998)DGEGVVENGITTCNGK	KLssERPssDGEGVV	VHKAELEKKLSSERPSSDGEGVVENGITTCN	sp|Q8N556|AFAP1_HUMAN Actin filament-associated protein 1 OS=Homo sapiens OX=9606 GN=AFAP1 PE=1 SV=2;sp|Q8N556-2|AFAP1_HUMAN Isoform 2 of Actin filament-associated protein 1 OS=Homo sapiens OX=9606 GN=AFAP1	0.99335	3.18416e-58	255.96	22.7481		0.231614	0.0487189		0.188215	-0.062397	-0.0291576	0.0379314	0.267057	-0.0809555	0.0622101	-0.225021	0.185535	-0.272312	1.61374	1.6527	1.61275	1.57286	1.50053	1.52058	1.66448	1.65184	1.58459	1.69063	1.8798	1.49191	1.56274	1.29556	1.85001	1.37953	S	3	___2	Casein kinase I substrate motif;DNA dependent Protein kinase substrate motif;MAPKAPK2 kinase substrate motif;PKA kinase substrate motif;PKC kinase substrate motif	+	HTP
9668	UID19227	AFAP1	Actin filament-associated protein 1	Q8N556	664;748	S(0.01)GT(0.084)S(0.851)S(0.055)PQS(1)PVFR	IEPKsGtssPQsPVF	GGVTLGLAIEPKSGTSSPQSPVFRHRTLENS	sp|Q8N556|AFAP1_HUMAN Actin filament-associated protein 1 OS=Homo sapiens OX=9606 GN=AFAP1 PE=1 SV=2;sp|Q8N556-2|AFAP1_HUMAN Isoform 2 of Actin filament-associated protein 1 OS=Homo sapiens OX=9606 GN=AFAP1	0.850754	2.83043e-08	146.59	10.0502		0.01958	0.0235622		0.0435699	-0.0378282	-0.194519	0.839509	-0.736082	0.185341	-0.249479	0.384618	-0.0622892	-0.224162	-1.62228	-2.89083	-2.48988	-2.51332	-1.6002	-1.6906	-2.08932	-2.28649	-1.8168	-2.05132	-3.22596	-2.32798	-1.84968	-1.30598	-2.15161	-2.51065	S	3	___2	G protein-coupled receptor kinase 1 substrate motif;GSK3 kinase substrate motif;PKA kinase substrate motif	+	CST;HTP
9669	UID19228	AFAP1	Actin filament-associated protein 1	Q8N556	665;749	SGT(0.003)S(0.026)S(0.971)PQS(1)PVFR	EPKsGtssPQsPVFR	GVTLGLAIEPKSGTSSPQSPVFRHRTLENSP	sp|Q8N556|AFAP1_HUMAN Actin filament-associated protein 1 OS=Homo sapiens OX=9606 GN=AFAP1 PE=1 SV=2;sp|Q8N556-2|AFAP1_HUMAN Isoform 2 of Actin filament-associated protein 1 OS=Homo sapiens OX=9606 GN=AFAP1	0.971378	3.54975e-06	130.61	15.783		0.732021	-0.304767		0.321559	-0.0985508	-0.569286	-0.216478	-0.27219	-0.161114	0.122002	-0.124298	-0.0190487	-0.372858	1.39664	1.19756	0.960869	0.608665	0.830111	0.85338	0.88475	0.749523	0.827358	0.981077	0.688679	0.447552	0.952112	0.729082	0.865702	0.376665	S	3	___2	Casein kinase II substrate motif;ERK1,2 kinase substrate motif;G protein-coupled receptor kinase 1 substrate motif;GSK-3, ERK1, ERK2, CDK5 substrate motif;MAPKAPK2 kinase substrate motif;MDC1 BRCT domain binding motif;Plk1 PBD domain binding motif;WW domain binding motif	+	CST;HTP
9670	UID19229	AFAP1	Actin filament-associated protein 1	Q8N556	668;752	S(0.884)GT(0.116)S(0.053)S(0.947)PQS(1)PVFR	sGtssPQsPVFRHRt	LGLAIEPKSGTSSPQSPVFRHRTLENSPISS	sp|Q8N556|AFAP1_HUMAN Actin filament-associated protein 1 OS=Homo sapiens OX=9606 GN=AFAP1 PE=1 SV=2;sp|Q8N556-2|AFAP1_HUMAN Isoform 2 of Actin filament-associated protein 1 OS=Homo sapiens OX=9606 GN=AFAP1	0.999999	2.49238e-14	184.48	59.317		0.633471	-0.270686		0.260418	-0.086926	-0.523035	-0.132542	-0.305853	-0.121313	0.0698185	-0.0376358	-0.0238647	-0.356022	1.56449	1.27995	1.08713	0.765528	1.07561	1.08171	1.05758	0.915535	1.04145	1.14741	0.781277	0.644215	1.14542	1.04408	1.03372	0.559513	S	3	___2	ERK1,2 kinase substrate motif;GSK-3, ERK1, ERK2, CDK5 substrate motif;MAPKAPK2 kinase substrate motif;WW domain binding motif	+	CST;HTP
9674	UID19232	AFAP1	Actin filament-associated protein 1	Q8N556	679;763	T(0.005)LENS(0.991)PIS(0.003)SCDTSDTEGPVPVNSAAVLK	RHRtLENsPIssCDt	SSPQSPVFRHRTLENSPISSCDTSDTEGPVP	sp|Q8N556|AFAP1_HUMAN Actin filament-associated protein 1 OS=Homo sapiens OX=9606 GN=AFAP1 PE=1 SV=2;sp|Q8N556-2|AFAP1_HUMAN Isoform 2 of Actin filament-associated protein 1 OS=Homo sapiens OX=9606 GN=AFAP1	0.99134	2.1282e-39	219.76	22.7678		0.195045	0.0715723		0.118173	-0.0659771	0.0646648	0.126062	0.158356	-0.0627937	-0.0148182	-0.250019	-0.0948219	0.0957508	2.14923	2.02479	1.69333	1.85761	2.40383	2.03882	1.76601	1.9516	2.2139	2.15086	1.85169	1.79482	2.38902	1.7888	1.67119	2.04735	S	4	___2	Casein kinase II substrate motif;ERK1,2 kinase substrate motif;G protein-coupled receptor kinase 1 substrate motif;GSK3 kinase substrate motif;GSK-3, ERK1, ERK2, CDK5 substrate motif;WW domain binding motif	+	HTP
9663	UID30701	AFAP1	Actin filament-associated protein 1	Q8N556	277;277	KLS(0.86)S(0.16)ERPS(0.53)S(0.451)DGEGVVENGITTCNGK	AELEKKLssERPssD	PPSSPVHKAELEKKLSSERPSSDGEGVVENG	sp|Q8N556|AFAP1_HUMAN Actin filament-associated protein 1 OS=Homo sapiens OX=9606 GN=AFAP1 PE=1 SV=2;sp|Q8N556-2|AFAP1_HUMAN Isoform 2 of Actin filament-associated protein 1 OS=Homo sapiens OX=9606 GN=AFAP1	0.859937	7.49669e-16	170.36	7.87227		0.174853	-0.0684929		0.0445592	-0.0215893	0.0555534	-0.128801	-0.0931053	-0.107618	-0.125309	-0.0496578	0.0686779	0.0199318	0.99048	0.831789	1.31809	1.16723	1.16073	0.717796	1.18456	1.13051	1.04603	0.702988	1.22499	1.05961	1.03542	0.668139	1.25324	1.15044	S	4	___3	Calmodulin-dependent protein kinase II substrate motif;Casein kinase II substrate motif;Chk1 kinase substrate motif;G protein-coupled receptor kinase 1 substrate motif;PKA kinase substrate motif;PKC kinase substrate motif	+	HTP;LTP
9665	UID30702	AFAP1	Actin filament-associated protein 1	Q8N556	282;282	LS(0.002)S(0.007)ERPS(0.993)S(0.998)DGEGVVENGITTCNGK	KLssERPssDGEGVV	VHKAELEKKLSSERPSSDGEGVVENGITTCN	sp|Q8N556|AFAP1_HUMAN Actin filament-associated protein 1 OS=Homo sapiens OX=9606 GN=AFAP1 PE=1 SV=2;sp|Q8N556-2|AFAP1_HUMAN Isoform 2 of Actin filament-associated protein 1 OS=Homo sapiens OX=9606 GN=AFAP1	0.99335	3.18416e-58	255.96	22.7481		0.174853	-0.0684929		0.0445592	-0.0215893	0.0555534	-0.128801	-0.0931053	-0.107618	-0.125309	-0.0496578	0.0686779	0.0199318	0.99048	0.831789	1.31809	1.16723	1.16073	0.717796	1.18456	1.13051	1.04603	0.702988	1.22499	1.05961	1.03542	0.668139	1.25324	1.15044	S	3	___3	Casein kinase I substrate motif;DNA dependent Protein kinase substrate motif;MAPKAPK2 kinase substrate motif;PKA kinase substrate motif;PKC kinase substrate motif	+	HTP
9666	UID30703	AFAP1	Actin filament-associated protein 1	Q8N556	283;283	LS(0.002)S(0.007)ERPS(0.993)S(0.998)DGEGVVENGITTCNGK	LssERPssDGEGVVE	HKAELEKKLSSERPSSDGEGVVENGITTCNG	sp|Q8N556|AFAP1_HUMAN Actin filament-associated protein 1 OS=Homo sapiens OX=9606 GN=AFAP1 PE=1 SV=2;sp|Q8N556-2|AFAP1_HUMAN Isoform 2 of Actin filament-associated protein 1 OS=Homo sapiens OX=9606 GN=AFAP1	0.997936	3.18416e-58	255.96	28.5492		0.174853	-0.0684929		0.0445592	-0.0215893	0.0555534	-0.128801	-0.0931053	-0.107618	-0.125309	-0.0496578	0.0686779	0.0199318	0.99048	0.831789	1.31809	1.16723	1.16073	0.717796	1.18456	1.13051	1.04603	0.702988	1.22499	1.05961	1.03542	0.668139	1.25324	1.15044	S	3	___3	14-3-3 domain binding motif;Calmodulin-dependent protein kinase II substrate motif;Casein kinase II substrate motif;MDC1 BRCT domain binding motif;PKA kinase substrate motif;PKC kinase substrate motif;Plk1 PBD domain binding motif	+	HTP
9667	UID30704	AFAP1	Actin filament-associated protein 1	Q8N556	661;745	S(0.888)GT(0.115)S(0.6)S(0.398)PQS(1)PVFR	GLAIEPKsGtssPQs	ALAGGVTLGLAIEPKSGTSSPQSPVFRHRTL	sp|Q8N556|AFAP1_HUMAN Actin filament-associated protein 1 OS=Homo sapiens OX=9606 GN=AFAP1 PE=1 SV=2;sp|Q8N556-2|AFAP1_HUMAN Isoform 2 of Actin filament-associated protein 1 OS=Homo sapiens OX=9606 GN=AFAP1	0.887806	2.83043e-08	146.59	8.9612		0.141092	0.158011		0.196279	0.236654	0.15229	-0.104483	0.264236	0.320001	0.15201	0.283909	-0.444034	0.954729	-0.315186	-0.302694	-1.63533	-1.18303	-0.812244	-0.351406	-1.25297	-1.91779	-0.162895	-0.407177	-1.3711	-0.863033	-0.660234	-0.0674973	-1.69701	-0.963059	S	2	___3	Casein kinase I substrate motif;Casein kinase II substrate motif;G protein-coupled receptor kinase 1 substrate motif;GSK3 kinase substrate motif	+	HTP
9668	UID30705	AFAP1	Actin filament-associated protein 1	Q8N556	664;748	S(0.01)GT(0.084)S(0.851)S(0.055)PQS(1)PVFR	IEPKsGtssPQsPVF	GGVTLGLAIEPKSGTSSPQSPVFRHRTLENS	sp|Q8N556|AFAP1_HUMAN Actin filament-associated protein 1 OS=Homo sapiens OX=9606 GN=AFAP1 PE=1 SV=2;sp|Q8N556-2|AFAP1_HUMAN Isoform 2 of Actin filament-associated protein 1 OS=Homo sapiens OX=9606 GN=AFAP1	0.850754	2.83043e-08	146.59	10.0502		0.195746	0.224422		0.127714	0.188959	0.147017	-0.135687	0.413368	0.472989	0.0717688	0.353115	-0.584565	0.915517	-0.727348	-0.703653	-2.19681	-1.68579	-1.143	-0.744663	-1.77051	-2.44507	-0.580332	-0.83934	-1.78344	-1.2128	-1.07123	-0.391548	-2.35507	-1.52955	S	3	___3	G protein-coupled receptor kinase 1 substrate motif;GSK3 kinase substrate motif;PKA kinase substrate motif	+	CST;HTP
9669	UID30706	AFAP1	Actin filament-associated protein 1	Q8N556	665;749	SGT(0.003)S(0.026)S(0.971)PQS(1)PVFR	EPKsGtssPQsPVFR	GVTLGLAIEPKSGTSSPQSPVFRHRTLENSP	sp|Q8N556|AFAP1_HUMAN Actin filament-associated protein 1 OS=Homo sapiens OX=9606 GN=AFAP1 PE=1 SV=2;sp|Q8N556-2|AFAP1_HUMAN Isoform 2 of Actin filament-associated protein 1 OS=Homo sapiens OX=9606 GN=AFAP1	0.971378	3.54975e-06	130.61	15.783		0.0192182	-0.0210507		0.522768	0.335386	0.168412	-0.0112238	-0.110661	-0.130731	0.426967	0.0377951	-0.162964	1.03975	-2.32422	-2.34577	-3.26854	-2.94796	-3.0994	-2.41876	-2.98305	-3.6255	-2.15581	-2.35699	-3.3792	-3.07869	-2.67244	-2.38096	-3.14602	-2.58576	S	3	___3	Casein kinase II substrate motif;ERK1,2 kinase substrate motif;G protein-coupled receptor kinase 1 substrate motif;GSK-3, ERK1, ERK2, CDK5 substrate motif;MAPKAPK2 kinase substrate motif;MDC1 BRCT domain binding motif;Plk1 PBD domain binding motif;WW domain binding motif	+	CST;HTP
9670	UID30707	AFAP1	Actin filament-associated protein 1	Q8N556	668;752	S(0.884)GT(0.116)S(0.053)S(0.947)PQS(1)PVFR	sGtssPQsPVFRHRt	LGLAIEPKSGTSSPQSPVFRHRTLENSPISS	sp|Q8N556|AFAP1_HUMAN Actin filament-associated protein 1 OS=Homo sapiens OX=9606 GN=AFAP1 PE=1 SV=2;sp|Q8N556-2|AFAP1_HUMAN Isoform 2 of Actin filament-associated protein 1 OS=Homo sapiens OX=9606 GN=AFAP1	0.999999	2.49238e-14	184.48	59.317		0.141092	0.158011		0.196279	0.236654	0.15229	-0.104483	0.264236	0.320001	0.15201	0.283909	-0.444034	0.954729	-0.315186	-0.302694	-1.63533	-1.18303	-0.812244	-0.351406	-1.25297	-1.91779	-0.162895	-0.407177	-1.3711	-0.863033	-0.660234	-0.0674973	-1.69701	-0.963059	S	3	___3	ERK1,2 kinase substrate motif;GSK-3, ERK1, ERK2, CDK5 substrate motif;MAPKAPK2 kinase substrate motif;WW domain binding motif	+	CST;HTP
9954	UID7978	AFAP1L1	Actin filament-associated protein 1-like 1	Q8TED9	329;329;329	S(1)PVLLCK	EGVEVPRsPVLLCKL	VSKPVGGAEGVEVPRSPVLLCKLDLDKRLSQ	sp|Q8TED9|AF1L1_HUMAN Actin filament-associated protein 1-like 1 OS=Homo sapiens OX=9606 GN=AFAP1L1 PE=1 SV=2;sp|Q8TED9-2|AF1L1_HUMAN Isoform 2 of Actin filament-associated protein 1-like 1 OS=Homo sapiens OX=9606 GN=AFAP1L1;sp|Q8TED9-3|AF1L1_HUMAN Isoform	1	2.02514e-25	195.51	61.9623		0.00041115	0.000316143		0.0787149	0.0419583	-0.0790806	-0.0297432	0.037199	0.0728893	0.0644493	0.0539875	0.0607643	-0.0113678	3.3936	3.47076	2.6279	3.13418	3.23639	3.21967	2.76806	2.78504	3.31452	3.44101	2.6651	3.20707	3.30084	3.27366	2.82882	2.77367	S	2	___1	ERK1,2 kinase substrate motif;Growth associated histone HI kinase substrate motif;GSK-3, ERK1, ERK2, CDK5 substrate motif;WW domain binding motif	+	HTP
9955	UID7979	AFAP1L1	Actin filament-associated protein 1-like 1	Q8TED9	98;98;98	GAS(1)PELAKS(1)PR	GEPSKGAsPELAKsP	LRDMPEDDGEPSKGASPELAKSPRLRNAADL	sp|Q8TED9|AF1L1_HUMAN Actin filament-associated protein 1-like 1 OS=Homo sapiens OX=9606 GN=AFAP1L1 PE=1 SV=2;sp|Q8TED9-2|AF1L1_HUMAN Isoform 2 of Actin filament-associated protein 1-like 1 OS=Homo sapiens OX=9606 GN=AFAP1L1;sp|Q8TED9-3|AF1L1_HUMAN Isoform	1	0.00764759	93.649	55.7239		0.395984	-0.20908		0.374957	-0.157582	-0.289503	-0.0874748	-0.311584	-0.147758	-0.111198	-0.166929	-0.095583	-0.256618	3.18929	3.34924	2.75074	2.78447	3.02363	3.2808	2.67669	2.85023	2.89979	3.26176	2.43915	2.63671	2.91243	3.11387	2.58111	2.59361	S	2	___1	Casein kinase II substrate motif;ERK1,2 kinase substrate motif;G protein-coupled receptor kinase 1 substrate motif;GSK-3, ERK1, ERK2, CDK5 substrate motif;MAPKAPK2 kinase substrate motif;PKA kinase substrate motif;PKC kinase substrate motif;WW domain binding motif	+	HTP
9956	UID7980	AFAP1L1	Actin filament-associated protein 1-like 1	Q8TED9	603;603;218	HAS(0.869)S(0.131)ANQYK	VKVKRHAsSANQYKY	KSHRVDPQVKVKRHASSANQYKYGKNRAEED	sp|Q8TED9|AF1L1_HUMAN Actin filament-associated protein 1-like 1 OS=Homo sapiens OX=9606 GN=AFAP1L1 PE=1 SV=2;sp|Q8TED9-2|AF1L1_HUMAN Isoform 2 of Actin filament-associated protein 1-like 1 OS=Homo sapiens OX=9606 GN=AFAP1L1;sp|Q8TED9-4|AF1L1_HUMAN Isoform	0.868973	0.00105256	108.9	8.21646		0.606481	0.410009		0.247639	0.540357	1.09533	0.0922613	-0.21524	0.667684	0.168945	1.15335	-0.180891	1.02003	-2.03677	-1.94499	-2.18919	-2.02403	-2.14318	-0.0727558	-1.97367	-1.92984	-0.941439	-1.85272	-2.40443	-1.35635	-1.97423	1.08059	-2.15456	-0.909813	S	3	___1	14-3-3 domain binding motif;Calmodulin-dependent protein kinase II substrate motif;Calmodulin-dependent protein kinase IV substrate motif;Chk1 kinase substrate motif;PKA kinase substrate motif;PKC kinase substrate motif	+	CST;HTP
9960	UID7983	AFAP1L1	Actin filament-associated protein 1-like 1	Q8TED9	349;349	QT(0.14)S(0.856)DS(0.004)DSVGVGDNCSTLGR	LSQEKQTsDSDsVGV	CKLDLDKRLSQEKQTSDSDSVGVGDNCSTLG	sp|Q8TED9|AF1L1_HUMAN Actin filament-associated protein 1-like 1 OS=Homo sapiens OX=9606 GN=AFAP1L1 PE=1 SV=2;sp|Q8TED9-2|AF1L1_HUMAN Isoform 2 of Actin filament-associated protein 1-like 1 OS=Homo sapiens OX=9606 GN=AFAP1L1	0.856346	1.9497e-12	171.91	7.87278	+	1.53296	-0.393097		0.344253	0.141523	-0.327682	-0.48069	-0.310302	-0.453715	0.132063	0.193618	-0.0212097	0.261621	-3.07905	-2.77781	-2.97608	-2.57015	-2.98561	-2.75222	-3.22407	-3.16578	-3.40673	-3.2585	-3.28639	-3.02386	-2.85355	-2.5586	-3.24528	-2.90416	S	3	___1	Casein kinase II substrate motif;G protein-coupled receptor kinase 1 substrate motif;GSK3 kinase substrate motif;PKA kinase substrate motif;PKC kinase substrate motif;Pyruvate dehydrogenase kinase substrate motif	+	CST
9955	UID19457	AFAP1L1	Actin filament-associated protein 1-like 1	Q8TED9	98;98;98	GAS(1)PELAKS(1)PR	GEPSKGAsPELAKsP	LRDMPEDDGEPSKGASPELAKSPRLRNAADL	sp|Q8TED9|AF1L1_HUMAN Actin filament-associated protein 1-like 1 OS=Homo sapiens OX=9606 GN=AFAP1L1 PE=1 SV=2;sp|Q8TED9-2|AF1L1_HUMAN Isoform 2 of Actin filament-associated protein 1-like 1 OS=Homo sapiens OX=9606 GN=AFAP1L1;sp|Q8TED9-3|AF1L1_HUMAN Isoform	1	0.00764759	93.649	55.7239		0.368276	0.148196		0.177737	0.111022	0.397196	0.0870676	0.521831	-0.413309	0.0580606	-0.173545	0.360945	0.198627	-1.93327	-1.5821	-2.0103	-1.64942	-1.28265	-1.58239	-2.15768	-1.46727	-1.53608	-1.49504	-1.48847	-2.06273	-1.22459	-1.75593	-1.79673	-1.26864	S	2	___2	Casein kinase II substrate motif;ERK1,2 kinase substrate motif;G protein-coupled receptor kinase 1 substrate motif;GSK-3, ERK1, ERK2, CDK5 substrate motif;MAPKAPK2 kinase substrate motif;PKA kinase substrate motif;PKC kinase substrate motif;WW domain binding motif	+	HTP
9957	UID19459	AFAP1L1	Actin filament-associated protein 1-like 1	Q8TED9	583;583;198	HAS(0.992)S(0.243)CS(0.765)EK	AQVKRHAssCsEKSH	EEPERPTGAQVKRHASSCSEKSHRVDPQVKV	sp|Q8TED9|AF1L1_HUMAN Actin filament-associated protein 1-like 1 OS=Homo sapiens OX=9606 GN=AFAP1L1 PE=1 SV=2;sp|Q8TED9-2|AF1L1_HUMAN Isoform 2 of Actin filament-associated protein 1-like 1 OS=Homo sapiens OX=9606 GN=AFAP1L1;sp|Q8TED9-4|AF1L1_HUMAN Isoform	0.992024	0.00224852	104.22	19.7741		0.120818	-0.346954		0.100027	-0.255833	0.365343	0.0542011	-1.9286	0.121241	0.0375586	0.167255	-1.65322	0.425069	-1.65943	-1.24639	-3.32849	-1.8348	-2.17328	-0.8974	-3.00763	-2.68803	-1.29409	-1.19218	-5.25709	-1.71356	-2.13573	-0.730145	-4.66085	-2.26296	S	2	___2	14-3-3 domain binding motif;Calmodulin-dependent protein kinase II substrate motif;Calmodulin-dependent protein kinase IV substrate motif;Casein kinase II substrate motif;Chk1 kinase substrate motif;PKA kinase substrate motif;PKC kinase substrate motif	+	CST;HTP
9959	UID19460	AFAP1L1	Actin filament-associated protein 1-like 1	Q8TED9	586;586;201	HAS(0.42)S(0.58)CS(1)EK	KRHAssCsEKSHRVD	ERPTGAQVKRHASSCSEKSHRVDPQVKVKRH	sp|Q8TED9|AF1L1_HUMAN Actin filament-associated protein 1-like 1 OS=Homo sapiens OX=9606 GN=AFAP1L1 PE=1 SV=2;sp|Q8TED9-2|AF1L1_HUMAN Isoform 2 of Actin filament-associated protein 1-like 1 OS=Homo sapiens OX=9606 GN=AFAP1L1;sp|Q8TED9-4|AF1L1_HUMAN Isoform	0.999752	0.00890232	72.434	33.6837		0.0477102	-0.0975492		0.0348969	-0.069783	0.250069	-0.0390282	-0.699981	0.0987434	-0.212145	0.0821934	-0.511483	0.362303	-0.116295	0.218142	-1.63382	-0.504879	-0.539976	0.424986	-1.60811	-1.08756	0.133774	0.179113	-2.33381	-0.406136	-0.752121	0.507179	-2.1196	-0.725256	S	3	___2	Casein kinase II substrate motif;G protein-coupled receptor kinase 1 substrate motif;PKA kinase substrate motif;PKC kinase substrate motif	+	HTP
11948	UID9627	AFF4	AF4/FMR2 family member 4	Q9UHB7	1058	AVGMPS(1)PVS(1)PK	VGMPsPVsPKLsPGN	SPGLGSKAVGMPSPVSPKLSPGNSGNYSSGA	sp|Q9UHB7|AFF4_HUMAN AF4/FMR2 family member 4 OS=Homo sapiens OX=9606 GN=AFF4 PE=1 SV=1	1	0.000564684	100.11	100.112		0.982972	0.164969		0.241398	0.0854819	0.182802	0.179989	-0.0214243	0.318508	-0.275584	0.117908	0.270888	0.228716	-1.59657	-1.64637	-1.46802	-1.484	-1.5121	-1.63023	-1.42365	-1.69826	-1.41377	-1.46638	-1.48945	-1.16549	-1.78768	-1.51232	-1.15276	-1.46955	S	3	___1	ERK1,2 kinase substrate motif;G protein-coupled receptor kinase 1 substrate motif;Growth associated histone HI kinase substrate motif;GSK3 kinase substrate motif;GSK-3, ERK1, ERK2, CDK5 substrate motif;PKA kinase substrate motif;PKC kinase substrate motif;WW domain binding motif	+	CST;HTP
11949	UID9628	AFF4	AF4/FMR2 family member 4	Q9UHB7	222;222;222	DPDANWDS(0.994)PS(0.006)R	DPDANWDsPsRVPFS	HQRSKSPRDPDANWDSPSRVPFSSGQHSTQS	sp|Q9UHB7|AFF4_HUMAN AF4/FMR2 family member 4 OS=Homo sapiens OX=9606 GN=AFF4 PE=1 SV=1;sp|Q9UHB7-2|AFF4_HUMAN Isoform 2 of AF4/FMR2 family member 4 OS=Homo sapiens OX=9606 GN=AFF4;sp|Q9UHB7-3|AFF4_HUMAN Isoform 3 of AF4/FMR2 family member 4 OS=Homo sapien	0.99386	0.000821884	107.65	22.0915		0.0869681	-0.0555589		0.135576	0.0668013	-0.0533371	0.0435581	-0.441951	0.229494	0.116178	0.0859737	-0.132341	0.197395	-1.28527	-1.70153	-0.737411	-1.38014	-1.34357	-1.52069	-0.917295	-1.045	-1.33861	-1.65797	-1.17936	-1.15065	-1.2274	-1.43471	-1.04964	-0.847609	S	2	___1	b-Adrenergic Receptor kinase substrate motif;Casein kinase II substrate motif;Cdc2 kinase substrate motif;CDK kinase substrate motif;CDK1,2,4,6 kinase substrate motif;ERK1,2 kinase substrate motif;GSK-3, ERK1, ERK2, CDK5 substrate motif;WW domain binding motif	+	HTP
11952	UID9631	AFF4	AF4/FMR2 family member 4	Q9UHB7	1062	LS(0.99)PGNS(0.01)GNYSSGASSASASGSSVTIPQK	sPVsPKLsPGNsGNy	GSKAVGMPSPVSPKLSPGNSGNYSSGASSAS	sp|Q9UHB7|AFF4_HUMAN AF4/FMR2 family member 4 OS=Homo sapiens OX=9606 GN=AFF4 PE=1 SV=1	0.990372	2.34282e-31	207.92	20.1504		0.0906802	-0.0765231		0.0108888	-0.00926542	0.413752	-0.05476	0.0108109	-0.675895	0.119053	0.0198383	0.133732	-0.309685	-1.28155	-1.54071	-0.77899	-0.450008	-1.33146	-1.31828	-0.748154	-0.400351	-0.867798	-1.59547	-0.768179	-1.1259	-1.21241	-1.29844	-0.614422	-0.710035	S	3	___1	ERK1,2 kinase substrate motif;G protein-coupled receptor kinase 1 substrate motif;GSK3 kinase substrate motif;GSK-3, ERK1, ERK2, CDK5 substrate motif;MAPKAPK2 kinase substrate motif;PKA kinase substrate motif;PKC kinase substrate motif;WW domain binding motif	+	HTP
11953	UID9632	AFF4	AF4/FMR2 family member 4	Q9UHB7	1043	NSYNNSQAPS(1)PGLGSK	YNNsQAPsPGLGsKA	LTEHLKNSYNNSQAPSPGLGSKAVGMPSPVS	sp|Q9UHB7|AFF4_HUMAN AF4/FMR2 family member 4 OS=Homo sapiens OX=9606 GN=AFF4 PE=1 SV=1	1	5.32898e-12	161.8	70.4591		0.0706366	0.0156989		0.0938798	0.0369024	0.0105209	-0.0690689	-0.0753765	0.19672	-0.0689735	0.204977	0.0360336	-0.0244274	0.829342	0.946125	1.08666	0.778933	1.0471	0.723127	1.24998	1.18454	0.839863	0.877056	1.01129	0.975653	0.978127	0.928104	1.28601	1.16011	S	3	___1	DNA dependent Protein kinase substrate motif;ERK1,2 kinase substrate motif;GSK-3, ERK1, ERK2, CDK5 substrate motif;MAPKAPK2 kinase substrate motif;WW domain binding motif	+	HTP
11954	UID9633	AFF4	AF4/FMR2 family member 4	Q9UHB7	549;549	S(1)PAQSDSTTQR	SGRGRQKsPAQsDST	KTIQKGSESGRGRQKSPAQSDSTTQRRTVGK	sp|Q9UHB7|AFF4_HUMAN AF4/FMR2 family member 4 OS=Homo sapiens OX=9606 GN=AFF4 PE=1 SV=1;sp|Q9UHB7-2|AFF4_HUMAN Isoform 2 of AF4/FMR2 family member 4 OS=Homo sapiens OX=9606 GN=AFF4	1	2.96448e-06	149.23	76.8854		0.0479105	-0.0230055		0.44488	-0.219986	-0.133556	-0.0587502	-0.246851	0.347136	-0.319831	-0.408834	-0.0500355	-0.101246	-0.718086	-0.654476	-0.230671	-0.627739	-0.645969	-0.582445	-0.154774	-0.382542	-0.851643	-0.713226	-0.477522	-0.280603	-0.9658	-0.991279	-0.204809	-0.483788	S	2	___1	14-3-3 domain binding motif;Akt kinase substrate motif;Calmodulin-dependent protein kinase II substrate motif;ERK1,2 kinase substrate motif;G protein-coupled receptor kinase 1 substrate motif;Growth associated histone HI kinase substrate motif;GSK3 kinase substrate motif;GSK-3, ERK1, ERK2, CDK5 substrate motif;MAPKAPK1 kinase substrate motif;PKA kinase substrate motif;PKC kinase substrate motif;W…	+	CST;HTP
11956	UID9634	AFF4	AF4/FMR2 family member 4	Q9UHB7	180;180;180	S(0.113)S(0.113)S(0.774)PGKPQAVSSLNSSHSR	HSKsRsssPGKPQAV	KKGQHGSEHSKSRSSSPGKPQAVSSLNSSHS	sp|Q9UHB7|AFF4_HUMAN AF4/FMR2 family member 4 OS=Homo sapiens OX=9606 GN=AFF4 PE=1 SV=1;sp|Q9UHB7-2|AFF4_HUMAN Isoform 2 of AF4/FMR2 family member 4 OS=Homo sapiens OX=9606 GN=AFF4;sp|Q9UHB7-3|AFF4_HUMAN Isoform 3 of AF4/FMR2 family member 4 OS=Homo sapien	0.773506	6.51594e-12	169.19	8.34437		0.170598	-0.10984		0.138185	-0.0758395	-0.235582	-0.210592	0.165892	-0.159077	0.117987	-0.111532	-0.25009	-0.0597229	1.07395	1.15978	1.58526	1.56286	1.0599	1.06636	1.65051	1.60215	0.838369	0.949188	1.75115	1.40379	1.17789	0.95483	1.40042	1.54243	S	4	___1	14-3-3 domain binding motif;Akt kinase substrate motif;Calmodulin-dependent protein kinase II substrate motif;Cdc2 kinase substrate motif;CDK kinase substrate motif;CDK1,2,4,6 kinase substrate motif;ERK1,2 kinase substrate motif;G protein-coupled receptor kinase 1 substrate motif;Growth associated histone HI kinase substrate motif;GSK-3, ERK1, ERK2, CDK5 substrate motif;MAPKAPK1 kinase substrate …	+	HTP
11947	UID21104	AFF4	AF4/FMR2 family member 4	Q9UHB7	1055	AVGMPS(1)PVS(1)PK	sKAVGMPsPVsPKLs	QAPSPGLGSKAVGMPSPVSPKLSPGNSGNYS	sp|Q9UHB7|AFF4_HUMAN AF4/FMR2 family member 4 OS=Homo sapiens OX=9606 GN=AFF4 PE=1 SV=1	1	0.000564684	100.11	100.112		0.103917	0.0576391		0.178508	0.0642161	-0.0371761	0.165051	0.132149	-0.0294666	-0.0814171	-0.163406	0.183615	0.318073	0.133497	-0.169125	0.3016	0.575817	0.289265	0.134569	0.331112	0.20569	0.0963211	-0.0040741	0.433748	0.54635	0.207848	-0.0288372	0.514727	0.523764	S	3	___2	Casein kinase II substrate motif;DNA dependent Protein kinase substrate motif;ERK1,2 kinase substrate motif;G protein-coupled receptor kinase 1 substrate motif;GSK-3, ERK1, ERK2, CDK5 substrate motif;WW domain binding motif	+	CST;HTP
11948	UID21105	AFF4	AF4/FMR2 family member 4	Q9UHB7	1058	AVGMPS(1)PVS(1)PK	VGMPsPVsPKLsPGN	SPGLGSKAVGMPSPVSPKLSPGNSGNYSSGA	sp|Q9UHB7|AFF4_HUMAN AF4/FMR2 family member 4 OS=Homo sapiens OX=9606 GN=AFF4 PE=1 SV=1	1	0.000564684	100.11	100.112		0.103917	0.0576391		0.178508	0.0642161	-0.0371761	0.165051	0.132149	-0.0294666	-0.0814171	-0.163406	0.183615	0.318073	0.133497	-0.169125	0.3016	0.575817	0.289265	0.134569	0.331112	0.20569	0.0963211	-0.0040741	0.433748	0.54635	0.207848	-0.0288372	0.514727	0.523764	S	3	___2	ERK1,2 kinase substrate motif;G protein-coupled receptor kinase 1 substrate motif;Growth associated histone HI kinase substrate motif;GSK3 kinase substrate motif;GSK-3, ERK1, ERK2, CDK5 substrate motif;PKA kinase substrate motif;PKC kinase substrate motif;WW domain binding motif	+	CST;HTP
11950	UID21107	AFF4	AF4/FMR2 family member 4	Q9UHB7	703;703	ELLS(1)PLS(1)EPDDR	MEEKELLsPLsEPDD	FRQRMFSPMEEKELLSPLSEPDDRYPLIVKI	sp|Q9UHB7|AFF4_HUMAN AF4/FMR2 family member 4 OS=Homo sapiens OX=9606 GN=AFF4 PE=1 SV=1;sp|Q9UHB7-2|AFF4_HUMAN Isoform 2 of AF4/FMR2 family member 4 OS=Homo sapiens OX=9606 GN=AFF4	1	8.06709e-08	146.5	46.0691		0.085074	0.0527825		0.152295	-0.0679989	-0.29949	-0.0759144	0.499126	0.0874081	0.333805	0.00439453	-0.266703	-0.343493	-1.01936	-0.875671	-0.919312	-0.609076	-1.10384	-0.913971	-0.543617	-0.379705	-1.31885	-0.951586	-0.420185	-0.521667	-0.770036	-0.909576	-0.81032	-0.723198	S	2	___2	Casein kinase I substrate motif;Casein kinase II substrate motif;ERK1,2 kinase substrate motif;GSK-3, ERK1, ERK2, CDK5 substrate motif;PKA kinase substrate motif;WW domain binding motif	+	CST;HTP
11951	UID21108	AFF4	AF4/FMR2 family member 4	Q9UHB7	706;706	ELLS(1)PLS(1)EPDDR	KELLsPLsEPDDRyP	RMFSPMEEKELLSPLSEPDDRYPLIVKIDLN	sp|Q9UHB7|AFF4_HUMAN AF4/FMR2 family member 4 OS=Homo sapiens OX=9606 GN=AFF4 PE=1 SV=1;sp|Q9UHB7-2|AFF4_HUMAN Isoform 2 of AF4/FMR2 family member 4 OS=Homo sapiens OX=9606 GN=AFF4	1	8.06709e-08	146.5	46.0691		0.085074	0.0527825		0.152295	-0.0679989	-0.29949	-0.0759144	0.499126	0.0874081	0.333805	0.00439453	-0.266703	-0.343493	-1.01936	-0.875671	-0.919312	-0.609076	-1.10384	-0.913971	-0.543617	-0.379705	-1.31885	-0.951586	-0.420185	-0.521667	-0.770036	-0.909576	-0.81032	-0.723198	S	2	___2	Casein kinase II substrate motif;G protein-coupled receptor kinase 1 substrate motif;Pyruvate dehydrogenase kinase substrate motif	+	CST;HTP
3093	UID2440	AFTPH	Aftiphilin	B8ZZI9	172;517;517;517;517;517;50	KS(0.882)S(0.112)GT(0.005)GT(0.001)EPVAK	ECQLARKssGtGTEP	QTSDNLSEECQLARKSSGTGTEPVAKLKNGQ	tr|B8ZZI9|B8ZZI9_HUMAN Aftiphilin (Fragment) OS=Homo sapiens OX=9606 GN=AFTPH PE=1 SV=2;sp|Q6ULP2-7|AFTIN_HUMAN Isoform 3 of Aftiphilin OS=Homo sapiens OX=9606 GN=AFTPH;sp|Q6ULP2-8|AFTIN_HUMAN Isoform 4 of Aftiphilin OS=Homo sapiens OX=9606 GN=AFTPH;sp|Q6U	0.88223	0.0102837	66.285	8.9574		0.204205	0.153598		0.45132	0.184975	0.388159	0.346588	0.0369034	-0.157259	0.179129	0.361944	0.125689	0.0731373	-0.734579	-0.781744	0.155819	0.130993	-0.434435	-0.593618	-0.0709229	0.0688877	-0.34642	-0.435156	0.192722	-0.0262661	-0.255306	-0.231674	0.0547657	0.142025	S	3	___1	Casein kinase II substrate motif;PKA kinase substrate motif;PKC kinase substrate motif	+	CST;HTP
3095	UID2441	AFTPH	Aftiphilin	B8ZZI9	37;382;382;382;382;382	T(0.775)S(0.225)DDEVGS(1)PK	tsDDEVGsPKEEsRK	HLCMDSVKTSDDEVGSPKEESRKFTNFQSPN	tr|B8ZZI9|B8ZZI9_HUMAN Aftiphilin (Fragment) OS=Homo sapiens OX=9606 GN=AFTPH PE=1 SV=2;sp|Q6ULP2-7|AFTIN_HUMAN Isoform 3 of Aftiphilin OS=Homo sapiens OX=9606 GN=AFTPH;sp|Q6ULP2-8|AFTIN_HUMAN Isoform 4 of Aftiphilin OS=Homo sapiens OX=9606 GN=AFTPH;sp|Q6U	1	2.5949e-19	203.85	163.354		0.210857	0.0529428		0.235759	-0.0698228	-0.0210819	-0.0689392	0.33161	-0.0298176	0.04492	0.0341129	-0.0919971	-0.266327	0.241758	0.50025	0.175636	0.451975	0.47574	0.366293	0.267738	0.706495	0.220676	0.431311	0.507246	0.422157	0.52066	0.400406	0.175741	0.440168	S	2	___1	Casein kinase I substrate motif;Casein kinase II substrate motif;ERK1,2 kinase substrate motif;Growth associated histone HI kinase substrate motif;GSK-3, ERK1, ERK2, CDK5 substrate motif;PKA kinase substrate motif;PKC kinase substrate motif;WW domain binding motif	+	CST;HTP
3095	UID13919	AFTPH	Aftiphilin	B8ZZI9	37;382;382;382;382;382	T(0.775)S(0.225)DDEVGS(1)PK	tsDDEVGsPKEEsRK	HLCMDSVKTSDDEVGSPKEESRKFTNFQSPN	tr|B8ZZI9|B8ZZI9_HUMAN Aftiphilin (Fragment) OS=Homo sapiens OX=9606 GN=AFTPH PE=1 SV=2;sp|Q6ULP2-7|AFTIN_HUMAN Isoform 3 of Aftiphilin OS=Homo sapiens OX=9606 GN=AFTPH;sp|Q6ULP2-8|AFTIN_HUMAN Isoform 4 of Aftiphilin OS=Homo sapiens OX=9606 GN=AFTPH;sp|Q6U	1	2.5949e-19	203.85	163.354		0.405634	-0.130594		0.183773	-0.102206	-0.175919	-0.248827	-0.287552	0.189922	-0.0268822	0.0908718	-0.0423374	-0.430477	1.78246	1.83399	2.19934	1.77066	1.38051	1.6958	2.08795	1.94457	1.60654	1.58517	1.91179	1.96058	1.35363	1.78667	2.04561	1.5141	S	2	___2	Casein kinase I substrate motif;Casein kinase II substrate motif;ERK1,2 kinase substrate motif;Growth associated histone HI kinase substrate motif;GSK-3, ERK1, ERK2, CDK5 substrate motif;PKA kinase substrate motif;PKC kinase substrate motif;WW domain binding motif	+	CST;HTP
13373	UID22088	AFTPH	Aftiphilin	B8ZZI9	30;375;375;375;375;375	T(0.775)S(0.225)DDEVGS(1)PK	LCMDsVKtsDDEVGs	LLTSKCAHLCMDSVKTSDDEVGSPKEESRKF	tr|B8ZZI9|B8ZZI9_HUMAN Aftiphilin (Fragment) OS=Homo sapiens OX=9606 GN=AFTPH PE=1 SV=2;sp|Q6ULP2-7|AFTIN_HUMAN Isoform 3 of Aftiphilin OS=Homo sapiens OX=9606 GN=AFTPH;sp|Q6ULP2-8|AFTIN_HUMAN Isoform 4 of Aftiphilin OS=Homo sapiens OX=9606 GN=AFTPH;sp|Q6U	0.774876	2.5949e-19	203.85	5.36809		0.442844	-0.155106		0.262731	-0.16714	-0.237766	-0.214914	-0.494003	0.326262	-0.0379639	0.0817585	-0.125706	-0.586651	1.29687	1.22597	1.67436	1.15587	0.737888	1.21542	1.59965	1.44601	1.0591	1.01105	1.18036	1.48213	0.699924	1.29718	1.47394	0.85936	T	2	___2	Casein kinase II substrate motif	+	CST
263	UID216	AGAP1	Arf-GAP with GTPase, ANK repeat and PH domain-containing protein 1	H7C211	155;49;414;467;733;468;521	LDPPPS(1)PHANR	PKLDPPPsPHANRKK	PSISSTTSPKLDPPPSPHANRKKHRRKKSTS	tr|H7C211|H7C211_HUMAN Arf-GAP with GTPase, ANK repeat and PH domain-containing protein 1 (Fragment) OS=Homo sapiens OX=9606 GN=AGAP1 PE=1 SV=1;tr|H7C0A7|H7C0A7_HUMAN Arf-GAP with GTPase, ANK repeat and PH domain-containing protein 1 (Fragment) OS=Homo sap	1	0.00608837	74.769	74.7687		0.23195	-0.104782		0.229458	-0.117139	-0.0259256	-0.393902	0.046772	-0.046073	-0.000492096	0.0336533	0.0234804	-0.525199	-1.94301	-1.75929	-2.07506	-2.43271	-1.73785	-2.2524	-2.19026	-2.04581	-1.96893	-2.1532	-2.02829	-2.47879	-1.73834	-2.21875	-2.16678	-2.57101	S	3	___1	DNA dependent Protein kinase substrate motif;ERK1,2 kinase substrate motif;GSK-3, ERK1, ERK2, CDK5 substrate motif;WW domain binding motif	+	HTP
10499	UID8428	AGAP3	Arf-GAP with GTPase, ANK repeat and PH domain-containing protein 3	Q96P47	538;539;574;67	LDPPPS(0.995)PHS(0.005)NR	PKLDPPPsPHsNRKK	PAEVLSSSPKLDPPPSPHSNRKKHRRKKSTG	sp|Q96P47|AGAP3_HUMAN Arf-GAP with GTPase, ANK repeat and PH domain-containing protein 3 OS=Homo sapiens OX=9606 GN=AGAP3 PE=1 SV=2;sp|Q96P47-2|AGAP3_HUMAN Isoform 2 of Arf-GAP with GTPase, ANK repeat and PH domain-containing protein 3 OS=Homo sapiens OX=9	0.99518	0.0132671	62.357	23.1487		0.898824	-0.126824		0.796954	-0.120688	-0.0537357	-0.159925	-0.303455	0.00982094	-0.0045929	-0.200682	-0.033329	-0.24415	-0.701538	-0.818175	-0.606247	-0.81175	-0.801615	-0.607029	-0.619675	-0.703873	-0.755274	-0.978101	-0.909702	-0.801929	-0.806208	-0.807711	-0.653004	-0.948023	S	2	___1	Casein kinase II substrate motif;DNA dependent Protein kinase substrate motif;ERK1,2 kinase substrate motif;GSK-3, ERK1, ERK2, CDK5 substrate motif;WW domain binding motif	+	HTP
14359	UID11198	AGAP3	Arf-GAP with GTPase, ANK repeat and PH domain-containing protein 3	Q96P47	324;325;360;132;133;125;540;324;360	IETIAASS(0.006)T(0.99)PT(0.004)PIR	ETIAAsstPtPIRKQ	ISQRELRIETIAASSTPTPIRKQSKRRSNIF	sp|Q96P47|AGAP3_HUMAN Arf-GAP with GTPase, ANK repeat and PH domain-containing protein 3 OS=Homo sapiens OX=9606 GN=AGAP3 PE=1 SV=2;sp|Q96P47-2|AGAP3_HUMAN Isoform 2 of Arf-GAP with GTPase, ANK repeat and PH domain-containing protein 3 OS=Homo sapiens OX=9	0.990248	7.87877e-17	189.59	22.3089		1.20897	-0.705245		0.450036	0.30251	-0.679118	-0.489973	-1.68546	0.0335732	0.0252876	0.867496	0.587934	-0.270678	-1.44577	-1.77225	-1.44026	-2.31808	-1.88529	-2.21094	-1.94713	-2.28609	-2.12489	-2.26222	-3.12572	-2.2845	-1.86001	-1.34344	-1.35919	-2.55676	T	3	___1	GSK-3, ERK1, ERK2, CDK5 substrate motif;MDC1 BRCT domain binding motif;Plk1 PBD domain binding motif;WW domain binding motif	+	CST;HTP
3106	UID2449	AGFG1	Arf-GAP domain and FG repeat-containing protein 1	B8ZZY2	181;181;181;181;181;103	GT(0.996)PS(0.004)QS(1)PVVGR	NkGtPsQsPVVGRSQ	DSAPTLHLNKGTPSQSPVVGRSQGQQQEKKQ	tr|B8ZZY2|B8ZZY2_HUMAN Arf-GAP domain and FG repeat-containing protein 1 OS=Homo sapiens OX=9606 GN=AGFG1 PE=1 SV=1;sp|P52594-2|AGFG1_HUMAN Isoform 2 of Arf-GAP domain and FG repeat-containing protein 1 OS=Homo sapiens OX=9606 GN=AGFG1;sp|P52594-3|AGFG1_HU	1	1.56182e-27	214.11	72.0066		0.255509	-0.0713568		0.177707	-0.0859852	-0.0777454	-0.0859928	-0.153748	0.0320587	0.0413761	-0.216011	-0.0216599	-0.147646	2.7216	2.70235	3.08015	2.77166	2.90325	2.52944	3.02156	2.8793	2.64385	2.61636	2.9264	2.80372	2.94463	2.31343	2.9999	2.73166	S	3	___1	ERK1,2 kinase substrate motif;GSK-3, ERK1, ERK2, CDK5 substrate motif;WW domain binding motif	+	CST;HTP
13377	UID10613	AGFG1	Arf-GAP domain and FG repeat-containing protein 1	B8ZZY2	177;177;177;177;177;99	SLLGDSAPTLHLNKGT(0.999)PS(0.285)QS(0.716)PVVGR	tLHLNkGtPsQsPVV	SLLGDSAPTLHLNKGTPSQSPVVGRSQGQQQ	tr|B8ZZY2|B8ZZY2_HUMAN Arf-GAP domain and FG repeat-containing protein 1 OS=Homo sapiens OX=9606 GN=AGFG1 PE=1 SV=1;sp|P52594-2|AGFG1_HUMAN Isoform 2 of Arf-GAP domain and FG repeat-containing protein 1 OS=Homo sapiens OX=9606 GN=AGFG1;sp|P52594-3|AGFG1_HU	0.999027	1.56182e-27	208.15	28.6606		0.0278418	0.0106931		0.252377	-0.211864	-0.179623	0.0995579	0.108391	0.0144463	-0.0838871	-0.160667	0.0375671	-0.640467	0.340012	0.312332	0.361765	0.0166531	0.427773	-0.323156	0.318766	-0.147449	0.160389	0.41189	0.470156	0.0310993	0.343885	-0.483824	0.356333	-0.787916	T	4	___1	G protein-coupled receptor kinase 1 substrate motif;GSK-3, ERK1, ERK2, CDK5 substrate motif;PKA kinase substrate motif;PKC kinase substrate motif;WW domain binding motif	+	CST;HTP
3106	UID13927	AGFG1	Arf-GAP domain and FG repeat-containing protein 1	B8ZZY2	181;181;181;181;181;103	GT(0.996)PS(0.004)QS(1)PVVGR	NkGtPsQsPVVGRSQ	DSAPTLHLNKGTPSQSPVVGRSQGQQQEKKQ	tr|B8ZZY2|B8ZZY2_HUMAN Arf-GAP domain and FG repeat-containing protein 1 OS=Homo sapiens OX=9606 GN=AGFG1 PE=1 SV=1;sp|P52594-2|AGFG1_HUMAN Isoform 2 of Arf-GAP domain and FG repeat-containing protein 1 OS=Homo sapiens OX=9606 GN=AGFG1;sp|P52594-3|AGFG1_HU	1	1.56182e-27	214.11	72.0066		0.0504637	0.017087		0.258344	0.132565	0.180172	0.0882072	-0.0672359	-0.132795	0.0414944	0.0411797	0.0561237	0.39146	3.50121	3.65079	3.48397	3.87378	3.68445	3.28573	3.02813	2.96486	3.68138	3.739	3.41673	3.74098	3.72594	3.32691	3.08425	3.35632	S	3	___2	ERK1,2 kinase substrate motif;GSK-3, ERK1, ERK2, CDK5 substrate motif;WW domain binding motif	+	CST;HTP
13377	UID22091	AGFG1	Arf-GAP domain and FG repeat-containing protein 1	B8ZZY2	177;177;177;177;177;99	SLLGDSAPTLHLNKGT(0.999)PS(0.285)QS(0.716)PVVGR	tLHLNkGtPsQsPVV	SLLGDSAPTLHLNKGTPSQSPVVGRSQGQQQ	tr|B8ZZY2|B8ZZY2_HUMAN Arf-GAP domain and FG repeat-containing protein 1 OS=Homo sapiens OX=9606 GN=AGFG1 PE=1 SV=1;sp|P52594-2|AGFG1_HUMAN Isoform 2 of Arf-GAP domain and FG repeat-containing protein 1 OS=Homo sapiens OX=9606 GN=AGFG1;sp|P52594-3|AGFG1_HU	0.999027	1.56182e-27	208.15	28.6606		0.0488488	0.0165195		0.255692	0.125753	0.198381	0.0820656	-0.086504	-0.127865	0.0358448	0.0278587	0.0596104	0.3797	3.57073	3.7265	3.59679	3.96973	3.77118	3.35898	3.13534	3.09162	3.76911	3.80857	3.51029	3.84186	3.80702	3.38684	3.19495	3.47132	T	4	___2	G protein-coupled receptor kinase 1 substrate motif;GSK-3, ERK1, ERK2, CDK5 substrate motif;PKA kinase substrate motif;PKC kinase substrate motif;WW domain binding motif	+	CST;HTP
4850	UID15294	AGTPBP1	Cytosolic carboxypeptidase 1	J3KNS1	371;319	T(0.201)LDPLVNT(0.45)S(0.498)S(0.85)LIMR		ECLAVRTLDPLVNTSSLIMRKCFPKNRLPLP	tr|J3KNS1|J3KNS1_HUMAN Tubulin-glutamate carboxypeptidase OS=Homo sapiens OX=9606 GN=AGTPBP1 PE=1 SV=1;sp|Q9UPW5|CBPC1_HUMAN Cytosolic carboxypeptidase 1 OS=Homo sapiens OX=9606 GN=AGTPBP1 PE=1 SV=3	0.850274	0.0336233	46.249	6.91036		0.475851	-0.213229		0.644863	0.252332	0.0978489	-0.374271	-0.235136	-0.341358	0.0727501	0.0252743	0.264597	0.646708	3.10957	3.18111	3.3248	3.79089	3.17901	2.91833	3.34105	2.95039	3.20742	2.80684	3.08967	3.44953	3.25176	2.94361	3.60565	3.5971	S	3	___2	MDC1 BRCT domain binding motif;Plk1 PBD domain binding motif
10100	UID8097	AHCTF1	Protein ELYS	Q8WYP5	1297;1306;1332	EHQEMDEGS(1)QS(1)LEK	EMDEGsQsLEkLDVS	NSPEKEHQEMDEGSQSLEKLDVSKGNSSVSI	sp|Q8WYP5|ELYS_HUMAN Protein ELYS OS=Homo sapiens OX=9606 GN=AHCTF1 PE=1 SV=3;sp|Q8WYP5-3|ELYS_HUMAN Isoform 3 of Protein ELYS OS=Homo sapiens OX=9606 GN=AHCTF1;sp|Q8WYP5-2|ELYS_HUMAN Isoform 2 of Protein ELYS OS=Homo sapiens OX=9606 GN=AHCTF1	1	9.64807e-06	122.49	96.4871		0.359881	0.151218		0.165355	-0.0693049	0.00225067	0.255337	0.332047	0.0152397	-0.0826073	0.108385	-0.0761223	-0.226875	-0.2262	-0.126974	-0.742186	-0.37499	-0.190765	-0.21817	-0.32859	-0.54352	-0.223949	0.128363	-0.410139	-0.359751	-0.273373	-0.109785	-0.404713	-0.770395	S	3	___1	Casein kinase II substrate motif	+	HTP
10101	UID8098	AHCTF1	Protein ELYS	Q8WYP5	1944;1953;1979	EVS(0.964)PS(0.036)DVR	RVRGREVsPsDVRED	QLRIKHVRRVRGREVSPSDVREDSNLESSQL	sp|Q8WYP5|ELYS_HUMAN Protein ELYS OS=Homo sapiens OX=9606 GN=AHCTF1 PE=1 SV=3;sp|Q8WYP5-3|ELYS_HUMAN Isoform 3 of Protein ELYS OS=Homo sapiens OX=9606 GN=AHCTF1;sp|Q8WYP5-2|ELYS_HUMAN Isoform 2 of Protein ELYS OS=Homo sapiens OX=9606 GN=AHCTF1	0.963677	0.0349177	63.397	14.2375		0.191149	0.0378261		0.0174588	-0.00789309	-0.0124264	0.168633	-0.198765	0.193863	0.235889	0.0826321	-0.133835	-0.216259	1.12688	1.13446	1.35122	1.04864	1.12188	1.043	1.60441	1.33059	1.11446	1.30309	1.15246	1.2425	1.35777	1.12563	1.47058	1.11433	S	2	___1	14-3-3 domain binding motif;Akt kinase substrate motif;Calmodulin-dependent protein kinase II substrate motif;Casein kinase II substrate motif;ERK1,2 kinase substrate motif;GSK-3, ERK1, ERK2, CDK5 substrate motif;MAPKAPK1 kinase substrate motif;PKA kinase substrate motif;PKC epsilon kinase substrate motif;PKC kinase substrate motif;Pyruvate dehydrogenase kinase substrate motif;WW domain binding m…	+	CST;HTP
10102	UID8099	AHCTF1	Protein ELYS	Q8WYP5	1160;1169;1195	GS(1)PQAISR	sssQLkGsPQAISRA	YLVSRSLPSSSQLKGSPQAISRASELHLLET	sp|Q8WYP5|ELYS_HUMAN Protein ELYS OS=Homo sapiens OX=9606 GN=AHCTF1 PE=1 SV=3;sp|Q8WYP5-3|ELYS_HUMAN Isoform 3 of Protein ELYS OS=Homo sapiens OX=9606 GN=AHCTF1;sp|Q8WYP5-2|ELYS_HUMAN Isoform 2 of Protein ELYS OS=Homo sapiens OX=9606 GN=AHCTF1	0.999952	0.0296792	65.695	43.2029		0.365482	-0.109077		0.296849	-0.0749617	-0.306973	-0.22326	-0.259678	0.353603	0.035964	0.0397434	0.0444212	-0.419975	-1.12212	-0.939508	-1.09286	-1.38426	-1.38506	-1.15477	-1.25717	-1.01813	-1.42909	-1.16277	-1.35254	-1.03065	-1.34909	-1.11503	-1.21275	-1.4381	S	2	___1	ERK1,2 kinase substrate motif;GSK-3, ERK1, ERK2, CDK5 substrate motif;PKA kinase substrate motif;PKC kinase substrate motif;WW domain binding motif	+	CST;HTP
10103	UID8100	AHCTF1	Protein ELYS	Q8WYP5	1533;1542;1568	LEAQDS(1)GEEAR	EkLEAQDsGEEARNL	QEIHVIEQEKLEAQDSGEEARNLSFNELYPS	sp|Q8WYP5|ELYS_HUMAN Protein ELYS OS=Homo sapiens OX=9606 GN=AHCTF1 PE=1 SV=3;sp|Q8WYP5-3|ELYS_HUMAN Isoform 3 of Protein ELYS OS=Homo sapiens OX=9606 GN=AHCTF1;sp|Q8WYP5-2|ELYS_HUMAN Isoform 2 of Protein ELYS OS=Homo sapiens OX=9606 GN=AHCTF1	1	0.0129465	66.004	66.0043		0.467315	-0.130567		0.1624	0.0970964	-0.0565052	-0.245307	-0.244892	0.024437	-0.132585	-0.0344515	0.684566	-0.129145	-2.56193	-2.31131	-2.6236	-2.39249	-2.50068	-2.18593	-3.12912	-2.26157	-2.61843	-2.55662	-2.8685	-2.36805	-2.63327	-2.22038	-2.44455	-2.39072	S	2	___1	b-Adrenergic Receptor kinase substrate motif;Casein kinase II substrate motif;G protein-coupled receptor kinase 1 substrate motif	+	HTP
10104	UID8101	AHCTF1	Protein ELYS	Q8WYP5	1513;1522;1548	LPIS(0.099)DS(0.901)PPDTQEIHVIEQEK	EkLPIsDsPPDtQEI	KESVDLPEEKLPISDSPPDTQEIHVIEQEKL	sp|Q8WYP5|ELYS_HUMAN Protein ELYS OS=Homo sapiens OX=9606 GN=AHCTF1 PE=1 SV=3;sp|Q8WYP5-3|ELYS_HUMAN Isoform 3 of Protein ELYS OS=Homo sapiens OX=9606 GN=AHCTF1;sp|Q8WYP5-2|ELYS_HUMAN Isoform 2 of Protein ELYS OS=Homo sapiens OX=9606 GN=AHCTF1	0.901044	5.36e-06	118.52	9.60872		0.359439	0.11444		0.265296	-0.11924	0.0438156	0.268427	0.0935593	0.05196	-0.414885	-0.340483	0.110889	0.167519	0.426897	0.496666	0.817204	0.779144	0.86503	0.761936	1.00572	0.790068	0.470713	0.765093	0.910763	0.831104	0.450146	0.421453	1.11661	0.957586	S	4	___1	b-Adrenergic Receptor kinase substrate motif;Casein kinase II substrate motif;ERK1,2 kinase substrate motif;G protein-coupled receptor kinase 1 substrate motif;GSK-3, ERK1, ERK2, CDK5 substrate motif;Pyruvate dehydrogenase kinase substrate motif;WW domain binding motif	+	HTP
10105	UID8102	AHCTF1	Protein ELYS	Q8WYP5	1214;1223;1249	S(0.437)T(0.563)PLAS(1)PS(1)PS(1)PGRS(1)PQR	LRstPLAsPsPsPGR	PQSILRSTLRSTPLASPSPSPGRSPQRLKET	sp|Q8WYP5|ELYS_HUMAN Protein ELYS OS=Homo sapiens OX=9606 GN=AHCTF1 PE=1 SV=3;sp|Q8WYP5-3|ELYS_HUMAN Isoform 3 of Protein ELYS OS=Homo sapiens OX=9606 GN=AHCTF1;sp|Q8WYP5-2|ELYS_HUMAN Isoform 2 of Protein ELYS OS=Homo sapiens OX=9606 GN=AHCTF1	0.999929	6.46942e-05	112.82	38.9874		0.0618755	-0.0217326		0.0717476	-0.0446594	0.0647669	0.175693	-0.294576	-0.032814	-0.669945	0.117875	0.229572	0.14386	-2.6239	-2.65226	-2.12783	-2.50215	-2.45684	-2.62668	-2.38714	-2.81558	-2.55913	-2.47656	-2.4224	-2.53496	-3.12678	-2.50881	-2.15756	-2.67172	S	3	___1	Casein kinase II substrate motif;ERK1,2 kinase substrate motif;G protein-coupled receptor kinase 1 substrate motif;GSK3 kinase substrate motif;GSK-3, ERK1, ERK2, CDK5 substrate motif;WW domain binding motif	+	CST;HTP
10108	UID8105	AHCTF1	Protein ELYS	Q8WYP5	1222;1231;1257	S(0.437)T(0.563)PLAS(1)PS(1)PS(1)PGRS(1)PQR	PsPsPGRsPQRLKEt	LRSTPLASPSPSPGRSPQRLKETRISFVEED	sp|Q8WYP5|ELYS_HUMAN Protein ELYS OS=Homo sapiens OX=9606 GN=AHCTF1 PE=1 SV=3;sp|Q8WYP5-3|ELYS_HUMAN Isoform 3 of Protein ELYS OS=Homo sapiens OX=9606 GN=AHCTF1;sp|Q8WYP5-2|ELYS_HUMAN Isoform 2 of Protein ELYS OS=Homo sapiens OX=9606 GN=AHCTF1	1	3.17769e-05	132.01	77.3532		0.407818	-0.420491		0.108077	-0.110686	-0.593968	0.0447578	-0.270225	-0.862531	-0.0880375	-0.235302	0.0788689	-0.198275	-2.3796	-2.46323	-1.15234	-1.8692	-2.08841	-2.6976	-1.58283	-1.85326	-2.97356	-2.41847	-1.42257	-2.73174	-2.17645	-2.9329	-1.50396	-2.05153	S	3	___1	Cdc2 kinase substrate motif;CDK kinase substrate motif;CDK1,2,4,6 kinase substrate motif;ERK1,2 kinase substrate motif;Growth associated histone HI kinase substrate motif;GSK-3, ERK1, ERK2, CDK5 substrate motif;MAPKAPK2 kinase substrate motif;WW domain binding motif	+	CST;HTP
10109	UID8106	AHCTF1	Protein ELYS	Q8WYP5	1283;1292;1318	TTSFFLNS(0.999)PEKEHQEMDEGS(0.083)QS(0.917)LEK	tTsFFLNsPEKEHQE	EWLKSKDRTTSFFLNSPEKEHQEMDEGSQSL	sp|Q8WYP5|ELYS_HUMAN Protein ELYS OS=Homo sapiens OX=9606 GN=AHCTF1 PE=1 SV=3;sp|Q8WYP5-3|ELYS_HUMAN Isoform 3 of Protein ELYS OS=Homo sapiens OX=9606 GN=AHCTF1;sp|Q8WYP5-2|ELYS_HUMAN Isoform 2 of Protein ELYS OS=Homo sapiens OX=9606 GN=AHCTF1	0.999367	0.000141124	93.968	33.788		0.212232	0.141705		0.188932	0.173982	-0.00702667	0.326302	0.526697	-0.279154	-0.046896	0.0574474	0.0462399	0.639136	-0.878401	-0.886515	-0.635674	-1.0273	-0.267941	-0.772411	-0.122923	-1.50706	-0.885427	-0.560213	-0.108976	-1.30645	-0.314837	-0.714964	-0.076683	-0.867926	S	4	___1	Casein kinase II substrate motif;Cdc2 kinase substrate motif;CDK kinase substrate motif;CDK1,2,4,6 kinase substrate motif;ERK1,2 kinase substrate motif;GSK-3, ERK1, ERK2, CDK5 substrate motif;WW domain binding motif	+	HTP
10110	UID8107	AHCTF1	Protein ELYS	Q8WYP5	1898;1907;1933	VS(0.001)T(0.005)VT(0.161)S(0.832)PS(0.001)R	LKVSTVTsPsRMIRK	ESVEIINDLKVSTVTSPSRMIRKLRSTNLDA	sp|Q8WYP5|ELYS_HUMAN Protein ELYS OS=Homo sapiens OX=9606 GN=AHCTF1 PE=1 SV=3;sp|Q8WYP5-3|ELYS_HUMAN Isoform 3 of Protein ELYS OS=Homo sapiens OX=9606 GN=AHCTF1;sp|Q8WYP5-2|ELYS_HUMAN Isoform 2 of Protein ELYS OS=Homo sapiens OX=9606 GN=AHCTF1	0.832003	0.0205091	66.19	7.12254		0.0704764	-0.0527132		0.0192106	-0.0142627	-0.282964	0.0131302	-0.146013	0.204994	0.0991344	0.0842333	0.171593	-0.412011	-0.891218	-0.861009	-0.893162	-1.76495	-1.21456	-1.25436	-1.29842	-1.65008	-1.17418	-0.847878	-1.03918	-1.55995	-1.11543	-1.17013	-1.12683	-2.06209	S	2	___1	Casein kinase II substrate motif;Cdc2 kinase substrate motif;CDK kinase substrate motif;CDK1,2,4,6 kinase substrate motif;ERK1,2 kinase substrate motif;Growth associated histone HI kinase substrate motif;GSK-3, ERK1, ERK2, CDK5 substrate motif;MAPKAPK2 kinase substrate motif;WW domain binding motif	+	CST;HTP
10099	UID19574	AHCTF1	Protein ELYS	Q8WYP5	1295;1304;1330	EHQEMDEGS(1)QS(1)LEK	HQEMDEGsQsLEkLD	FLNSPEKEHQEMDEGSQSLEKLDVSKGNSSV	sp|Q8WYP5|ELYS_HUMAN Protein ELYS OS=Homo sapiens OX=9606 GN=AHCTF1 PE=1 SV=3;sp|Q8WYP5-3|ELYS_HUMAN Isoform 3 of Protein ELYS OS=Homo sapiens OX=9606 GN=AHCTF1;sp|Q8WYP5-2|ELYS_HUMAN Isoform 2 of Protein ELYS OS=Homo sapiens OX=9606 GN=AHCTF1	1	0.0003066	96.487	96.4871		0.266604	-0.127627		0.262356	0.119404	-0.307167	-0.290228	-0.103679	0.190564	0.519185	-0.0401382	-0.0647488	0.0633192	-0.880846	-0.581882	-1.03899	-1.43976	-1.61194	-0.80757	-0.902952	-1.09491	-1.18801	-0.87211	-1.14267	-1.24919	-1.09276	-0.847708	-0.967701	-1.03159	S	3	___2	ATM kinase substrate motif;Casein kinase I substrate motif;Casein kinase II substrate motif;DNA dependent Protein kinase substrate motif	+	HTP
10100	UID19575	AHCTF1	Protein ELYS	Q8WYP5	1297;1306;1332	EHQEMDEGS(1)QS(1)LEK	EMDEGsQsLEkLDVS	NSPEKEHQEMDEGSQSLEKLDVSKGNSSVSI	sp|Q8WYP5|ELYS_HUMAN Protein ELYS OS=Homo sapiens OX=9606 GN=AHCTF1 PE=1 SV=3;sp|Q8WYP5-3|ELYS_HUMAN Isoform 3 of Protein ELYS OS=Homo sapiens OX=9606 GN=AHCTF1;sp|Q8WYP5-2|ELYS_HUMAN Isoform 2 of Protein ELYS OS=Homo sapiens OX=9606 GN=AHCTF1	1	9.64807e-06	122.49	96.4871		0.0137048	0.00969791		0.161881	0.0854588	-0.0271835	-0.0642967	0.109745	0.0205269	0.0791054	-0.00835991	0.140057	0.131033	0.276133	0.54229	0.386421	-0.243858	0.344982	0.445883	0.39673	-0.201288	0.248949	0.477993	0.496166	-0.223331	0.424088	0.437523	0.536787	-0.0702553	S	3	___2	Casein kinase II substrate motif	+	HTP
10105	UID19580	AHCTF1	Protein ELYS	Q8WYP5	1214;1223;1249	S(0.437)T(0.563)PLAS(1)PS(1)PS(1)PGRS(1)PQR	LRstPLAsPsPsPGR	PQSILRSTLRSTPLASPSPSPGRSPQRLKET	sp|Q8WYP5|ELYS_HUMAN Protein ELYS OS=Homo sapiens OX=9606 GN=AHCTF1 PE=1 SV=3;sp|Q8WYP5-3|ELYS_HUMAN Isoform 3 of Protein ELYS OS=Homo sapiens OX=9606 GN=AHCTF1;sp|Q8WYP5-2|ELYS_HUMAN Isoform 2 of Protein ELYS OS=Homo sapiens OX=9606 GN=AHCTF1	0.999929	6.46942e-05	112.82	38.9874		0.170324	-0.0937934		0.213276	-0.120187	-0.261459	0.15761	0.206045	-0.477369	-0.126579	-0.251186	0.0369644	-0.139948	0.0851669	-0.0508366	0.414541	0.47435	0.0986576	-0.0907631	0.403896	0.48772	-0.176292	0.106773	0.620586	-0.00301933	-0.0279217	-0.341949	0.440861	0.347773	S	3	___2	Casein kinase II substrate motif;ERK1,2 kinase substrate motif;G protein-coupled receptor kinase 1 substrate motif;GSK3 kinase substrate motif;GSK-3, ERK1, ERK2, CDK5 substrate motif;WW domain binding motif	+	CST;HTP
10106	UID19581	AHCTF1	Protein ELYS	Q8WYP5	1216;1225;1251	S(0.437)T(0.563)PLAS(1)PS(1)PS(1)PGRS(1)PQR	stPLAsPsPsPGRsP	SILRSTLRSTPLASPSPSPGRSPQRLKETRI	sp|Q8WYP5|ELYS_HUMAN Protein ELYS OS=Homo sapiens OX=9606 GN=AHCTF1 PE=1 SV=3;sp|Q8WYP5-3|ELYS_HUMAN Isoform 3 of Protein ELYS OS=Homo sapiens OX=9606 GN=AHCTF1;sp|Q8WYP5-2|ELYS_HUMAN Isoform 2 of Protein ELYS OS=Homo sapiens OX=9606 GN=AHCTF1	0.999999	0.000195209	88.836	58.1723	+	1.51552	0.245895		0.15501	-0.0688236	0.366596	0.179025	0.312172	0.125788	-0.0921249	-0.157056	-0.0721817	0.0460682	-0.896433	-0.983262	-0.804277	-0.742437	-1.04315	-0.974607	-0.691854	-0.635181	-0.529837	-0.804237	-0.492105	-0.61665	-1.13527	-1.13166	-0.764036	-0.589113	S	3	___2	Casein kinase II substrate motif;DNA dependent Protein kinase substrate motif;ERK1,2 kinase substrate motif;GSK-3, ERK1, ERK2, CDK5 substrate motif;WW domain binding motif	+	CST;HTP
10107	UID19582	AHCTF1	Protein ELYS	Q8WYP5	1218;1227;1253	S(0.437)T(0.563)PLAS(1)PS(1)PS(1)PGRS(1)PQR	PLAsPsPsPGRsPQR	LRSTLRSTPLASPSPSPGRSPQRLKETRISF	sp|Q8WYP5|ELYS_HUMAN Protein ELYS OS=Homo sapiens OX=9606 GN=AHCTF1 PE=1 SV=3;sp|Q8WYP5-3|ELYS_HUMAN Isoform 3 of Protein ELYS OS=Homo sapiens OX=9606 GN=AHCTF1;sp|Q8WYP5-2|ELYS_HUMAN Isoform 2 of Protein ELYS OS=Homo sapiens OX=9606 GN=AHCTF1	1	6.16377e-05	112.82	64.1075		0.19342	-0.145311		0.229305	-0.2153	-0.328537	-0.127295	-0.0137691	-0.111645	0.120111	-0.340002	0.0123692	-0.653677	0.153753	0.0445919	0.843767	0.131874	-0.138971	-0.480019	0.579538	0.276556	-0.174784	-0.0827026	0.829998	0.0202293	-0.0188599	-0.820021	0.591908	-0.377121	S	3	___2	Cdc2 kinase substrate motif;CDK kinase substrate motif;CDK1,2,4,6 kinase substrate motif;DNA dependent Protein kinase substrate motif;ERK1,2 kinase substrate motif;G protein-coupled receptor kinase 1 substrate motif;GSK3 kinase substrate motif;GSK-3, ERK1, ERK2, CDK5 substrate motif;MAPKAPK2 kinase substrate motif;WW domain binding motif	+	CST;HTP
10108	UID19583	AHCTF1	Protein ELYS	Q8WYP5	1222;1231;1257	S(0.437)T(0.563)PLAS(1)PS(1)PS(1)PGRS(1)PQR	PsPsPGRsPQRLKEt	LRSTPLASPSPSPGRSPQRLKETRISFVEED	sp|Q8WYP5|ELYS_HUMAN Protein ELYS OS=Homo sapiens OX=9606 GN=AHCTF1 PE=1 SV=3;sp|Q8WYP5-3|ELYS_HUMAN Isoform 3 of Protein ELYS OS=Homo sapiens OX=9606 GN=AHCTF1;sp|Q8WYP5-2|ELYS_HUMAN Isoform 2 of Protein ELYS OS=Homo sapiens OX=9606 GN=AHCTF1	1	3.17769e-05	132.01	77.3532		0.139521	-0.102084		0.144268	-0.132524	-0.10018	-0.0444508	-0.0201321	-0.243572	0.0670872	-0.42487	-0.0883446	-0.0839691	0.392206	0.305882	1.14334	0.769632	0.389664	0.0112	0.941528	0.765079	0.292027	0.261431	1.12321	0.52606	0.456751	-0.41367	0.853184	0.68111	S	3	___2	Cdc2 kinase substrate motif;CDK kinase substrate motif;CDK1,2,4,6 kinase substrate motif;ERK1,2 kinase substrate motif;Growth associated histone HI kinase substrate motif;GSK-3, ERK1, ERK2, CDK5 substrate motif;MAPKAPK2 kinase substrate motif;WW domain binding motif	+	CST;HTP
10109	UID19584	AHCTF1	Protein ELYS	Q8WYP5	1283;1292;1318	TTSFFLNS(0.999)PEKEHQEMDEGS(0.083)QS(0.917)LEK	tTsFFLNsPEKEHQE	EWLKSKDRTTSFFLNSPEKEHQEMDEGSQSL	sp|Q8WYP5|ELYS_HUMAN Protein ELYS OS=Homo sapiens OX=9606 GN=AHCTF1 PE=1 SV=3;sp|Q8WYP5-3|ELYS_HUMAN Isoform 3 of Protein ELYS OS=Homo sapiens OX=9606 GN=AHCTF1;sp|Q8WYP5-2|ELYS_HUMAN Isoform 2 of Protein ELYS OS=Homo sapiens OX=9606 GN=AHCTF1	0.999367	0.000141124	93.968	33.788		0.109924	0.0913815		0.0958092	0.0934846	0.166319	0.102943	0.22278	-0.126516	-0.1115	0.0141373	0.265102	0.206199	-0.582417	-0.343433	-0.285378	-1.07141	-0.0846786	-0.338531	-0.355244	-1.31611	-0.416098	-0.24049	-0.0625973	-1.19792	-0.196178	-0.324394	-0.0901413	-1.10991	S	4	___2	Casein kinase II substrate motif;Cdc2 kinase substrate motif;CDK kinase substrate motif;CDK1,2,4,6 kinase substrate motif;ERK1,2 kinase substrate motif;GSK-3, ERK1, ERK2, CDK5 substrate motif;WW domain binding motif	+	HTP
10105	UID31058	AHCTF1	Protein ELYS	Q8WYP5	1214;1223;1249	S(0.437)T(0.563)PLAS(1)PS(1)PS(1)PGRS(1)PQR	LRstPLAsPsPsPGR	PQSILRSTLRSTPLASPSPSPGRSPQRLKET	sp|Q8WYP5|ELYS_HUMAN Protein ELYS OS=Homo sapiens OX=9606 GN=AHCTF1 PE=1 SV=3;sp|Q8WYP5-3|ELYS_HUMAN Isoform 3 of Protein ELYS OS=Homo sapiens OX=9606 GN=AHCTF1;sp|Q8WYP5-2|ELYS_HUMAN Isoform 2 of Protein ELYS OS=Homo sapiens OX=9606 GN=AHCTF1	0.999929	6.46942e-05	112.82	38.9874		0.0400552	-0.00574303		0.508382	-0.075623	-0.0793591	0.0723324	0.0749683	-0.0909138	-0.125134	-0.0754433	0.0119152	-0.113831	1.12445	1.02358	1.12866	1.20499	1.11085	1.12719	1.19447	1.29955	1.04509	1.09591	1.20363	1.11407	0.985716	1.05175	1.20638	1.18572	S	3	___3	Casein kinase II substrate motif;ERK1,2 kinase substrate motif;G protein-coupled receptor kinase 1 substrate motif;GSK3 kinase substrate motif;GSK-3, ERK1, ERK2, CDK5 substrate motif;WW domain binding motif	+	CST;HTP
10106	UID31059	AHCTF1	Protein ELYS	Q8WYP5	1216;1225;1251	S(0.437)T(0.563)PLAS(1)PS(1)PS(1)PGRS(1)PQR	stPLAsPsPsPGRsP	SILRSTLRSTPLASPSPSPGRSPQRLKETRI	sp|Q8WYP5|ELYS_HUMAN Protein ELYS OS=Homo sapiens OX=9606 GN=AHCTF1 PE=1 SV=3;sp|Q8WYP5-3|ELYS_HUMAN Isoform 3 of Protein ELYS OS=Homo sapiens OX=9606 GN=AHCTF1;sp|Q8WYP5-2|ELYS_HUMAN Isoform 2 of Protein ELYS OS=Homo sapiens OX=9606 GN=AHCTF1	0.999999	0.000195209	88.836	58.1723		0.355407	0.0648918		0.616446	-0.0939808	-0.0356655	0.0701313	0.302069	-0.0769672	-0.263929	-0.0805225	0.0335808	-0.065052	0.507341	0.496761	0.506832	0.58227	0.65991	0.61854	0.665178	0.728996	0.471676	0.566893	0.808901	0.505302	0.395981	0.538017	0.698759	0.663944	S	3	___3	Casein kinase II substrate motif;DNA dependent Protein kinase substrate motif;ERK1,2 kinase substrate motif;GSK-3, ERK1, ERK2, CDK5 substrate motif;WW domain binding motif	+	CST;HTP
10107	UID31060	AHCTF1	Protein ELYS	Q8WYP5	1218;1227;1253	S(0.437)T(0.563)PLAS(1)PS(1)PS(1)PGRS(1)PQR	PLAsPsPsPGRsPQR	LRSTLRSTPLASPSPSPGRSPQRLKETRISF	sp|Q8WYP5|ELYS_HUMAN Protein ELYS OS=Homo sapiens OX=9606 GN=AHCTF1 PE=1 SV=3;sp|Q8WYP5-3|ELYS_HUMAN Isoform 3 of Protein ELYS OS=Homo sapiens OX=9606 GN=AHCTF1;sp|Q8WYP5-2|ELYS_HUMAN Isoform 2 of Protein ELYS OS=Homo sapiens OX=9606 GN=AHCTF1	1	6.16377e-05	112.82	64.1075		0.152857	-0.0397916		0.779473	-0.18285	-0.157278	0.057724	0.118919	-0.178532	-0.114979	-0.221626	-0.0772743	-0.31752	0.914982	0.838732	1.03253	0.95129	0.924843	0.828516	1.12372	1.11894	0.757704	0.896456	1.15145	0.772758	0.809864	0.60689	1.04645	0.801422	S	3	___3	Cdc2 kinase substrate motif;CDK kinase substrate motif;CDK1,2,4,6 kinase substrate motif;DNA dependent Protein kinase substrate motif;ERK1,2 kinase substrate motif;G protein-coupled receptor kinase 1 substrate motif;GSK3 kinase substrate motif;GSK-3, ERK1, ERK2, CDK5 substrate motif;MAPKAPK2 kinase substrate motif;WW domain binding motif	+	CST;HTP
10108	UID31061	AHCTF1	Protein ELYS	Q8WYP5	1222;1231;1257	S(0.437)T(0.563)PLAS(1)PS(1)PS(1)PGRS(1)PQR	PsPsPGRsPQRLKEt	LRSTPLASPSPSPGRSPQRLKETRISFVEED	sp|Q8WYP5|ELYS_HUMAN Protein ELYS OS=Homo sapiens OX=9606 GN=AHCTF1 PE=1 SV=3;sp|Q8WYP5-3|ELYS_HUMAN Isoform 3 of Protein ELYS OS=Homo sapiens OX=9606 GN=AHCTF1;sp|Q8WYP5-2|ELYS_HUMAN Isoform 2 of Protein ELYS OS=Homo sapiens OX=9606 GN=AHCTF1	1	3.17769e-05	132.01	77.3532		0.110941	0.0165997		0.521137	-0.0814862	-0.0783596	0.111908	0.113283	-0.0804329	-0.155035	-0.0675297	0.0085907	-0.111971	0.98493	0.883028	0.974216	1.0847	1.01254	1.01937	1.05684	1.21084	0.90657	0.994936	1.0875	1.00427	0.8575	0.951845	1.06543	1.09887	S	3	___3	Cdc2 kinase substrate motif;CDK kinase substrate motif;CDK1,2,4,6 kinase substrate motif;ERK1,2 kinase substrate motif;Growth associated histone HI kinase substrate motif;GSK-3, ERK1, ERK2, CDK5 substrate motif;MAPKAPK2 kinase substrate motif;WW domain binding motif	+	CST;HTP
5526	UID27314	AHCYL1	Putative adenosylhomocysteinase 2	O43865-2	37;84	SISQSSTDSYSSAAS(0.399)Y(0.61)T(0.993)DS(0.999)S(0.998)DDEVSPR	sAASYTdsSDDEVsP	QSSTDSYSSAASYTDSSDDEVSPREKQQTNS	sp|O43865-2|SAHH2_HUMAN Isoform 2 of S-adenosylhomocysteine hydrolase-like protein 1 OS=Homo sapiens OX=9606 GN=AHCYL1;sp|O43865|SAHH2_HUMAN S-adenosylhomocysteine hydrolase-like protein 1 OS=Homo sapiens OX=9606 GN=AHCYL1 PE=1 SV=2	0.998956	4.8666e-60	282.28	27.9228		0.0376748	-0.0461068		0.152896	-0.174499	-0.154631	-0.108395	0.298025	-0.219427	0.156424	-0.475063	-0.0014019	-0.377953	0.627268	0.44799	1.21473	0.0673275	0.734005	0.515177	1.26241	0.0854664	0.472637	0.339596	1.51275	-0.1521	0.890429	0.0401134	1.26101	-0.292486	S	3	___3	b-Adrenergic Receptor kinase substrate motif;Casein kinase II substrate motif;MAPKAPK2 kinase substrate motif;Pyruvate dehydrogenase kinase substrate motif	+	CST
5527	UID27315	AHCYL1	Putative adenosylhomocysteinase 2	O43865-2	38;85	SISQSSTDSYSSAAS(0.399)Y(0.61)T(0.993)DS(0.999)S(0.998)DDEVSPR		SSTDSYSSAASYTDSSDDEVSPREKQQTNSK	sp|O43865-2|SAHH2_HUMAN Isoform 2 of S-adenosylhomocysteine hydrolase-like protein 1 OS=Homo sapiens OX=9606 GN=AHCYL1;sp|O43865|SAHH2_HUMAN S-adenosylhomocysteine hydrolase-like protein 1 OS=Homo sapiens OX=9606 GN=AHCYL1 PE=1 SV=2	0.99832	4.8666e-60	282.28	25.6521		0.0376748	-0.0461068		0.152896	-0.174499	-0.154631	-0.108395	0.298025	-0.219427	0.156424	-0.475063	-0.0014019	-0.377953	0.627268	0.44799	1.21473	0.0673275	0.734005	0.515177	1.26241	0.0854664	0.472637	0.339596	1.51275	-0.1521	0.890429	0.0401134	1.26101	-0.292486	S	3	___3	BARD1 BRCT domain binding motif;Casein kinase II substrate motif;MDC1 BRCT domain binding motif;Plk1 PBD domain binding motif
13690	UID33754	AHCYL1	Putative adenosylhomocysteinase 2	O43865-2	35;82	SISQSSTDSYSSAAS(0.399)Y(0.61)T(0.993)DS(0.999)S(0.998)DDEVSPR		ISQSSTDSYSSAASYTDSSDDEVSPREKQQT	sp|O43865-2|SAHH2_HUMAN Isoform 2 of S-adenosylhomocysteine hydrolase-like protein 1 OS=Homo sapiens OX=9606 GN=AHCYL1;sp|O43865|SAHH2_HUMAN S-adenosylhomocysteine hydrolase-like protein 1 OS=Homo sapiens OX=9606 GN=AHCYL1 PE=1 SV=2	0.992938	4.8666e-60	282.28	19.3143		0.0376748	-0.0461068		0.152896	-0.174499	-0.154631	-0.108395	0.298025	-0.219427	0.156424	-0.475063	-0.0014019	-0.377953	0.627268	0.44799	1.21473	0.0673275	0.734005	0.515177	1.26241	0.0854664	0.472637	0.339596	1.51275	-0.1521	0.890429	0.0401134	1.26101	-0.292486	T	3	___3	Casein kinase II substrate motif
10360	UID8305	AHCYL2	Putative adenosylhomocysteinase 3	Q96HN2-2	107;107	DGGEALVS(0.999)PDGT(0.001)VTEAPR	DGGEALVsPDGTVTE;DGGEALVsPDGtVTE	HHQHQRHRDGGEALVSPDGTVTEAPRTVKKI	sp|Q96HN2-2|SAHH3_HUMAN Isoform 2 of Adenosylhomocysteinase 3 OS=Homo sapiens OX=9606 GN=AHCYL2;sp|Q96HN2|SAHH3_HUMAN Adenosylhomocysteinase 3 OS=Homo sapiens OX=9606 GN=AHCYL2 PE=1 SV=1	0.998593	0.000238824	95.206	28.562		0.238621	0.12041		1.03731	-0.142663	0.0105457	0.0365238	0.0955734	0.338996	-0.155382	-0.099638	-0.132772	-0.182859	-0.849237	-0.558762	-1.16257	-1.30522	-0.756248	-0.755409	-0.960445	-0.820148	-0.838692	-0.522238	-1.067	-0.96622	-0.911631	-0.855047	-1.09322	-1.00301	S	3	___1	ERK1,2 kinase substrate motif;G protein-coupled receptor kinase 1 substrate motif;GSK-3, ERK1, ERK2, CDK5 substrate motif;WW domain binding motif	+	HTP
10361	UID31262	AHCYL2	Putative adenosylhomocysteinase 3;Adenosylhomocysteinase	Q96HN2-2	160;161;59;59;68;58;58	SISQSSTDSYSS(0.003)AAS(0.88)Y(0.151)T(0.99)DS(0.985)S(0.986)DDET(0.006)SPR		RSISQSSTDSYSSAASYTDSSDDETSPRDKQ	sp|Q96HN2-2|SAHH3_HUMAN Isoform 2 of Adenosylhomocysteinase 3 OS=Homo sapiens OX=9606 GN=AHCYL2;sp|Q96HN2|SAHH3_HUMAN Adenosylhomocysteinase 3 OS=Homo sapiens OX=9606 GN=AHCYL2 PE=1 SV=1;tr|C9JZV7|C9JZV7_HUMAN Adenosylhomocysteinase 3 (Fragment) OS=Homo sa	0.879551	2.92604e-60	351.29	8.54477		0.00893901	-0.0102444		0.302722	-0.328544	0.0293217	-0.010952	0.112518	-0.171865	-1.0723	-0.401905	0.141323	0.0187073	0.750023	0.701391	0.885675	-0.175177	1.03035	0.891762	0.709196	-0.496515	0.779345	0.690439	0.998194	-0.347042	-0.0419559	0.489857	0.850519	-0.477808	S	3	___3	Casein kinase II substrate motif;G protein-coupled receptor kinase 1 substrate motif;GSK3 kinase substrate motif;MAPKAPK2 kinase substrate motif;Pyruvate dehydrogenase kinase substrate motif
10362	UID31263	AHCYL2	Putative adenosylhomocysteinase 3;Adenosylhomocysteinase	Q96HN2-2	164;165;63;63;72;62;62	SISQSSTDSYSSAAS(0.87)Y(0.135)T(0.995)DS(1)S(1)DDETSPR	sAASYtDssDDEtsP	QSSTDSYSSAASYTDSSDDETSPRDKQQKNS	sp|Q96HN2-2|SAHH3_HUMAN Isoform 2 of Adenosylhomocysteinase 3 OS=Homo sapiens OX=9606 GN=AHCYL2;sp|Q96HN2|SAHH3_HUMAN Adenosylhomocysteinase 3 OS=Homo sapiens OX=9606 GN=AHCYL2 PE=1 SV=1;tr|C9JZV7|C9JZV7_HUMAN Adenosylhomocysteinase 3 (Fragment) OS=Homo sa	0.999989	2.63457e-89	351.29	48.9447		0.0119752	-0.0133295		0.211823	-0.226717	0.0327835	0.0536594	0.107466	-0.247227	-0.653151	-0.341021	0.245787	-0.158485	1.32915	1.27798	1.76484	0.673788	1.62648	1.33483	1.59391	0.427773	1.36193	1.33163	1.8723	0.426561	0.97333	0.993813	1.8397	0.269287	S	3	___3	b-Adrenergic Receptor kinase substrate motif;Casein kinase II substrate motif;MAPKAPK2 kinase substrate motif;Pyruvate dehydrogenase kinase substrate motif	+	CST
10363	UID31264	AHCYL2	Putative adenosylhomocysteinase 3;Adenosylhomocysteinase	Q96HN2-2	165;166;64;64;73;63;63	SISQSSTDSYSSAAS(0.87)Y(0.135)T(0.995)DS(1)S(1)DDETSPR	AASYtDssDDEtsPR	SSTDSYSSAASYTDSSDDETSPRDKQQKNSK	sp|Q96HN2-2|SAHH3_HUMAN Isoform 2 of Adenosylhomocysteinase 3 OS=Homo sapiens OX=9606 GN=AHCYL2;sp|Q96HN2|SAHH3_HUMAN Adenosylhomocysteinase 3 OS=Homo sapiens OX=9606 GN=AHCYL2 PE=1 SV=1;tr|C9JZV7|C9JZV7_HUMAN Adenosylhomocysteinase 3 (Fragment) OS=Homo sa	0.999994	2.63457e-89	351.29	52.5415		0.0119752	-0.0133295		0.211823	-0.226717	0.0327835	0.0536594	0.107466	-0.247227	-0.653151	-0.341021	0.245787	-0.158485	1.32915	1.27798	1.76484	0.673788	1.62648	1.33483	1.59391	0.427773	1.36193	1.33163	1.8723	0.426561	0.97333	0.993813	1.8397	0.269287	S	3	___3	BARD1 BRCT domain binding motif;Casein kinase II substrate motif;G protein-coupled receptor kinase 1 substrate motif;MDC1 BRCT domain binding motif;Plk1 PBD domain binding motif	+	CST
14335	UID34140	AHCYL2	Putative adenosylhomocysteinase 3;Adenosylhomocysteinase	Q96HN2-2	162;163;61;61;70;60;60	SISQSSTDSYSSAAS(0.004)YT(0.996)DS(1)S(1)DDETSPR	YSsAASYtDssDDEt	ISQSSTDSYSSAASYTDSSDDETSPRDKQQK	sp|Q96HN2-2|SAHH3_HUMAN Isoform 2 of Adenosylhomocysteinase 3 OS=Homo sapiens OX=9606 GN=AHCYL2;sp|Q96HN2|SAHH3_HUMAN Adenosylhomocysteinase 3 OS=Homo sapiens OX=9606 GN=AHCYL2 PE=1 SV=1;tr|C9JZV7|C9JZV7_HUMAN Adenosylhomocysteinase 3 (Fragment) OS=Homo sa	0.995545	2.63457e-89	351.29	23.7064		0.0119752	-0.0133295		0.211823	-0.226717	0.0327835	0.0536594	0.107466	-0.247227	-0.653151	-0.341021	0.245787	-0.158485	1.32915	1.27798	1.76484	0.673788	1.62648	1.33483	1.59391	0.427773	1.36193	1.33163	1.8723	0.426561	0.97333	0.993813	1.8397	0.269287	T	3	___3	Casein kinase II substrate motif	+	CST
8558	UID6845	AHDC1	AT-hook DNA-binding motif-containing protein 1	Q5TGY3	1476	S(1)PPYEGK	PPGSAARsPPYEGKV	CKGTAYWYPPGSAARSPPYEGKVGTGLLADF	sp|Q5TGY3|AHDC1_HUMAN AT-hook DNA-binding motif-containing protein 1 OS=Homo sapiens OX=9606 GN=AHDC1 PE=1 SV=1	0.999936	0.0148844	80.755	41.9633	+	2.61561	-0.332307		0.188872	0.0801971	-0.284876	-0.322487	-0.311309	-0.410557	-0.0793076	0.281953	0.509456	-0.391313	-1.63074	-1.71804	-1.50456	-1.57944	-1.7145	-2.01582	-2.12863	-1.41135	-1.91562	-2.04053	-1.81587	-1.99	-1.79381	-1.73387	-1.61917	-1.80267	S	3	___1	Casein kinase II substrate motif;ERK1,2 kinase substrate motif;Growth associated histone HI kinase substrate motif;GSK-3, ERK1, ERK2, CDK5 substrate motif;MAPKAPK2 kinase substrate motif;WW domain binding motif	+	HTP
8556	UID18321	AHDC1	AT-hook DNA-binding motif-containing protein 1	Q5TGY3	1403	AY(0.001)S(0.327)PT(0.674)CS(0.967)PT(0.031)LGFK	KAYsPtCsPtLGFkE	TVFDAGLQKAYSPTCSPTLGFKEELRPPPTK	sp|Q5TGY3|AHDC1_HUMAN AT-hook DNA-binding motif-containing protein 1 OS=Homo sapiens OX=9606 GN=AHDC1 PE=1 SV=1	0.967157	0.00306505	96.673	15.0413		0.280189	-0.146016		0.253363	0.13345	-0.601116	0.0524693	0.215937	-0.251354	-0.400818	0.363199	0.509464	0.0619545	0.423431	0.200399	-0.00427437	0.759134	0.658373	0.124235	-0.163845	0.597795	-0.177685	0.252869	0.211662	0.50778	0.257555	0.487434	0.345619	0.65975	S	3	___2	Casein kinase II substrate motif;ERK1,2 kinase substrate motif;GSK-3, ERK1, ERK2, CDK5 substrate motif;MAPKAPK2 kinase substrate motif;WW domain binding motif	+	HTP
7491	UID5988	AHNAK	Neuroblast differentiation-associated protein AHNAK	Q09666	5110	FKAEAPLPS(1)PK	kAEAPLPsPkLEGEL	FDIKSPKFKAEAPLPSPKLEGELQAPDLELS	sp|Q09666|AHNK_HUMAN Neuroblast differentiation-associated protein AHNAK OS=Homo sapiens OX=9606 GN=AHNAK PE=1 SV=2	1	0.00195671	106.52	106.525		0.56822	-0.129446		0.0536031	-0.0246744	-0.125374	-0.058794	-0.334623	0.00100899	0.052166	-0.029892	0.0699673	-0.190939	5.08404	4.77776	5.18372	4.99507	5.11875	5.27975	4.90292	5.56157	4.95867	4.71896	4.8491	4.99608	5.17092	5.24985	4.97289	5.37063	S	3	___1	DNA dependent Protein kinase substrate motif;ERK1,2 kinase substrate motif;Growth associated histone HI kinase substrate motif;GSK-3, ERK1, ERK2, CDK5 substrate motif;PKA kinase substrate motif;PKC kinase substrate motif;WW domain binding motif	+	HTP
7492	UID5989	AHNAK	Neuroblast differentiation-associated protein AHNAK	Q09666	5749	AS(1)LGS(1)LEGEAEAEASSPK	DLksskAsLGsLEGE	ASISGSKGDLKSSKASLGSLEGEAEAEASSP	sp|Q09666|AHNK_HUMAN Neuroblast differentiation-associated protein AHNAK OS=Homo sapiens OX=9606 GN=AHNAK PE=1 SV=2	1	1.30089e-57	250.35	150.247		0.220812	0.135578		0.861679	-0.34288	0.454144	0.114386	0.360907	-0.387125	-0.169363	-0.654772	-0.184795	-0.362591	-0.369104	-0.293865	0.24511	0.203524	0.132454	-0.0815697	0.166882	-0.183748	0.0850391	-0.17948	0.606016	-0.183601	-0.0369091	-0.736341	-0.0179138	-0.546339	S	3	___1	Casein kinase II substrate motif;MAPKAPK2 kinase substrate motif;PKA kinase substrate motif;PKC kinase substrate motif	+	CST;HTP
7493	UID5990	AHNAK	Neuroblast differentiation-associated protein AHNAK	Q09666	5752	AS(1)LGS(1)LEGEAEAEASSPK	sskAsLGsLEGEAEA	SGSKGDLKSSKASLGSLEGEAEAEASSPKGK	sp|Q09666|AHNK_HUMAN Neuroblast differentiation-associated protein AHNAK OS=Homo sapiens OX=9606 GN=AHNAK PE=1 SV=2	1	4.44687e-158	371.73	142.326		0.188913	-0.107236		0.222354	0.0966101	-0.016613	-0.339642	-0.113228	0.0405388	0.00485802	0.0269661	0.0694904	0.285126	2.34256	2.47792	2.90414	2.82591	2.54406	2.45857	2.95037	2.67161	2.32595	2.13828	2.79091	2.86645	2.54891	2.48553	3.01986	2.95673	S	3	___1	Casein kinase II substrate motif	+	CST;HTP
7495	UID5991	AHNAK	Neuroblast differentiation-associated protein AHNAK	Q09666	5763	ASLGS(1)LEGEAEAEAS(0.003)S(0.997)PK	EAEAEAssPkGKFsL	ASLGSLEGEAEAEASSPKGKFSLFKSKKPRH	sp|Q09666|AHNK_HUMAN Neuroblast differentiation-associated protein AHNAK OS=Homo sapiens OX=9606 GN=AHNAK PE=1 SV=2	0.997428	7.85044e-180	381.53	25.8853		0.268335	-0.0454941		0.186707	-0.0465012	-0.0633068	-0.176317	0.0437431	0.0139046	0.0670757	-0.0883465	-0.0132027	-0.151531	3.63479	3.65619	3.6342	3.44664	3.70585	3.51935	3.76031	3.69112	3.57148	3.47987	3.67794	3.46054	3.77292	3.431	3.74711	3.53959	S	4	___1	Casein kinase I substrate motif;ERK1,2 kinase substrate motif;Growth associated histone HI kinase substrate motif;GSK-3, ERK1, ERK2, CDK5 substrate motif;MDC1 BRCT domain binding motif;PKA kinase substrate motif;PKC kinase substrate motif;Plk1 PBD domain binding motif;WW domain binding motif	+	CST;HTP
7496	UID5992	AHNAK	Neuroblast differentiation-associated protein AHNAK	Q09666	41;41;41;41;41;41;41	DDGVFVQEVTQNS(1)PAAR	VQEVTQNsPAARTGV	AQRDDGVFVQEVTQNSPAARTGVVKEGDQIV	sp|Q09666|AHNK_HUMAN Neuroblast differentiation-associated protein AHNAK OS=Homo sapiens OX=9606 GN=AHNAK PE=1 SV=2;tr|E9PKR9|E9PKR9_HUMAN Neuroblast differentiation-associated protein AHNAK (Fragment) OS=Homo sapiens OX=9606 GN=AHNAK PE=1 SV=1;tr|E9PLK4|E	1	5.78562e-134	353.12	94.1835		0.00868971	0.0148668		0.137624	-0.147754	-0.0518322	-0.117033	0.18367	0.0446625	-0.389717	0.0569649	-0.371641	0.113379	2.69322	3.39668	2.00174	1.41739	1.93046	2.94355	2.23306	1.81649	2.64139	3.27965	2.18541	1.46205	1.54074	3.00051	1.86142	1.92987	S	3	___1	ERK1,2 kinase substrate motif;GSK-3, ERK1, ERK2, CDK5 substrate motif;WW domain binding motif	+	HTP
7498	UID5994	AHNAK	Neuroblast differentiation-associated protein AHNAK	Q09666	177	DIDIS(1)S(1)PEFK	AkDIDIssPEFkIkI	VDVTGREGAKDIDISSPEFKIKIPRHELTEI	sp|Q09666|AHNK_HUMAN Neuroblast differentiation-associated protein AHNAK OS=Homo sapiens OX=9606 GN=AHNAK PE=1 SV=2	1	2.45237e-20	210.15	103.88		0.382273	0.58695		0.389565	-0.591752	-0.0614853	-0.189573	2.64514	-0.0462837	0.141607	0.0610542	-2.33285	-0.236814	4.76841	4.86737	2.14959	4.84086	4.55672	4.54313	4.26525	4.61475	4.70693	4.6778	4.79473	4.79457	4.69833	4.60418	1.9324	4.37793	S	3	___1	Casein kinase I substrate motif;Casein kinase II substrate motif;ERK1,2 kinase substrate motif;GSK-3, ERK1, ERK2, CDK5 substrate motif;MDC1 BRCT domain binding motif;Plk1 PBD domain binding motif;WW domain binding motif	+	CST;HTP
7500	UID5995	AHNAK	Neuroblast differentiation-associated protein AHNAK	Q09666	115;115;115	EVFSSCSSEVVLS(1)GDDEEYQR	CSsEVVLsGDDEEyQ	WTREVFSSCSSEVVLSGDDEEYQRIYTTKIK	sp|Q09666|AHNK_HUMAN Neuroblast differentiation-associated protein AHNAK OS=Homo sapiens OX=9606 GN=AHNAK PE=1 SV=2;tr|E9PKR9|E9PKR9_HUMAN Neuroblast differentiation-associated protein AHNAK (Fragment) OS=Homo sapiens OX=9606 GN=AHNAK PE=1 SV=1;tr|E9PLK4|E	1	5.82406e-161	365.43	84.1425		0.00860623	-0.00445509		0.0459524	-0.0154123	-0.127392	0.051651	0.0901909	-0.0322704	0.020586	-0.0999165	-0.0601387	0.0778198	2.47813	2.6367	2.75139	3.00402	2.39367	2.31879	2.62196	2.56469	2.35074	2.68835	2.84158	2.97175	2.41426	2.21888	2.56182	2.64251	S	3	___1	Casein kinase II substrate motif;Pyruvate dehydrogenase kinase substrate motif	+	HTP
7501	UID5996	AHNAK	Neuroblast differentiation-associated protein AHNAK	Q09666	5620	FAGGLHFS(1)GPK	FAGGLHFsGPkVEGG	ALNLDTSKFAGGLHFSGPKVEGGVKGGQIGL	sp|Q09666|AHNK_HUMAN Neuroblast differentiation-associated protein AHNAK OS=Homo sapiens OX=9606 GN=AHNAK PE=1 SV=2	1	2.74142e-05	129.71	129.707		0.402696	0.130768		0.102649	-0.0434504	-0.0345802	-0.136763	0.506618	0.187796	-0.0372791	0.123821	-0.0541058	-0.206238	-0.552	-0.339922	-0.654655	-0.31208	-0.348066	-0.756342	-0.842804	-0.581457	-0.58658	-0.476685	-0.148037	-0.124285	-0.385345	-0.632521	-0.89691	-0.787695	S	3	___1		+	HTP
7502	UID5997	AHNAK	Neuroblast differentiation-associated protein AHNAK	Q09666	5830	FGTFGGLGS(1)K	GtFGGLGskskGHyE	GKHGKLKFGTFGGLGSKSKGHYEVTGSDDET	sp|Q09666|AHNK_HUMAN Neuroblast differentiation-associated protein AHNAK OS=Homo sapiens OX=9606 GN=AHNAK PE=1 SV=2	1	0.00180112	97.631	82.1973		0.238002	0.150123		0.644259	0.319172	-0.011261	-0.343925	0.142475	0.813204	0.207247	0.013876	0.117718	0.937849	-0.622101	-0.200327	-0.740526	-0.498056	-0.3675	-0.0629692	-0.65819	-0.505339	-0.633362	-0.544252	-0.598051	0.315147	-0.160254	-0.0490932	-0.540472	0.43251	S	3	___1	Casein kinase II substrate motif	+	HTP
7503	UID5998	AHNAK	Neuroblast differentiation-associated protein AHNAK	Q09666	93;93;93;93;93;93	GDRS(1)PEPGQTWTR	LHRKGDRsPEPGQtW	GHHTVGLKLHRKGDRSPEPGQTWTREVFSSC	sp|Q09666|AHNK_HUMAN Neuroblast differentiation-associated protein AHNAK OS=Homo sapiens OX=9606 GN=AHNAK PE=1 SV=2;tr|E9PKR9|E9PKR9_HUMAN Neuroblast differentiation-associated protein AHNAK (Fragment) OS=Homo sapiens OX=9606 GN=AHNAK PE=1 SV=1;tr|E9PLK4|E	1	8.45543e-08	144.41	90.1246		0.0872657	0.0311694		0.303115	-0.102795	-0.2183	0.0736103	0.0419846	0.227383	-0.179001	-0.00350189	0.00318336	-0.231859	2.93023	2.84431	3.11985	2.68183	2.98521	2.79692	3.24186	3.07943	2.71194	2.91792	3.16184	2.90921	2.80621	2.79342	3.24504	2.84757	S	3	___1	Casein kinase II substrate motif;ERK1,2 kinase substrate motif;Growth associated histone HI kinase substrate motif;GSK-3, ERK1, ERK2, CDK5 substrate motif;PKA kinase substrate motif;WW domain binding motif	+	CST;HTP
7504	UID5999	AHNAK	Neuroblast differentiation-associated protein AHNAK	Q09666	5731	GGVTGS(1)PEASISGSK	GkGGVtGsPEAsIsG	KFNFSKPKGKGGVTGSPEASISGSKGDLKSS	sp|Q09666|AHNK_HUMAN Neuroblast differentiation-associated protein AHNAK OS=Homo sapiens OX=9606 GN=AHNAK PE=1 SV=2	0.999908	1.57359e-51	264.38	41.258		0.697863	-0.0945988		0.512877	-0.0541425	-0.0897503	-0.178734	-0.046154	-0.0637569	-0.0609474	-0.0545635	-0.0333309	-0.067728	4.8613	5.07998	5.00157	5.03744	4.90273	4.77853	4.87046	4.94486	4.77155	4.90125	4.95541	4.97369	4.84178	4.72396	4.83713	4.87713	S	2	___1	Casein kinase II substrate motif;ERK1,2 kinase substrate motif;G protein-coupled receptor kinase 1 substrate motif;GSK3 kinase substrate motif;GSK-3, ERK1, ERK2, CDK5 substrate motif;WW domain binding motif	+	CST;HTP
7506	UID6001	AHNAK	Neuroblast differentiation-associated protein AHNAK	Q09666	5739	GGVTGSPEASIS(0.009)GS(0.991)KGDLK	PEAsIsGskGDLkss	GKGGVTGSPEASISGSKGDLKSSKASLGSLE	sp|Q09666|AHNK_HUMAN Neuroblast differentiation-associated protein AHNAK OS=Homo sapiens OX=9606 GN=AHNAK PE=1 SV=2	0.991265	5.41235e-08	147.35	20.583		0.775339	0.246766		0.116991	0.0417914	0.426191	0.316336	-0.254875	0.499411	-0.160496	0.175711	-0.141468	0.293419	0.466396	0.510384	1.08914	0.602648	0.826532	0.951685	1.15364	0.809139	0.892588	0.826719	0.834263	1.10206	0.666037	1.1274	1.01217	1.10256	S	4	___1	Casein kinase II substrate motif;MAPKAPK2 kinase substrate motif;Pyruvate dehydrogenase kinase substrate motif	+	CST;HTP
7508	UID6002	AHNAK	Neuroblast differentiation-associated protein AHNAK	Q09666	5841	GHYEVTGS(1)DDETGK	GHyEVtGsDDEtGkL	GGLGSKSKGHYEVTGSDDETGKLQGSGVSLA	sp|Q09666|AHNK_HUMAN Neuroblast differentiation-associated protein AHNAK OS=Homo sapiens OX=9606 GN=AHNAK PE=1 SV=2	0.999996	4.01847e-166	358.32	54.2529		0.14725	0.11689		0.0411148	0.0254149	0.352085	0.120163	0.510275	-0.514963	-0.0851574	-0.338552	0.165609	0.35976	4.20747	4.45712	4.83781	5.30877	4.83986	4.45563	4.68462	4.67747	4.55956	4.57728	5.34809	4.7938	4.75471	4.11708	4.85023	5.03723	S	3	___1	BARD1 BRCT domain binding motif;Casein kinase II substrate motif;G protein-coupled receptor kinase 1 substrate motif	+	CST;HTP
7512	UID6006	AHNAK	Neuroblast differentiation-associated protein AHNAK	Q09666	5552	GPAFNMAS(1)PESDFGINLK	GPAFNMAsPEsDFGI	AAPDISVKGPAFNMASPESDFGINLKGPKIK	sp|Q09666|AHNK_HUMAN Neuroblast differentiation-associated protein AHNAK OS=Homo sapiens OX=9606 GN=AHNAK PE=1 SV=2	1	1.3363e-57	256.58	63.7847		0.160892	0.146737		0.0537517	-0.0529962	0.138496	0.108395	0.39979	-0.0597324	-0.106049	-0.00283051	-0.102686	-0.000419617	3.6735	4.25987	3.61998	4.82121	3.85235	4.07871	3.69977	4.75456	3.812	4.36827	4.01977	4.76148	3.74631	4.07588	3.59709	4.75414	S	3	___1	Casein kinase II substrate motif;ERK1,2 kinase substrate motif;GSK-3, ERK1, ERK2, CDK5 substrate motif;WW domain binding motif	+	CST;HTP
7513	UID6007	AHNAK	Neuroblast differentiation-associated protein AHNAK	Q09666	5780	S(1)NS(1)FS(1)DER	skKPRHRsNsFsDER	KGKFSLFKSKKPRHRSNSFSDEREFSGPSTP	sp|Q09666|AHNK_HUMAN Neuroblast differentiation-associated protein AHNAK OS=Homo sapiens OX=9606 GN=AHNAK PE=1 SV=2	1	4.42179e-06	155.33	46.3777		0.0991746	-0.0462637		0.46034	-0.326572	-0.0243645	-0.158545	0.325254	-0.3274	-0.078413	-0.294809	-0.378784	-0.554283	3.21703	2.8188	2.70254	3.04766	3.24653	2.75504	2.78968	3.75685	3.19267	2.66026	3.02779	2.72026	3.16812	2.46023	2.4109	3.20256	S	2	___1	14-3-3 domain binding motif;Calmodulin-dependent protein kinase II substrate motif;Casein kinase II substrate motif;G protein-coupled receptor kinase 1 substrate motif;GSK3 kinase substrate motif;MAPKAPK1 kinase substrate motif;PKA kinase substrate motif;PKC kinase substrate motif	+	CST;HTP
7514	UID6008	AHNAK	Neuroblast differentiation-associated protein AHNAK	Q09666	5782	S(1)NS(1)FS(1)DER	KPRHRsNsFsDEREF	KFSLFKSKKPRHRSNSFSDEREFSGPSTPTG	sp|Q09666|AHNK_HUMAN Neuroblast differentiation-associated protein AHNAK OS=Homo sapiens OX=9606 GN=AHNAK PE=1 SV=2	1	0.00310672	105.2	46.3777		0.0610138	0.0291624		0.495198	0.207661	0.103506	0.0885258	-0.309805	0.234423	-0.078701	0.301069	0.424488	0.183788	5.6393	5.4438	6.14719	5.65569	5.74174	5.61024	6.02968	5.69413	5.74281	5.53233	5.83739	5.89011	5.66304	5.9113	6.45416	5.87792	S	2	___1	14-3-3 domain binding motif;Akt kinase substrate motif;Calmodulin-dependent protein kinase II substrate motif;Casein kinase II substrate motif;MAPKAPK1 kinase substrate motif;PKA kinase substrate motif;PKC kinase substrate motif;Pyruvate dehydrogenase kinase substrate motif	+	CST;HTP
7516	UID6010	AHNAK	Neuroblast differentiation-associated protein AHNAK	Q09666	5031	IHMS(1)GPK	kMPkIHMsGPKIKAK	GKGKKSKFKMPKIHMSGPKIKAKKQGFDLNV	sp|Q09666|AHNK_HUMAN Neuroblast differentiation-associated protein AHNAK OS=Homo sapiens OX=9606 GN=AHNAK PE=1 SV=2	1	0.0187564	76.1	51.3458		0.0850435	0.0619054		0.153762	-0.113921	0.018856	-0.063303	0.179775	0.112293	-0.118626	-0.144571	-0.255228	0.0627422	1.78016	2.19477	2.57747	2.31562	2.05641	1.84793	2.71129	2.48895	1.79901	2.13146	2.75724	2.42792	1.93778	1.70336	2.45606	2.55169	S	3	___1	PKA kinase substrate motif	+	HTP
7517	UID6011	AHNAK	Neuroblast differentiation-associated protein AHNAK	Q09666	5448	IS(1)APNVDFNLEGPK	NLkGPrIsAPNVDFN	LKGPGVDVNLKGPRISAPNVDFNLEGPKVKG	sp|Q09666|AHNK_HUMAN Neuroblast differentiation-associated protein AHNAK OS=Homo sapiens OX=9606 GN=AHNAK PE=1 SV=2	1	1.85239e-30	225.6	157.984		0.0739793	0.116231		0.247458	0.371167	0.469643	0.0904026	-0.282024	0.186905	0.0151329	0.239361	0.215605	1.01457	2.97469	2.82413	1.87332	3.43063	2.95401	3.91516	2.06319	3.22396	3.44433	2.91454	1.5913	3.61754	2.96914	4.15452	2.27879	4.23853	S	3	___1	PKA kinase substrate motif;PKC kinase substrate motif	+	CST;HTP
7518	UID6012	AHNAK	Neuroblast differentiation-associated protein AHNAK	Q09666	2397	ISMPDLDLHLKS(1)PK	DLDLHLksPKAKGEV	KAPKISMPDLDLHLKSPKAKGEVDVDVPKLE	sp|Q09666|AHNK_HUMAN Neuroblast differentiation-associated protein AHNAK OS=Homo sapiens OX=9606 GN=AHNAK PE=1 SV=2	1	2.55081e-12	164.57	140.769		0.204216	0.0984073		0.0198097	-0.0219111	0.348766	0.0341949	0.456997	-0.446329	0.019371	-0.295235	-0.191734	0.379953	1.75932	2.02734	1.90072	2.5787	2.21321	2.20576	1.81765	2.74239	2.10809	2.06154	2.35771	2.13237	2.23258	1.91052	1.62592	3.12235	S	3	___1	ERK1,2 kinase substrate motif;Growth associated histone HI kinase substrate motif;GSK-3, ERK1, ERK2, CDK5 substrate motif;PKA kinase substrate motif;PKC kinase substrate motif;WW domain binding motif	+	HTP
7519	UID6013	AHNAK	Neuroblast differentiation-associated protein AHNAK	Q09666	511	ISMQDVDLSLGS(1)PK	DVDLsLGsPkLKGDI	QKPKISMQDVDLSLGSPKLKGDIKVSAPGVQ	sp|Q09666|AHNK_HUMAN Neuroblast differentiation-associated protein AHNAK OS=Homo sapiens OX=9606 GN=AHNAK PE=1 SV=2	0.999998	1.78519e-22	193.06	56.8016		0.157765	0.0457706		0.505404	-0.139116	0.233335	-0.163708	0.311193	-0.197739	-0.185169	-0.154902	-0.263214	0.0468197	2.73208	2.99468	2.59881	2.82477	2.85194	2.70862	2.55511	2.76356	2.96542	2.83097	2.91	2.62704	2.66677	2.55371	2.2919	2.81038	S	3	___1	ERK1,2 kinase substrate motif;Growth associated histone HI kinase substrate motif;GSK-3, ERK1, ERK2, CDK5 substrate motif;PKA kinase substrate motif;PKC kinase substrate motif;WW domain binding motif	+	CST;HTP
7520	UID6014	AHNAK	Neuroblast differentiation-associated protein AHNAK	Q09666	570	IS(0.986)MS(0.014)EVDLNVAAPK	ktGTCRIsMsEVDLN	PRLGSPSGKTGTCRISMSEVDLNVAAPKVKG	sp|Q09666|AHNK_HUMAN Neuroblast differentiation-associated protein AHNAK OS=Homo sapiens OX=9606 GN=AHNAK PE=1 SV=2	0.985883	1.79511e-22	192.96	18.4408		0.0856606	0.090229		0.265558	0.407091	0.368076	0.145149	-0.365206	0.212896	-0.426872	0.574112	0.232937	1.24819	0.341585	0.276161	0.0867558	1.04256	0.664946	1.22719	-0.359806	0.728781	0.709661	0.42131	-0.27845	1.25546	0.238073	1.80131	-0.126869	1.97697	S	3	___1	Casein kinase II substrate motif;PKA kinase substrate motif;PKC kinase substrate motif	+	HTP
7522	UID6015	AHNAK	Neuroblast differentiation-associated protein AHNAK	Q09666	559	LGS(0.997)PS(0.003)GKTGTCR	LtGPrLGsPSGktGT	ETPNLEGTLTGPRLGSPSGKTGTCRISMSEV	sp|Q09666|AHNK_HUMAN Neuroblast differentiation-associated protein AHNAK OS=Homo sapiens OX=9606 GN=AHNAK PE=1 SV=2	0.997303	0.000930356	102.87	25.6878		1.08692	-0.251721		0.631335	-0.144605	-0.414734	0.00855446	-0.324459	-0.276247	-0.0520191	-0.252106	-0.0505238	-0.22377	4.57962	4.49825	4.42882	4.3049	4.54772	4.62731	4.28553	4.70487	4.16488	4.5068	4.10436	4.02865	4.4957	4.37521	4.23501	4.4811	S	2	___1	14-3-3 domain binding motif;Calmodulin-dependent protein kinase II substrate motif;Casein kinase II substrate motif;ERK1,2 kinase substrate motif;GSK-3, ERK1, ERK2, CDK5 substrate motif;PKA kinase substrate motif;PKC kinase substrate motif;WW domain binding motif	+	HTP
7523	UID6016	AHNAK	Neuroblast differentiation-associated protein AHNAK	Q09666	135	LKS(1)EDGVEGDLGETQSR	kIkPRLksEDGVEGD	EYQRIYTTKIKPRLKSEDGVEGDLGETQSRT	sp|Q09666|AHNK_HUMAN Neuroblast differentiation-associated protein AHNAK OS=Homo sapiens OX=9606 GN=AHNAK PE=1 SV=2	1	8.76762e-66	277.75	212.037		0.76611	-0.18267		0.0678143	0.0301628	0.00935936	-0.0384655	-0.378231	-0.323343	-0.0970573	0.0386009	0.0450554	0.134052	3.44793	3.25094	3.59908	3.71474	3.54287	3.66255	3.4353	3.86957	3.45729	3.21248	3.22085	3.3914	3.44581	3.70115	3.48035	4.00362	S	4	___1	14-3-3 domain binding motif;Calmodulin-dependent protein kinase II substrate motif;G protein-coupled receptor kinase 1 substrate motif;MAPKAPK1 kinase substrate motif;PKA kinase substrate motif;PKC kinase substrate motif	+	CST;HTP
7524	UID6017	AHNAK	Neuroblast differentiation-associated protein AHNAK	Q09666	210	LPS(0.999)GS(0.001)GAASPTGSAVDIR	ktVIRLPsGsGAAsP	VDVETQSGKTVIRLPSGSGAASPTGSAVDIR	sp|Q09666|AHNK_HUMAN Neuroblast differentiation-associated protein AHNAK OS=Homo sapiens OX=9606 GN=AHNAK PE=1 SV=2	0.999276	7.31153e-180	377.73	31.4019		0.0141772	-0.0115147		0.0885434	0.079793	-0.00964737	-0.00490189	0.0140533	-0.0455627	-0.0553017	0.0794983	-0.0282001	0.323175	5.05087	5.14403	5.52364	5.91472	4.50567	4.85585	5.185	5.39594	5.04123	5.13913	5.5377	5.86916	4.45037	4.93535	5.1568	5.71911	S	2	___1	14-3-3 domain binding motif;Calmodulin-dependent protein kinase II substrate motif;Calmodulin-dependent protein kinase IV substrate motif;Casein kinase II substrate motif;Chk1 kinase substrate motif;DNA dependent Protein kinase substrate motif;G protein-coupled receptor kinase 1 substrate motif;PKA kinase substrate motif;PKC kinase substrate motif	+	CST;HTP
7525	UID6018	AHNAK	Neuroblast differentiation-associated protein AHNAK	Q09666	212	LPS(0.999)GS(0.999)GAAS(0.981)PT(0.015)GS(0.005)AVDIR	VIRLPsGsGAAsPtG	VETQSGKTVIRLPSGSGAASPTGSAVDIRAG	sp|Q09666|AHNK_HUMAN Neuroblast differentiation-associated protein AHNAK OS=Homo sapiens OX=9606 GN=AHNAK PE=1 SV=2	0.999259	4.11613e-08	149.32	34.5605		0.0761402	0.0337286		0.236198	0.104688	0.211991	-0.15791	0.236028	-0.155194	-0.128772	0.377903	0.200119	-0.0304976	-1.73134	-1.80627	-1.56288	-1.42057	-1.56566	-1.89619	-1.31687	-1.64229	-1.51935	-1.96418	-1.32685	-1.57576	-1.69444	-1.51828	-1.11675	-1.67279	S	3	___1	G protein-coupled receptor kinase 1 substrate motif;GSK3 kinase substrate motif	+	CST;HTP
7526	UID6019	AHNAK	Neuroblast differentiation-associated protein AHNAK	Q09666	216	LPS(0.679)GS(0.321)GAAS(1)PT(0.058)GS(0.943)AVDIR	PsGsGAAsPtGsAVD	SGKTVIRLPSGSGAASPTGSAVDIRAGAISA	sp|Q09666|AHNK_HUMAN Neuroblast differentiation-associated protein AHNAK OS=Homo sapiens OX=9606 GN=AHNAK PE=1 SV=2	0.999785	5.64681e-136	349.34	36.3918		0.0995236	0.0256658		0.569382	-0.15625	-0.0556049	-0.0904713	0.29764	-0.0489006	-0.0456028	-0.159319	-0.136244	-0.283836	3.30185	3.41215	3.15604	3.51969	3.68418	3.33769	3.49879	3.7067	3.24625	3.32168	3.45368	3.47079	3.63857	3.17837	3.36254	3.42286	S	3	___1	Casein kinase II substrate motif;ERK1,2 kinase substrate motif;G protein-coupled receptor kinase 1 substrate motif;GSK3 kinase substrate motif;GSK-3, ERK1, ERK2, CDK5 substrate motif;MAPKAPK2 kinase substrate motif;WW domain binding motif	+	CST;HTP
7531	UID6024	AHNAK	Neuroblast differentiation-associated protein AHNAK	Q09666	5866	LS(0.014)S(0.415)S(0.578)S(0.996)S(0.997)NDSGNK	KsRLsssssNDsGNK	SGVSLASKKSRLSSSSSNDSGNKVGIQLPEV	sp|Q09666|AHNK_HUMAN Neuroblast differentiation-associated protein AHNAK OS=Homo sapiens OX=9606 GN=AHNAK PE=1 SV=2	0.995636	4.21506e-10	166.04	21.4716		0.192525	-0.14569		0.275473	0.235529	0.203543	-0.286627	-0.339394	-0.160282	-0.121321	0.139694	0.478336	0.445406	-0.599098	-0.381691	-0.507488	0.30357	-0.51791	-0.247768	-1.07807	0.0365391	-0.395555	-0.668318	-0.846882	0.143288	-0.639231	-0.108074	-0.599733	0.481945	S	2	___1	Casein kinase II substrate motif;G protein-coupled receptor kinase 1 substrate motif;GSK3 kinase substrate motif;MDC1 BRCT domain binding motif;Plk1 PBD domain binding motif;Pyruvate dehydrogenase kinase substrate motif	+	CST;HTP
7532	UID6025	AHNAK	Neuroblast differentiation-associated protein AHNAK	Q09666	5867	LS(0.012)S(0.982)S(0.005)S(0.002)S(0.999)NDS(1)GNK	sRLsssssNDsGNKV	GVSLASKKSRLSSSSSNDSGNKVGIQLPEVE	sp|Q09666|AHNK_HUMAN Neuroblast differentiation-associated protein AHNAK OS=Homo sapiens OX=9606 GN=AHNAK PE=1 SV=2	0.998579	1.80288e-20	206.2	28.5422		0.295924	-0.230169		0.102862	0.108059	0.0428543	-0.376259	-0.520386	-0.066885	-0.216352	-0.00192833	0.511703	0.138813	2.39914	2.55257	2.44125	3.21361	2.19909	2.65276	1.65472	2.98621	2.44199	2.17631	1.92086	3.14673	1.98274	2.65083	2.16642	3.12502	S	2	___1	Casein kinase II substrate motif;MAPKAPK2 kinase substrate motif;MDC1 BRCT domain binding motif;Plk1 PBD domain binding motif	+	CST;HTP
7533	UID6026	AHNAK	Neuroblast differentiation-associated protein AHNAK	Q09666	5870	LSSSSSNDS(1)GNK	sssssNDsGNKVGIQ	LASKKSRLSSSSSNDSGNKVGIQLPEVELSV	sp|Q09666|AHNK_HUMAN Neuroblast differentiation-associated protein AHNAK OS=Homo sapiens OX=9606 GN=AHNAK PE=1 SV=2	1	1.48397e-61	275.42	76.888		0.0193064	-0.0124078		0.712953	-0.532822	-0.602211	-0.0932446	0.820805	-0.17498	0.0759373	-0.313034	-0.821537	-1.07265	2.61147	2.39916	1.82459	2.50261	2.64879	1.988	2.27931	3.08069	2.00926	2.30591	2.6454	2.32763	2.72473	1.67497	1.45778	2.00804	S	3	___1	b-Adrenergic Receptor kinase substrate motif;MAPKAPK2 kinase substrate motif	+	CST;HTP
7534	UID6027	AHNAK	Neuroblast differentiation-associated protein AHNAK	Q09666	5261	MEGGGAEVHAQLPS(1)LEGDLR	EVHAQLPsLEGDLRG	VKMEGGGAEVHAQLPSLEGDLRGPDVKLEGP	sp|Q09666|AHNK_HUMAN Neuroblast differentiation-associated protein AHNAK OS=Homo sapiens OX=9606 GN=AHNAK PE=1 SV=2	1	1.22063e-05	118.67	118.667		0.0930151	-0.114012		0.233645	0.175078	0.107298	-0.101108	-0.648859	0.186621	-0.0188513	0.169657	0.110501	0.439006	-1.82373	-1.23694	-1.81224	-0.838263	-2.29322	-1.62696	-1.66512	-1.56552	-1.71644	-1.33804	-2.46109	-0.651642	-2.31207	-1.45731	-1.55462	-1.12651	S	3	___1	Casein kinase II substrate motif;DNA dependent Protein kinase substrate motif	+	HTP
7536	UID6028	AHNAK	Neuroblast differentiation-associated protein AHNAK	Q09666	3412	MPFLSIS(0.008)S(0.992)PK	MPFLsIssPKVsMPD	KVKGSKFKMPFLSISSPKVSMPDVELNLKSP	sp|Q09666|AHNK_HUMAN Neuroblast differentiation-associated protein AHNAK OS=Homo sapiens OX=9606 GN=AHNAK PE=1 SV=2	0.991988	1.57674e-08	164.9	20.9274		0.0634503	0.0406246		0.00133634	0.000899792	-0.0897827	0.04105	0.272861	-0.0616302	0.10458	0.0520649	-0.0337925	-0.119253	1.12959	1.75277	1.04345	1.49984	0.870789	1.18831	0.579836	1.28907	1.0398	1.79382	1.31631	1.43821	0.975368	1.24038	0.546043	1.16982	S	3	___1	ERK1,2 kinase substrate motif;G protein-coupled receptor kinase 1 substrate motif;Growth associated histone HI kinase substrate motif;GSK3 kinase substrate motif;GSK-3, ERK1, ERK2, CDK5 substrate motif;MDC1 BRCT domain binding motif;PKA kinase substrate motif;PKC kinase substrate motif;Plk1 PBD domain binding motif;WW domain binding motif	+	CST;HTP
7537	UID6029	AHNAK	Neuroblast differentiation-associated protein AHNAK	Q09666	5099	MYFPDVEFDIKS(1)PK	DVEFDIksPKFkAEA	MFGKMYFPDVEFDIKSPKFKAEAPLPSPKLE	sp|Q09666|AHNK_HUMAN Neuroblast differentiation-associated protein AHNAK OS=Homo sapiens OX=9606 GN=AHNAK PE=1 SV=2	1	2.68158e-23	209.73	191.632		0.140115	0.079731		0.103207	0.0849071	0.310638	-0.0276108	0.543335	-0.507439	0.134235	-0.153025	-0.146416	0.504833	1.25534	1.59496	1.23148	2.13193	0.954292	1.06821	0.665178	1.31101	1.56598	1.56735	1.77481	1.62449	1.08853	0.915184	0.518763	1.81585	S	4	___1	Casein kinase I substrate motif;ERK1,2 kinase substrate motif;Growth associated histone HI kinase substrate motif;GSK-3, ERK1, ERK2, CDK5 substrate motif;PKA kinase substrate motif;PKC kinase substrate motif;WW domain binding motif	+	CST;HTP
7538	UID6030	AHNAK	Neuroblast differentiation-associated protein AHNAK	Q09666	4516	S(0.999)PQISMS(0.001)DIDLNLK	MPDVHFksPQIsMsD	KLKGPKFKMPDVHFKSPQISMSDIDLNLKGP	sp|Q09666|AHNK_HUMAN Neuroblast differentiation-associated protein AHNAK OS=Homo sapiens OX=9606 GN=AHNAK PE=1 SV=2	0.998947	1.52017e-06	135.28	31.8786		0.122962	0.100357		0.442541	0.342622	0.0578117	-0.245426	0.207436	0.381607	0.255139	0.378023	0.153452	0.583872	-0.745928	0.358255	-0.529379	-0.690546	-1.43703	-0.441133	-0.959558	-1.52113	-0.688116	0.112829	-0.321943	-0.308939	-1.18189	-0.0631104	-0.806107	-0.93726	S	3	___1	ERK1,2 kinase substrate motif;G protein-coupled receptor kinase 1 substrate motif;Growth associated histone HI kinase substrate motif;GSK3 kinase substrate motif;GSK-3, ERK1, ERK2, CDK5 substrate motif;WW domain binding motif	+	HTP
7540	UID6031	AHNAK	Neuroblast differentiation-associated protein AHNAK	Q09666	1042	VDT(0.001)NAPDLS(0.999)LEGPEGK	DTNAPDLsLEGPEGk	VDISAPKVDTNAPDLSLEGPEGKLKGPKFKM	sp|Q09666|AHNK_HUMAN Neuroblast differentiation-associated protein AHNAK OS=Homo sapiens OX=9606 GN=AHNAK PE=1 SV=2	0.998756	1.79162e-05	128.55	29.045		0.0180499	-0.0230546		0.642316	0.212531	-0.342314	0.138323	-0.129158	0.240931	0.143738	0.575466	0.2663	-0.13538	-0.603806	-0.567442	-0.515978	0.435585	-0.87825	-0.933315	-0.926191	-0.376768	-0.946119	-0.429119	-0.645136	0.676516	-0.734512	-0.357849	-0.659891	-0.512148	S	3	___1	Casein kinase II substrate motif;G protein-coupled receptor kinase 1 substrate motif	+	HTP
7541	UID6032	AHNAK	Neuroblast differentiation-associated protein AHNAK	Q09666	1298	VDVEVPDVS(1)LEGPEGK	DVEVPDVsLEGPEGk	IDVSGPKVDVEVPDVSLEGPEGKLKGPKFKM	sp|Q09666|AHNK_HUMAN Neuroblast differentiation-associated protein AHNAK OS=Homo sapiens OX=9606 GN=AHNAK PE=1 SV=2	1	2.32101e-05	125.73	125.728		0.307166	0.230718		0.486951	-0.26975	0.819168	0.224834	-0.266335	0.145205	-0.370067	-0.726451	0.0179176	-0.000398636	-1.10951	-0.374197	-0.625977	-0.0118561	-1.08377	-0.636999	-0.912304	-0.520176	-0.290339	-0.149363	-0.892311	0.133348	-1.45384	-1.36345	-0.894386	-0.520575	S	3	___1	Casein kinase II substrate motif;G protein-coupled receptor kinase 1 substrate motif	+	HTP
7542	UID6033	AHNAK	Neuroblast differentiation-associated protein AHNAK	Q09666	5332	VHAPGLNLS(1)GVGGK	HAPGLNLsGVGGkMQ	ASVPSMKVHAPGLNLSGVGGKMQVGGDGVKV	sp|Q09666|AHNK_HUMAN Neuroblast differentiation-associated protein AHNAK OS=Homo sapiens OX=9606 GN=AHNAK PE=1 SV=2	1	2.23728e-08	141.86	141.861		0.220114	0.080308		0.716109	0.0697956	0.0991478	0.112005	0.294304	-0.184225	-0.00304222	0.0555439	0.260635	-0.0339546	-0.262503	-0.0327377	-0.118896	-0.246429	-0.127949	-0.153881	-0.249611	-0.087307	-0.163355	0.0792675	0.175407	-0.430655	-0.130991	-0.0983372	0.0110245	-0.121262	S	3	___1		+	CST;HTP
7544	UID6035	AHNAK	Neuroblast differentiation-associated protein AHNAK	Q09666	3426	VSMPDVELNLKS(1)PK	DVELNLksPKVkGDL	SSPKVSMPDVELNLKSPKVKGDLDIAGPNLE	sp|Q09666|AHNK_HUMAN Neuroblast differentiation-associated protein AHNAK OS=Homo sapiens OX=9606 GN=AHNAK PE=1 SV=2	1	4.31789e-39	240.59	217.361		0.295471	0.201872		0.0493638	0.0496855	0.345699	0.0999794	0.640429	-0.27862	0.178389	-0.113174	-0.0916157	0.225143	1.40342	1.81761	1.68023	2.56761	1.27506	1.5364	1.0738	2.08173	1.74911	1.91759	2.32066	2.28899	1.45345	1.42323	0.982183	2.30688	S	4	___1	ERK1,2 kinase substrate motif;Growth associated histone HI kinase substrate motif;GSK-3, ERK1, ERK2, CDK5 substrate motif;PKA kinase substrate motif;PKC kinase substrate motif;WW domain binding motif	+	CST;HTP
7545	UID6036	AHNAK	Neuroblast differentiation-associated protein AHNAK	Q09666	5400	VSVGAPDLSLEASEGS(1)IK	sLEAsEGsIkLPKMK	VSVGAPDLSLEASEGSIKLPKMKLPQFGIST	sp|Q09666|AHNK_HUMAN Neuroblast differentiation-associated protein AHNAK OS=Homo sapiens OX=9606 GN=AHNAK PE=1 SV=2	1	8.01244e-84	298.1	86.1438		0.024812	-0.0182433		0.44597	-0.293943	-0.316719	0.0887451	-0.225222	0.380222	0.138559	-0.287319	-0.824482	-0.202532	1.20587	1.02875	1.48484	1.53744	1.32613	1.25077	1.71578	2.06369	0.889154	1.11749	1.25962	1.91766	1.46469	0.963455	0.8913	1.86116	S	3	___1	G protein-coupled receptor kinase 1 substrate motif;PKA kinase substrate motif;PKC kinase substrate motif	+	HTP
14001	UID10994	AHNAK	Neuroblast differentiation-associated protein AHNAK	Q09666	5794	EFSGPS(0.012)T(0.986)PT(0.001)GTLEFEGGEVSLEGGK	REFsGPstPtGtLEF	RSNSFSDEREFSGPSTPTGTLEFEGGEVSLE	sp|Q09666|AHNK_HUMAN Neuroblast differentiation-associated protein AHNAK OS=Homo sapiens OX=9606 GN=AHNAK PE=1 SV=2	0.986456	6.33327e-238	423.46	19.0899		0.0906029	0.0530043		0.246063	-0.128411	-0.0921803	0.00576019	0.404694	-0.106256	-0.0300789	0.0864601	-0.501545	-0.0684795	3.20507	3.39567	3.00994	3.82258	3.31695	3.39482	3.50889	3.88745	3.11289	3.40143	3.41463	3.71632	3.28687	3.48128	3.00734	3.81897	T	3	___1	ERK1,2 kinase substrate motif;G protein-coupled receptor kinase 1 substrate motif;GSK3, Erk1, Erk2 and CDK5 kinase motif;GSK-3, ERK1, ERK2, CDK5 substrate motif;MAPKAPK2 kinase substrate motif;MDC1 BRCT domain binding motif;Plk1 PBD domain binding motif;WW domain binding motif	+	CST;HTP
14004	UID10995	AHNAK	Neuroblast differentiation-associated protein AHNAK	Q09666	5824	FGT(1)FGGLGSK	HGKLkFGtFGGLGsk	EGGKVKGKHGKLKFGTFGGLGSKSKGHYEVT	sp|Q09666|AHNK_HUMAN Neuroblast differentiation-associated protein AHNAK OS=Homo sapiens OX=9606 GN=AHNAK PE=1 SV=2	1	0.000486788	130.1	95.1383		0.375948	0.633111		0.07343	0.196686	0.650724	0.475426	0.765551	0.640745	-0.174755	0.478991	-0.832006	1.31451	1.9925	1.42912	-0.0983524	2.28833	1.69569	2.8949	0.603828	1.84687	2.64323	1.90455	0.667198	2.92908	1.52093	3.37389	-0.228178	3.16139	T	3	___1	AMP-activated protein kinase substrate motif;PKA kinase substrate motif;PKC kinase substrate motif	+	CST;HTP
14006	UID10996	AHNAK	Neuroblast differentiation-associated protein AHNAK	Q09666	4766	VDINT(1)PDVDVHGPDWHLK	GPkVDINtPDVDVHG	KGPEADIKGPKVDINTPDVDVHGPDWHLKMP	sp|Q09666|AHNK_HUMAN Neuroblast differentiation-associated protein AHNAK OS=Homo sapiens OX=9606 GN=AHNAK PE=1 SV=2	1	0.00312974	77.576	77.5762		0.122671	-0.102151		0.0155001	-0.0191922	-0.230656	-0.423815	0.240887	0.00498009	-0.150066	-0.361084	0.28503	0.149351	0.0898933	0.375299	-0.131235	0.853916	0.25773	-0.0135155	-0.349987	0.94216	-0.140762	-0.0485153	0.109652	0.858896	0.107664	-0.374599	-0.0649567	1.09151	T	4	___1	Casein kinase I substrate motif;GSK-3, ERK1, ERK2, CDK5 substrate motif;WW domain binding motif	+	CST;HTP
14007	UID10997	AHNAK	Neuroblast differentiation-associated protein AHNAK	Q09666	490	VKT(1)PEMIIQKPK	MKGTKVKtPEMIIQK	ATGGLEGKMKGTKVKTPEMIIQKPKISMQDV	sp|Q09666|AHNK_HUMAN Neuroblast differentiation-associated protein AHNAK OS=Homo sapiens OX=9606 GN=AHNAK PE=1 SV=2	1	1.15723e-07	148.33	148.332		0.139232	0.062758		0.213714	0.0398045	0.152756	0.0455055	0.151299	-0.0985279	-0.132854	0.0326633	0.165127	0.0942822	-0.647442	-0.257458	-0.163551	-0.483883	-0.34836	-0.398403	-0.308058	-0.362028	-0.494686	-0.211952	-0.0122528	-0.582411	-0.481215	-0.36574	-0.142931	-0.267746	T	5	___1	Growth associated histone HI kinase substrate motif;GSK-3, ERK1, ERK2, CDK5 substrate motif;PKA kinase substrate motif;PKC kinase substrate motif;WW domain binding motif	+	CST;HTP
7492	UID17467	AHNAK	Neuroblast differentiation-associated protein AHNAK	Q09666	5749	AS(1)LGS(1)LEGEAEAEASSPK	DLksskAsLGsLEGE	ASISGSKGDLKSSKASLGSLEGEAEAEASSP	sp|Q09666|AHNK_HUMAN Neuroblast differentiation-associated protein AHNAK OS=Homo sapiens OX=9606 GN=AHNAK PE=1 SV=2	1	1.30089e-57	250.35	150.247		0.222584	0.14981		0.385871	-0.298347	0.0198994	0.543343	-0.129562	0.165562	-0.744776	-0.212395	-0.0606785	-0.175537	1.74141	1.37134	2.45659	2.09678	1.92876	1.93236	2.65329	2.11554	1.76131	1.91468	2.32702	2.26234	1.18399	1.71996	2.59261	1.94	S	3	___2	Casein kinase II substrate motif;MAPKAPK2 kinase substrate motif;PKA kinase substrate motif;PKC kinase substrate motif	+	CST;HTP
7493	UID17468	AHNAK	Neuroblast differentiation-associated protein AHNAK	Q09666	5752	AS(1)LGS(1)LEGEAEAEASSPK	sskAsLGsLEGEAEA	SGSKGDLKSSKASLGSLEGEAEAEASSPKGK	sp|Q09666|AHNK_HUMAN Neuroblast differentiation-associated protein AHNAK OS=Homo sapiens OX=9606 GN=AHNAK PE=1 SV=2	1	4.44687e-158	371.73	142.326		0.13859	-0.0587959		0.0515899	-0.0252223	-0.0257645	0.0890198	-0.395439	0.0970001	-0.237488	-0.0499287	0.0229149	0.163612	3.02137	3.04741	3.49958	3.38857	2.93299	3.09573	3.3584	3.0435	2.9956	3.13643	3.10415	3.48557	2.6955	3.0458	3.38132	3.20711	S	3	___2	Casein kinase II substrate motif	+	CST;HTP
7495	UID17469	AHNAK	Neuroblast differentiation-associated protein AHNAK	Q09666	5763	ASLGS(1)LEGEAEAEAS(0.003)S(0.997)PK	EAEAEAssPkGKFsL	ASLGSLEGEAEAEASSPKGKFSLFKSKKPRH	sp|Q09666|AHNK_HUMAN Neuroblast differentiation-associated protein AHNAK OS=Homo sapiens OX=9606 GN=AHNAK PE=1 SV=2	0.997428	7.85044e-180	381.53	25.8853		0.468911	-0.177577		0.853685	0.155994	-0.0277233	-0.124983	-0.599339	0.0417366	0.0833359	0.0410614	0.116032	0.383547	2.43399	2.68112	2.72523	2.80892	2.16962	2.43536	2.31058	2.20285	2.40627	2.55614	2.12589	2.85066	2.25295	2.47642	2.42661	2.5864	S	4	___2	Casein kinase I substrate motif;ERK1,2 kinase substrate motif;Growth associated histone HI kinase substrate motif;GSK-3, ERK1, ERK2, CDK5 substrate motif;MDC1 BRCT domain binding motif;PKA kinase substrate motif;PKC kinase substrate motif;Plk1 PBD domain binding motif;WW domain binding motif	+	CST;HTP
7497	UID17471	AHNAK	Neuroblast differentiation-associated protein AHNAK	Q09666	176	DIDIS(1)S(1)PEFK	GAkDIDIssPEFkIk	TVDVTGREGAKDIDISSPEFKIKIPRHELTE	sp|Q09666|AHNK_HUMAN Neuroblast differentiation-associated protein AHNAK OS=Homo sapiens OX=9606 GN=AHNAK PE=1 SV=2	1	0.000560454	103.88	103.88		0.557937	0.342589		0.507304	-0.377424	-0.0457706	-0.0308247	1.25032	0.196629	0.109516	0.0229073	-1.36843	-0.273687	-0.584187	-0.31237	-1.49454	-0.413296	-0.723152	-0.680641	-0.686275	-0.592752	-0.629957	-0.343195	-0.244217	-0.216667	-0.613636	-0.657734	-2.05471	-0.86644	S	3	___2	Casein kinase II substrate motif	+	HTP
7498	UID17472	AHNAK	Neuroblast differentiation-associated protein AHNAK	Q09666	177	DIDIS(1)S(1)PEFK	AkDIDIssPEFkIkI	VDVTGREGAKDIDISSPEFKIKIPRHELTEI	sp|Q09666|AHNK_HUMAN Neuroblast differentiation-associated protein AHNAK OS=Homo sapiens OX=9606 GN=AHNAK PE=1 SV=2	1	2.45237e-20	210.15	103.88		0.557937	0.342589		0.507304	-0.377424	-0.0457706	-0.0308247	1.25032	0.196629	0.109516	0.0229073	-1.36843	-0.273687	-0.584187	-0.31237	-1.49454	-0.413296	-0.723152	-0.680641	-0.686275	-0.592752	-0.629957	-0.343195	-0.244217	-0.216667	-0.613636	-0.657734	-2.05471	-0.86644	S	3	___2	Casein kinase I substrate motif;Casein kinase II substrate motif;ERK1,2 kinase substrate motif;GSK-3, ERK1, ERK2, CDK5 substrate motif;MDC1 BRCT domain binding motif;Plk1 PBD domain binding motif;WW domain binding motif	+	CST;HTP
7504	UID17477	AHNAK	Neuroblast differentiation-associated protein AHNAK	Q09666	5731	GGVTGS(1)PEASISGSK	GkGGVtGsPEAsIsG	KFNFSKPKGKGGVTGSPEASISGSKGDLKSS	sp|Q09666|AHNK_HUMAN Neuroblast differentiation-associated protein AHNAK OS=Homo sapiens OX=9606 GN=AHNAK PE=1 SV=2	0.999908	1.57359e-51	264.38	41.258		0.0432004	0.0268493		0.0644652	0.0380516	-0.14768	0.0921192	-0.272144	0.435102	-0.0830097	0.107609	-0.119104	0.246712	1.69821	2.06195	1.65552	1.41088	1.44697	1.97558	1.60134	1.34584	1.55053	2.15407	1.38338	1.84598	1.36396	2.08319	1.48223	1.59255	S	2	___2	Casein kinase II substrate motif;ERK1,2 kinase substrate motif;G protein-coupled receptor kinase 1 substrate motif;GSK3 kinase substrate motif;GSK-3, ERK1, ERK2, CDK5 substrate motif;WW domain binding motif	+	CST;HTP
7505	UID17478	AHNAK	Neuroblast differentiation-associated protein AHNAK	Q09666	5737	GGVT(0.082)GS(0.918)PEASIS(0.998)GS(0.002)K	GsPEAsIsGskGDLk	PKGKGGVTGSPEASISGSKGDLKSSKASLGS	sp|Q09666|AHNK_HUMAN Neuroblast differentiation-associated protein AHNAK OS=Homo sapiens OX=9606 GN=AHNAK PE=1 SV=2	0.997539	1.14728e-08	151.44	26.5045		0.0257412	0.0181994		0.0132979	-0.00930929	-0.0263653	-0.00372887	-0.355379	0.458271	-0.0854111	0.152178	-0.229338	0.125334	1.04711	1.45573	0.922846	0.717386	0.75811	1.29581	1.06116	0.605167	1.02075	1.452	0.567467	1.17566	0.672699	1.44798	0.831825	0.730501	S	3	___2	Casein kinase II substrate motif	+	CST;HTP
7506	UID17479	AHNAK	Neuroblast differentiation-associated protein AHNAK	Q09666	5739	GGVTGSPEASIS(0.009)GS(0.991)KGDLK	PEAsIsGskGDLkss	GKGGVTGSPEASISGSKGDLKSSKASLGSLE	sp|Q09666|AHNK_HUMAN Neuroblast differentiation-associated protein AHNAK OS=Homo sapiens OX=9606 GN=AHNAK PE=1 SV=2	0.991265	5.41235e-08	147.35	20.583		0.259399	0.0991158		0.18593	0.0828795	-0.0353374	0.33357	-0.146744	0.244974	-0.165131	0.0255775	0.037941	0.43313	0.873018	1.12948	1.02177	0.88361	0.848894	1.22336	0.78825	0.717102	0.837681	1.46305	0.875023	1.12858	0.683764	1.24894	0.826191	1.15023	S	4	___2	Casein kinase II substrate motif;MAPKAPK2 kinase substrate motif;Pyruvate dehydrogenase kinase substrate motif	+	CST;HTP
7508	UID17480	AHNAK	Neuroblast differentiation-associated protein AHNAK	Q09666	5841	GHYEVTGS(1)DDETGK	GHyEVtGsDDEtGkL	GGLGSKSKGHYEVTGSDDETGKLQGSGVSLA	sp|Q09666|AHNK_HUMAN Neuroblast differentiation-associated protein AHNAK OS=Homo sapiens OX=9606 GN=AHNAK PE=1 SV=2	0.999996	4.01847e-166	358.32	54.2529		0.557541	0.397372		0.149139	-0.187603	0.444592	0.0924873	0.918737	0.133673	0.197542	-0.382902	-0.911942	0.346888	2.21357	2.6146	1.81605	3.18951	2.58544	2.51919	2.13734	2.9637	2.65816	2.70709	2.73479	3.32318	2.78299	2.13629	1.2254	3.31059	S	3	___2	BARD1 BRCT domain binding motif;Casein kinase II substrate motif;G protein-coupled receptor kinase 1 substrate motif	+	CST;HTP
7509	UID17481	AHNAK	Neuroblast differentiation-associated protein AHNAK	Q09666	5851	GHYEVT(0.088)GS(0.903)DDET(0.009)GKLQGS(0.994)GVS(0.006)LASK	EtGkLQGsGVsLAsk	YEVTGSDDETGKLQGSGVSLASKKSRLSSSS	sp|Q09666|AHNK_HUMAN Neuroblast differentiation-associated protein AHNAK OS=Homo sapiens OX=9606 GN=AHNAK PE=1 SV=2	0.993817	2.6879e-11	148.3	22.119		0.216445	0.108088		0.168391	0.150296	0.192996	0.274076	0.333284	-0.368004	0.0735626	0.0634041	0.328115	0.136105	-1.49506	-1.05911	-1.15936	-0.725285	-0.683506	-1.80396	-1.04799	-1.17048	-1.30207	-0.785034	-0.826071	-1.09329	-0.609943	-1.74056	-0.719873	-1.03438	S	4	___2	Casein kinase II substrate motif;PKA kinase substrate motif	+	HTP
7511	UID17483	AHNAK	Neuroblast differentiation-associated protein AHNAK	Q09666	5857	GHYEVT(0.013)GS(0.987)DDETGKLQGSGVSLAS(1)K	GsGVsLAskKsRLss	DDETGKLQGSGVSLASKKSRLSSSSSNDSGN	sp|Q09666|AHNK_HUMAN Neuroblast differentiation-associated protein AHNAK OS=Homo sapiens OX=9606 GN=AHNAK PE=1 SV=2	0.99999	1.08772e-58	255.87	50.0676		0.556163	0.422535		0.178889	-0.254604	0.4636	0.0759525	0.987204	0.163385	0.211229	-0.410639	-1.17769	0.358685	2.09877	2.49688	1.61983	3.09057	2.42743	2.44521	1.96933	2.87911	2.56237	2.57283	2.60704	3.25396	2.63866	2.03457	0.791637	3.23779	S	4	___2	Casein kinase II substrate motif;PKA kinase substrate motif;PKC kinase substrate motif	+	CST;HTP
7513	UID17485	AHNAK	Neuroblast differentiation-associated protein AHNAK	Q09666	5780	S(1)NS(1)FS(1)DER	skKPRHRsNsFsDER	KGKFSLFKSKKPRHRSNSFSDEREFSGPSTP	sp|Q09666|AHNK_HUMAN Neuroblast differentiation-associated protein AHNAK OS=Homo sapiens OX=9606 GN=AHNAK PE=1 SV=2	1	4.42179e-06	155.33	46.3777		0.484863	-0.222326		0.284239	0.259852	0.0823555	-0.136614	-0.317833	-0.517214	0.0213871	0.176067	0.455521	0.386435	2.93497	2.6482	2.78738	3.3843	3.15833	3.31633	2.33445	3.63486	3.01733	2.51159	2.46955	2.86709	3.17971	3.4924	2.78997	4.02129	S	2	___2	14-3-3 domain binding motif;Calmodulin-dependent protein kinase II substrate motif;Casein kinase II substrate motif;G protein-coupled receptor kinase 1 substrate motif;GSK3 kinase substrate motif;MAPKAPK1 kinase substrate motif;PKA kinase substrate motif;PKC kinase substrate motif	+	CST;HTP
7514	UID17486	AHNAK	Neuroblast differentiation-associated protein AHNAK	Q09666	5782	S(1)NS(1)FS(1)DER	KPRHRsNsFsDEREF	KFSLFKSKKPRHRSNSFSDEREFSGPSTPTG	sp|Q09666|AHNK_HUMAN Neuroblast differentiation-associated protein AHNAK OS=Homo sapiens OX=9606 GN=AHNAK PE=1 SV=2	1	0.00310672	105.2	46.3777		0.620314	-0.209951		0.317003	0.220328	0.029108	-0.147686	-0.341614	-0.379612	0.0139217	0.160536	0.347557	0.359299	3.20987	3.02486	3.24006	3.61953	3.33869	3.48185	2.78873	3.75729	3.23898	2.87717	2.89844	3.23992	3.35262	3.64238	3.13629	4.11659	S	2	___2	14-3-3 domain binding motif;Akt kinase substrate motif;Calmodulin-dependent protein kinase II substrate motif;Casein kinase II substrate motif;MAPKAPK1 kinase substrate motif;PKA kinase substrate motif;PKC kinase substrate motif;Pyruvate dehydrogenase kinase substrate motif	+	CST;HTP
7515	UID17487	AHNAK	Neuroblast differentiation-associated protein AHNAK	Q09666	5784	S(1)NS(1)FS(1)DER	RHRsNsFsDEREFsG	SLFKSKKPRHRSNSFSDEREFSGPSTPTGTL	sp|Q09666|AHNK_HUMAN Neuroblast differentiation-associated protein AHNAK OS=Homo sapiens OX=9606 GN=AHNAK PE=1 SV=2	1	0.00684428	63.76	46.3777		0.331365	-0.15769		0.000653867	0.000483036	-0.255819	-0.185429	-0.407871	0.218361	-0.0423775	0.0256424	0.00735474	0.0113125	0.682976	0.903183	1.34709	0.88674	0.249105	0.276182	0.900454	0.137449	0.427156	0.717754	0.939222	1.1051	0.206728	0.301825	0.907808	0.148762	S	2	___2	Casein kinase II substrate motif;MAPKAPK2 kinase substrate motif	+	CST;HTP
7524	UID17495	AHNAK	Neuroblast differentiation-associated protein AHNAK	Q09666	210	LPS(0.999)GS(0.001)GAASPTGSAVDIR	ktVIRLPsGsGAAsP	VDVETQSGKTVIRLPSGSGAASPTGSAVDIR	sp|Q09666|AHNK_HUMAN Neuroblast differentiation-associated protein AHNAK OS=Homo sapiens OX=9606 GN=AHNAK PE=1 SV=2	0.999276	7.31153e-180	377.73	31.4019		0.0287337	-0.0392051		0.0481705	0.0509953	-0.0678902	-0.00151062	-0.192625	0.105206	-0.0664082	0.0610428	0.0426273	0.166719	3.48191	3.65365	3.61529	4.7945	3.23639	3.45055	3.39937	4.30071	3.41402	3.65214	3.42267	4.89971	3.16998	3.5116	3.442	4.46743	S	2	___2	14-3-3 domain binding motif;Calmodulin-dependent protein kinase II substrate motif;Calmodulin-dependent protein kinase IV substrate motif;Casein kinase II substrate motif;Chk1 kinase substrate motif;DNA dependent Protein kinase substrate motif;G protein-coupled receptor kinase 1 substrate motif;PKA kinase substrate motif;PKC kinase substrate motif	+	CST;HTP
7525	UID17496	AHNAK	Neuroblast differentiation-associated protein AHNAK	Q09666	212	LPS(0.999)GS(0.999)GAAS(0.981)PT(0.015)GS(0.005)AVDIR	VIRLPsGsGAAsPtG	VETQSGKTVIRLPSGSGAASPTGSAVDIRAG	sp|Q09666|AHNK_HUMAN Neuroblast differentiation-associated protein AHNAK OS=Homo sapiens OX=9606 GN=AHNAK PE=1 SV=2	0.999259	4.11613e-08	149.32	34.5605		0.00836342	-0.0107799		0.15288	0.110704	0.0552788	0.400772	-0.720999	0.221828	-0.465549	0.291304	0.273638	0.343426	0.71837	0.780136	1.28569	1.87427	0.700991	0.679338	0.690702	1.12806	0.773649	1.18091	0.564692	2.0961	0.235441	0.970642	0.96434	1.47149	S	3	___2	G protein-coupled receptor kinase 1 substrate motif;GSK3 kinase substrate motif	+	CST;HTP
7526	UID17497	AHNAK	Neuroblast differentiation-associated protein AHNAK	Q09666	216	LPS(0.679)GS(0.321)GAAS(1)PT(0.058)GS(0.943)AVDIR	PsGsGAAsPtGsAVD	SGKTVIRLPSGSGAASPTGSAVDIRAGAISA	sp|Q09666|AHNK_HUMAN Neuroblast differentiation-associated protein AHNAK OS=Homo sapiens OX=9606 GN=AHNAK PE=1 SV=2	0.999785	5.64681e-136	349.34	36.3918		0.0171309	-0.022769		0.024601	0.024807	-0.102627	0.0345116	-0.122766	0.0998058	-0.112164	0.0160007	0.0626068	0.132784	3.46616	3.57201	3.45919	4.67492	3.26287	3.44165	3.36479	4.23057	3.36353	3.60652	3.33642	4.77473	3.1507	3.45765	3.4274	4.36336	S	3	___2	Casein kinase II substrate motif;ERK1,2 kinase substrate motif;G protein-coupled receptor kinase 1 substrate motif;GSK3 kinase substrate motif;GSK-3, ERK1, ERK2, CDK5 substrate motif;MAPKAPK2 kinase substrate motif;WW domain binding motif	+	CST;HTP
7528	UID17499	AHNAK	Neuroblast differentiation-associated protein AHNAK	Q09666	5863	LS(0.99)S(0.01)S(0.018)S(0.849)S(0.133)NDSGNK	AskKsRLsssssNDs	LQGSGVSLASKKSRLSSSSSNDSGNKVGIQL	sp|Q09666|AHNK_HUMAN Neuroblast differentiation-associated protein AHNAK OS=Homo sapiens OX=9606 GN=AHNAK PE=1 SV=2	0.989791	7.99599e-06	120.54	19.9047		0.014176	0.00932837		0.352848	0.191038	0.160892	-0.0905342	-0.368591	0.335546	0.0803299	0.122364	0.375423	0.186033	-0.0508041	-0.085043	-0.071928	0.209684	-0.254236	0.333614	-0.2512	0.332621	0.110088	-0.175577	-0.440519	0.545231	-0.173906	0.455978	0.124224	0.518654	S	2	___2	Casein kinase II substrate motif;G protein-coupled receptor kinase 1 substrate motif;GSK3 kinase substrate motif;PKA kinase substrate motif;PKC kinase substrate motif	+	CST;HTP
7529	UID17500	AHNAK	Neuroblast differentiation-associated protein AHNAK	Q09666	5864	S(0.022)RLS(0.988)S(0.996)S(0.995)S(0.995)S(0.996)NDS(0.009)GNK	skKsRLsssssNDsG	QGSGVSLASKKSRLSSSSSNDSGNKVGIQLP	sp|Q09666|AHNK_HUMAN Neuroblast differentiation-associated protein AHNAK OS=Homo sapiens OX=9606 GN=AHNAK PE=1 SV=2	0.99556	2.72558e-10	156.98	25.6871		0.264122	-0.176881		0.507547	0.389351	0.33086	-0.583867	-0.475775	0.0212574	0.0255337	0.421253	0.55934	0.551279	-0.176363	-0.275417	-0.0474148	0.166319	-0.599077	-0.140818	-0.7498	0.170282	0.154497	-0.859284	-0.52319	0.187576	-0.573544	0.280436	-0.19046	0.721561	S	3	___2	14-3-3 domain binding motif;Calmodulin-dependent protein kinase II substrate motif;Casein kinase II substrate motif;MAPKAPK1 kinase substrate motif;MAPKAPK2 kinase substrate motif;MDC1 BRCT domain binding motif;PKA kinase substrate motif;PKC kinase substrate motif;Plk1 PBD domain binding motif	+	CST;HTP
7530	UID17501	AHNAK	Neuroblast differentiation-associated protein AHNAK	Q09666	5865	S(0.022)RLS(0.988)S(0.996)S(0.995)S(0.995)S(0.996)NDS(0.009)GNK	kKsRLsssssNDsGN	GSGVSLASKKSRLSSSSSNDSGNKVGIQLPE	sp|Q09666|AHNK_HUMAN Neuroblast differentiation-associated protein AHNAK OS=Homo sapiens OX=9606 GN=AHNAK PE=1 SV=2	0.995099	5.99559e-05	116.58	24.9885		0.0507726	-0.0307469		0.321746	0.213398	0.129513	0.00600433	-0.0977058	-0.160799	-0.0953808	0.260372	0.118212	0.570391	0.471146	0.27737	0.26482	0.942728	0.58103	0.564568	0.0756474	0.746265	0.600658	0.283375	0.167114	0.781929	0.485649	0.82494	0.193859	1.31666	S	3	___2	Casein kinase II substrate motif;MDC1 BRCT domain binding motif;Plk1 PBD domain binding motif	+	CST;HTP
7531	UID17502	AHNAK	Neuroblast differentiation-associated protein AHNAK	Q09666	5866	LS(0.014)S(0.415)S(0.578)S(0.996)S(0.997)NDSGNK	KsRLsssssNDsGNK	SGVSLASKKSRLSSSSSNDSGNKVGIQLPEV	sp|Q09666|AHNK_HUMAN Neuroblast differentiation-associated protein AHNAK OS=Homo sapiens OX=9606 GN=AHNAK PE=1 SV=2	0.995636	4.21506e-10	166.04	21.4716		0.16094	-0.0697513		0.401314	0.187616	0.0252876	-0.260839	-0.283644	0.240191	-0.0313969	0.246481	0.295687	0.239693	1.01532	1.06218	1.13215	1.25542	0.844206	1.13982	0.867046	1.35135	1.0406	0.801336	0.848509	1.49561	0.812809	1.3863	1.16273	1.59104	S	2	___2	Casein kinase II substrate motif;G protein-coupled receptor kinase 1 substrate motif;GSK3 kinase substrate motif;MDC1 BRCT domain binding motif;Plk1 PBD domain binding motif;Pyruvate dehydrogenase kinase substrate motif	+	CST;HTP
7532	UID17503	AHNAK	Neuroblast differentiation-associated protein AHNAK	Q09666	5867	LS(0.012)S(0.982)S(0.005)S(0.002)S(0.999)NDS(1)GNK	sRLsssssNDsGNKV	GVSLASKKSRLSSSSSNDSGNKVGIQLPEVE	sp|Q09666|AHNK_HUMAN Neuroblast differentiation-associated protein AHNAK OS=Homo sapiens OX=9606 GN=AHNAK PE=1 SV=2	0.998579	1.80288e-20	206.2	28.5422		0.138267	-0.0668368		0.0664987	0.0409551	-0.0840092	-0.126606	-0.184658	0.127926	-0.02742	0.0648899	0.0515842	0.0747662	2.4933	2.31107	2.32641	2.70491	2.38461	2.50649	2.22592	2.92177	2.40929	2.18447	2.14175	2.83284	2.35719	2.57138	2.2775	2.99653	S	2	___2	Casein kinase II substrate motif;MAPKAPK2 kinase substrate motif;MDC1 BRCT domain binding motif;Plk1 PBD domain binding motif	+	CST;HTP
7533	UID17504	AHNAK	Neuroblast differentiation-associated protein AHNAK	Q09666	5870	LSSSSSNDS(1)GNK	sssssNDsGNKVGIQ	LASKKSRLSSSSSNDSGNKVGIQLPEVELSV	sp|Q09666|AHNK_HUMAN Neuroblast differentiation-associated protein AHNAK OS=Homo sapiens OX=9606 GN=AHNAK PE=1 SV=2	1	1.48397e-61	275.42	76.888		0.325143	-0.149646		0.45839	-0.223392	-0.403255	-0.100363	-0.254614	0.159649	0.0328693	-0.285681	-0.131187	-0.509571	1.20504	0.885338	0.879486	1.23565	1.01779	1.12697	0.892204	1.7515	0.801785	0.784975	0.624872	1.3953	1.05066	0.841286	0.761017	1.24193	S	3	___2	b-Adrenergic Receptor kinase substrate motif;MAPKAPK2 kinase substrate motif	+	CST;HTP
7492	UID28945	AHNAK	Neuroblast differentiation-associated protein AHNAK	Q09666	5749	AS(1)LGS(1)LEGEAEAEASSPK	DLksskAsLGsLEGE	ASISGSKGDLKSSKASLGSLEGEAEAEASSP	sp|Q09666|AHNK_HUMAN Neuroblast differentiation-associated protein AHNAK OS=Homo sapiens OX=9606 GN=AHNAK PE=1 SV=2	1	1.30089e-57	250.35	150.247		0.440671	-0.207427		0.103786	0.0946035	-0.289818	0.1133	-0.639465	-0.0137253	0.269455	0.524815	0.171432	-0.587288	-0.282843	-0.151146	-0.0298824	0.119061	-0.623676	-0.337133	0.157734	-0.371647	-0.57266	-0.0378456	-0.669348	0.105335	-0.354221	0.187681	0.329166	-0.958935	S	3	___3	Casein kinase II substrate motif;MAPKAPK2 kinase substrate motif;PKA kinase substrate motif;PKC kinase substrate motif	+	CST;HTP
7493	UID28946	AHNAK	Neuroblast differentiation-associated protein AHNAK	Q09666	5752	AS(1)LGS(1)LEGEAEAEASSPK	sskAsLGsLEGEAEA	SGSKGDLKSSKASLGSLEGEAEAEASSPKGK	sp|Q09666|AHNK_HUMAN Neuroblast differentiation-associated protein AHNAK OS=Homo sapiens OX=9606 GN=AHNAK PE=1 SV=2	1	4.44687e-158	371.73	142.326		0.554177	-0.32148		0.980063	0.411613	-0.109432	-0.0572624	-0.551859	-0.567366	0.280645	0.0754623	0.643503	0.646843	1.41755	1.67798	2.33849	2.39738	1.47786	1.19251	1.55036	1.36458	1.30812	1.62072	1.78663	1.83001	1.7585	1.26797	2.19386	2.01142	S	3	___3	Casein kinase II substrate motif	+	CST;HTP
7495	UID28947	AHNAK	Neuroblast differentiation-associated protein AHNAK	Q09666	5763	ASLGS(1)LEGEAEAEAS(0.003)S(0.997)PK	EAEAEAssPkGKFsL	ASLGSLEGEAEAEASSPKGKFSLFKSKKPRH	sp|Q09666|AHNK_HUMAN Neuroblast differentiation-associated protein AHNAK OS=Homo sapiens OX=9606 GN=AHNAK PE=1 SV=2	0.997428	7.85044e-180	381.53	25.8853		0.440671	-0.207427		0.103786	0.0946035	-0.289818	0.1133	-0.639465	-0.0137253	0.269455	0.524815	0.171432	-0.587288	-0.282843	-0.151146	-0.0298824	0.119061	-0.623676	-0.337133	0.157734	-0.371647	-0.57266	-0.0378456	-0.669348	0.105335	-0.354221	0.187681	0.329166	-0.958935	S	4	___3	Casein kinase I substrate motif;ERK1,2 kinase substrate motif;Growth associated histone HI kinase substrate motif;GSK-3, ERK1, ERK2, CDK5 substrate motif;MDC1 BRCT domain binding motif;PKA kinase substrate motif;PKC kinase substrate motif;Plk1 PBD domain binding motif;WW domain binding motif	+	CST;HTP
7513	UID28963	AHNAK	Neuroblast differentiation-associated protein AHNAK	Q09666	5780	S(1)NS(1)FS(1)DER	skKPRHRsNsFsDER	KGKFSLFKSKKPRHRSNSFSDEREFSGPSTP	sp|Q09666|AHNK_HUMAN Neuroblast differentiation-associated protein AHNAK OS=Homo sapiens OX=9606 GN=AHNAK PE=1 SV=2	1	4.42179e-06	155.33	46.3777		0.0156068	-0.0088439		0.0867126	0.0398173	-0.0707245	-0.10906	-0.136055	0.280464	-0.149611	-0.113995	0.24077	0.182104	-0.0923996	-0.146597	0.233423	-0.589451	0.150257	0.224331	-0.0161114	-0.394848	-0.163124	-0.255657	0.0973682	-0.308987	0.000646591	0.110336	0.224659	-0.212744	S	2	___3	14-3-3 domain binding motif;Calmodulin-dependent protein kinase II substrate motif;Casein kinase II substrate motif;G protein-coupled receptor kinase 1 substrate motif;GSK3 kinase substrate motif;MAPKAPK1 kinase substrate motif;PKA kinase substrate motif;PKC kinase substrate motif	+	CST;HTP
7514	UID28964	AHNAK	Neuroblast differentiation-associated protein AHNAK	Q09666	5782	S(1)NS(1)FS(1)DER	KPRHRsNsFsDEREF	KFSLFKSKKPRHRSNSFSDEREFSGPSTPTG	sp|Q09666|AHNK_HUMAN Neuroblast differentiation-associated protein AHNAK OS=Homo sapiens OX=9606 GN=AHNAK PE=1 SV=2	1	0.00310672	105.2	46.3777		0.0156068	-0.0088439		0.0867126	0.0398173	-0.0707245	-0.10906	-0.136055	0.280464	-0.149611	-0.113995	0.24077	0.182104	-0.0923996	-0.146597	0.233423	-0.589451	0.150257	0.224331	-0.0161114	-0.394848	-0.163124	-0.255657	0.0973682	-0.308987	0.000646591	0.110336	0.224659	-0.212744	S	2	___3	14-3-3 domain binding motif;Akt kinase substrate motif;Calmodulin-dependent protein kinase II substrate motif;Casein kinase II substrate motif;MAPKAPK1 kinase substrate motif;PKA kinase substrate motif;PKC kinase substrate motif;Pyruvate dehydrogenase kinase substrate motif	+	CST;HTP
7515	UID28965	AHNAK	Neuroblast differentiation-associated protein AHNAK	Q09666	5784	S(1)NS(1)FS(1)DER	RHRsNsFsDEREFsG	SLFKSKKPRHRSNSFSDEREFSGPSTPTGTL	sp|Q09666|AHNK_HUMAN Neuroblast differentiation-associated protein AHNAK OS=Homo sapiens OX=9606 GN=AHNAK PE=1 SV=2	1	0.00684428	63.76	46.3777		0.0156068	-0.0088439		0.0867126	0.0398173	-0.0707245	-0.10906	-0.136055	0.280464	-0.149611	-0.113995	0.24077	0.182104	-0.0923996	-0.146597	0.233423	-0.589451	0.150257	0.224331	-0.0161114	-0.394848	-0.163124	-0.255657	0.0973682	-0.308987	0.000646591	0.110336	0.224659	-0.212744	S	2	___3	Casein kinase II substrate motif;MAPKAPK2 kinase substrate motif	+	CST;HTP
7524	UID28973	AHNAK	Neuroblast differentiation-associated protein AHNAK	Q09666	210	LPS(0.999)GS(0.001)GAASPTGSAVDIR	ktVIRLPsGsGAAsP	VDVETQSGKTVIRLPSGSGAASPTGSAVDIR	sp|Q09666|AHNK_HUMAN Neuroblast differentiation-associated protein AHNAK OS=Homo sapiens OX=9606 GN=AHNAK PE=1 SV=2	0.999276	7.31153e-180	377.73	31.4019		0.160698	0.351568		0.406857	0.731257	0.818001	0.455416	-0.156268	0.289122	0.0149269	0.473587	0.748004	1.68851	-0.49823	-0.599455	-1.43932	1.19075	-0.765959	0.331322	-1.76022	-0.000951767	0.319771	-0.144039	-1.59558	1.47988	-0.751032	0.804909	-1.01222	1.68756	S	2	___3	14-3-3 domain binding motif;Calmodulin-dependent protein kinase II substrate motif;Calmodulin-dependent protein kinase IV substrate motif;Casein kinase II substrate motif;Chk1 kinase substrate motif;DNA dependent Protein kinase substrate motif;G protein-coupled receptor kinase 1 substrate motif;PKA kinase substrate motif;PKC kinase substrate motif	+	CST;HTP
7525	UID28974	AHNAK	Neuroblast differentiation-associated protein AHNAK	Q09666	212	LPS(0.999)GS(0.999)GAAS(0.981)PT(0.015)GS(0.005)AVDIR	VIRLPsGsGAAsPtG	VETQSGKTVIRLPSGSGAASPTGSAVDIRAG	sp|Q09666|AHNK_HUMAN Neuroblast differentiation-associated protein AHNAK OS=Homo sapiens OX=9606 GN=AHNAK PE=1 SV=2	0.999259	4.11613e-08	149.32	34.5605		0.278328	0.245805	+	1.99158	0.890302	0.523496	0.390834	-0.164755	0.233644	0.93826	0.458385	1.28756	0.877006	-3.25872	-4.07138	-3.36781	-2.87419	-4.28062	-3.43351	-4.43375	-3.85785	-2.73522	-3.68055	-3.53256	-2.64054	-3.34236	-2.97513	-3.14619	-2.98085	S	3	___3	G protein-coupled receptor kinase 1 substrate motif;GSK3 kinase substrate motif	+	CST;HTP
7526	UID28975	AHNAK	Neuroblast differentiation-associated protein AHNAK	Q09666	216	LPS(0.679)GS(0.321)GAAS(1)PT(0.058)GS(0.943)AVDIR	PsGsGAAsPtGsAVD	SGKTVIRLPSGSGAASPTGSAVDIRAGAISA	sp|Q09666|AHNK_HUMAN Neuroblast differentiation-associated protein AHNAK OS=Homo sapiens OX=9606 GN=AHNAK PE=1 SV=2	0.999785	5.64681e-136	349.34	36.3918		0.160698	0.351568		0.406857	0.731257	0.818001	0.455416	-0.156268	0.289122	0.0149269	0.473587	0.748004	1.68851	-0.49823	-0.599455	-1.43932	1.19075	-0.765959	0.331322	-1.76022	-0.000951767	0.319771	-0.144039	-1.59558	1.47988	-0.751032	0.804909	-1.01222	1.68756	S	3	___3	Casein kinase II substrate motif;ERK1,2 kinase substrate motif;G protein-coupled receptor kinase 1 substrate motif;GSK3 kinase substrate motif;GSK-3, ERK1, ERK2, CDK5 substrate motif;MAPKAPK2 kinase substrate motif;WW domain binding motif	+	CST;HTP
7527	UID28976	AHNAK	Neuroblast differentiation-associated protein AHNAK	Q09666	220	LPS(0.679)GS(0.321)GAAS(1)PT(0.058)GS(0.943)AVDIR	GAAsPtGsAVDIRAG	VIRLPSGSGAASPTGSAVDIRAGAISASGPE	sp|Q09666|AHNK_HUMAN Neuroblast differentiation-associated protein AHNAK OS=Homo sapiens OX=9606 GN=AHNAK PE=1 SV=2	0.942514	4.89356e-12	165.66	12.1439		0.148701	0.366079		0.333699	0.678725	0.863375	0.461589	-0.153218	0.29257	-0.11473	0.474771	0.620974	1.73388	-0.728571	-0.735702	-1.87904	1.10187	-0.898067	0.221121	-2.0062	-0.104218	0.134804	-0.274113	-2.03226	1.39444	-1.0128	0.695892	-1.38523	1.62967	S	3	___3	Casein kinase II substrate motif;MAPKAPK2 kinase substrate motif;Pyruvate dehydrogenase kinase substrate motif	+	CST;HTP
7528	UID28977	AHNAK	Neuroblast differentiation-associated protein AHNAK	Q09666	5863	LS(0.99)S(0.01)S(0.018)S(0.849)S(0.133)NDSGNK	AskKsRLsssssNDs	LQGSGVSLASKKSRLSSSSSNDSGNKVGIQL	sp|Q09666|AHNK_HUMAN Neuroblast differentiation-associated protein AHNAK OS=Homo sapiens OX=9606 GN=AHNAK PE=1 SV=2	0.989791	7.99599e-06	120.54	19.9047		0.135665	0.059444		2.34923	0.169055	-0.188684	0.0672417	0.344723	0.0144958	0.228104	0.142073	0.24827	0.0577717	0.518621	0.475651	0.71891	0.52564	0.580875	0.565523	0.549139	0.597403	0.329937	0.542892	1.06363	0.540136	0.808979	0.707596	0.797409	0.655174	S	2	___3	Casein kinase II substrate motif;G protein-coupled receptor kinase 1 substrate motif;GSK3 kinase substrate motif;PKA kinase substrate motif;PKC kinase substrate motif	+	CST;HTP
7529	UID28978	AHNAK	Neuroblast differentiation-associated protein AHNAK	Q09666	5864	S(0.022)RLS(0.988)S(0.996)S(0.995)S(0.995)S(0.996)NDS(0.009)GNK	skKsRLsssssNDsG	QGSGVSLASKKSRLSSSSSNDSGNKVGIQLP	sp|Q09666|AHNK_HUMAN Neuroblast differentiation-associated protein AHNAK OS=Homo sapiens OX=9606 GN=AHNAK PE=1 SV=2	0.99556	2.72558e-10	156.98	25.6871		0.512392	-0.173459		0.130711	0.0979519	-0.111055	-0.243261	-0.383692	0.0441742	-0.0590038	0.243422	0.139063	0.068327	2.81764	2.67852	2.87752	3.00853	2.86983	3.18706	2.52723	3.4011	2.70658	2.43526	2.49382	3.0527	2.81082	3.43048	2.66629	3.46943	S	3	___3	14-3-3 domain binding motif;Calmodulin-dependent protein kinase II substrate motif;Casein kinase II substrate motif;MAPKAPK1 kinase substrate motif;MAPKAPK2 kinase substrate motif;MDC1 BRCT domain binding motif;PKA kinase substrate motif;PKC kinase substrate motif;Plk1 PBD domain binding motif	+	CST;HTP
7530	UID28979	AHNAK	Neuroblast differentiation-associated protein AHNAK	Q09666	5865	S(0.022)RLS(0.988)S(0.996)S(0.995)S(0.995)S(0.996)NDS(0.009)GNK	kKsRLsssssNDsGN	GSGVSLASKKSRLSSSSSNDSGNKVGIQLPE	sp|Q09666|AHNK_HUMAN Neuroblast differentiation-associated protein AHNAK OS=Homo sapiens OX=9606 GN=AHNAK PE=1 SV=2	0.995099	5.99559e-05	116.58	24.9885		0.149392	0.0552874		0.531125	0.168928	-0.139286	0.183546	0.253904	-0.0770149	0.209467	0.13682	0.240633	0.0887909	1.50529	1.28908	1.58566	1.74339	1.63413	1.63244	1.44481	2.00597	1.366	1.47263	1.83956	1.66637	1.8436	1.76926	1.68545	2.09476	S	3	___3	Casein kinase II substrate motif;MDC1 BRCT domain binding motif;Plk1 PBD domain binding motif	+	CST;HTP
7531	UID28980	AHNAK	Neuroblast differentiation-associated protein AHNAK	Q09666	5866	LS(0.014)S(0.415)S(0.578)S(0.996)S(0.997)NDSGNK	KsRLsssssNDsGNK	SGVSLASKKSRLSSSSSNDSGNKVGIQLPEV	sp|Q09666|AHNK_HUMAN Neuroblast differentiation-associated protein AHNAK OS=Homo sapiens OX=9606 GN=AHNAK PE=1 SV=2	0.995636	4.21506e-10	166.04	21.4716		0.0142692	-0.00403643		0.367988	0.0952868	-0.10129	0.0466976	-0.00337791	0.0418243	0.117081	0.123281	0.133501	0.00728416	2.47654	2.31894	2.56335	2.61119	2.59601	2.65608	2.45487	2.8934	2.37525	2.36564	2.55997	2.65302	2.71309	2.77936	2.58838	2.90068	S	2	___3	Casein kinase II substrate motif;G protein-coupled receptor kinase 1 substrate motif;GSK3 kinase substrate motif;MDC1 BRCT domain binding motif;Plk1 PBD domain binding motif;Pyruvate dehydrogenase kinase substrate motif	+	CST;HTP
7532	UID28981	AHNAK	Neuroblast differentiation-associated protein AHNAK	Q09666	5867	LS(0.012)S(0.982)S(0.005)S(0.002)S(0.999)NDS(1)GNK	sRLsssssNDsGNKV	GVSLASKKSRLSSSSSNDSGNKVGIQLPEVE	sp|Q09666|AHNK_HUMAN Neuroblast differentiation-associated protein AHNAK OS=Homo sapiens OX=9606 GN=AHNAK PE=1 SV=2	0.998579	1.80288e-20	206.2	28.5422		0.420929	-0.139731		0.156736	0.101832	-0.105673	-0.146164	-0.310671	0.003582	0.00704575	0.200163	0.12224	0.077879	3.22779	3.04806	3.29134	3.44929	3.27186	3.52731	3.00406	3.80837	3.12212	2.90189	2.98067	3.45287	3.27891	3.72747	3.1263	3.88625	S	2	___3	Casein kinase II substrate motif;MAPKAPK2 kinase substrate motif;MDC1 BRCT domain binding motif;Plk1 PBD domain binding motif	+	CST;HTP
7533	UID28982	AHNAK	Neuroblast differentiation-associated protein AHNAK	Q09666	5870	LSSSSSNDS(1)GNK	sssssNDsGNKVGIQ	LASKKSRLSSSSSNDSGNKVGIQLPEVELSV	sp|Q09666|AHNK_HUMAN Neuroblast differentiation-associated protein AHNAK OS=Homo sapiens OX=9606 GN=AHNAK PE=1 SV=2	1	1.48397e-61	275.42	76.888		0.551222	-0.243395		0.0762328	0.0632763	-0.0888348	-0.299341	-0.637857	0.0524521	-0.106039	0.236576	0.0636063	0.0589619	2.75764	2.58327	2.824	2.96205	2.77028	3.11352	2.47739	3.35835	2.66881	2.28393	2.18614	3.0145	2.66424	3.35009	2.54099	3.41731	S	3	___3	b-Adrenergic Receptor kinase substrate motif;MAPKAPK2 kinase substrate motif	+	CST;HTP
9392	UID7518	AHNAK2	Protein AHNAK2	Q8IVF2	294;194	DAHDVS(1)PTSTDTEAQLTVER	PRDAHDVsPtstDtE	HSSSEAYEPRDAHDVSPTSTDTEAQLTVERQ	sp|Q8IVF2|AHNK2_HUMAN Protein AHNAK2 OS=Homo sapiens OX=9606 GN=AHNAK2 PE=1 SV=2;sp|Q8IVF2-3|AHNK2_HUMAN Isoform 3 of Protein AHNAK2 OS=Homo sapiens OX=9606 GN=AHNAK2	0.999997	6.678e-117	323.9	55.5889		0.346953	0.151486		0.143287	-0.0496607	0.0568085	-0.063818	0.658854	-0.0459003	0.0918884	0.00288391	-0.340361	0.0469456	2.01566	1.99369	1.87832	2.44347	2.0999	1.94391	2.18454	2.28021	2.07247	1.92987	2.53718	2.39757	2.19179	1.9468	1.84418	2.32716	S	3	___1	Casein kinase II substrate motif;ERK1,2 kinase substrate motif;G protein-coupled receptor kinase 1 substrate motif;GSK-3, ERK1, ERK2, CDK5 substrate motif;WW domain binding motif	+	CST;HTP
9394	UID7520	AHNAK2	Protein AHNAK2	Q8IVF2	593;493	IPSLGWS(1)PSK	KIPsLGWsPsKHtKT	GQIRMPKFKIPSLGWSPSKHTKTGREKATED	sp|Q8IVF2|AHNK2_HUMAN Protein AHNAK2 OS=Homo sapiens OX=9606 GN=AHNAK2 PE=1 SV=2;sp|Q8IVF2-3|AHNK2_HUMAN Isoform 3 of Protein AHNAK2 OS=Homo sapiens OX=9606 GN=AHNAK2	0.999788	0.000959019	105	36.7396		0.149953	-0.111347		0.0163969	-0.0138192	-0.350475	-0.0344715	-0.179508	0.119067	-0.0527401	0.0364628	0.170202	-0.209202	-0.111422	-0.263025	0.13744	-0.943221	-0.0132294	-0.148695	-0.192802	-0.77549	-0.461897	-0.297497	-0.0420685	-0.824154	-0.0659695	-0.112232	-0.0226002	-0.984692	S	3	___1	Casein kinase II substrate motif;Cdc2 kinase substrate motif;CDK kinase substrate motif;CDK1,2,4,6 kinase substrate motif;ERK1,2 kinase substrate motif;GSK-3, ERK1, ERK2, CDK5 substrate motif;MAPKAPK2 kinase substrate motif;WW domain binding motif	+	HTP
9396	UID7521	AHNAK2	Protein AHNAK2	Q8IVF2	842;742	MPS(1)FGVSAPGK	MPKFkMPsFGVsAPG;MPKFKMPsFGVSAPG;IPKFkMPsFGVsAPG	TAKDSKFKMPKFKMPSFGVSAPGKSMEDSVD	sp|Q8IVF2|AHNK2_HUMAN Protein AHNAK2 OS=Homo sapiens OX=9606 GN=AHNAK2 PE=1 SV=2;sp|Q8IVF2-3|AHNK2_HUMAN Isoform 3 of Protein AHNAK2 OS=Homo sapiens OX=9606 GN=AHNAK2	0.999999	0.000270755	114.72	58.516		0.721496	-0.361914		0.294264	0.184487	-0.266127	-0.556488	-0.583357	-0.0416851	0.109346	-0.105021	0.559729	0.173895	0.0157909	0.0993309	0.537308	0.526646	-0.0931549	0.168308	0.302166	0.573694	-0.250336	-0.457157	-0.0460491	0.484961	0.0161915	0.0632877	0.861895	0.747589	S	3	___1	DNA dependent Protein kinase substrate motif;G protein-coupled receptor kinase 1 substrate motif;GSK3 kinase substrate motif;PKA kinase substrate motif;PKC kinase substrate motif	+	CST;HTP
9397	UID7522	AHNAK2	Protein AHNAK2	Q8IVF2	509;409	RLS(0.991)T(0.009)PQR	PERERRLsTPQRGKR	FAFSTEKEPERERRLSTPQRGKRQDASSKAG	sp|Q8IVF2|AHNK2_HUMAN Protein AHNAK2 OS=Homo sapiens OX=9606 GN=AHNAK2 PE=1 SV=2;sp|Q8IVF2-3|AHNK2_HUMAN Isoform 3 of Protein AHNAK2 OS=Homo sapiens OX=9606 GN=AHNAK2	0.991364	0.0144323	86.898	20.5994		0.073132	0.0541101		0.0507847	-0.0700495	-0.110825	-0.18453	0.67317	-0.161375	-0.0678749	0.042675	-0.35427	0.0992718	0.272408	0.156019	-0.81625	0.197758	0.332653	0.2237	-0.850849	0.362358	0.161583	-0.028511	-0.14308	0.0363827	0.264778	0.266375	-1.20512	0.46163	S	3	___1	14-3-3 domain binding motif;Akt kinase substrate motif;AMP-activated protein kinase 2 substrate motif;Calmodulin-dependent protein kinase II substrate motif;MAPKAPK1 kinase substrate motif;PAK2 kinase substrate motif;PKA kinase substrate motif;PKC epsilon kinase substrate motif;PKC kinase substrate motif	+	CST;HTP
9398	UID7523	AHNAK2	Protein AHNAK2	Q8IVF2	3408;3308	VDLKS(1)PQVDIK	MPKVDLksPQVDIkG	KVEMPSFKMPKVDLKSPQVDIKGPKLDLKVP	sp|Q8IVF2|AHNK2_HUMAN Protein AHNAK2 OS=Homo sapiens OX=9606 GN=AHNAK2 PE=1 SV=2;sp|Q8IVF2-3|AHNK2_HUMAN Isoform 3 of Protein AHNAK2 OS=Homo sapiens OX=9606 GN=AHNAK2	1	0.00665448	86.898	80.6319		0.175839	0.0853148		0.235471	-0.168018	-0.104538	0.288427	0.274643	-0.117273	-0.143677	-0.244034	-0.17403	-0.110331	0.743288	0.790722	0.484661	1.20963	0.695436	1.01089	0.674202	1.52326	0.63875	1.07915	0.759304	1.09236	0.55176	0.766861	0.500172	1.41293	S	4	___1	Casein kinase I substrate motif;ERK1,2 kinase substrate motif;Growth associated histone HI kinase substrate motif;GSK-3, ERK1, ERK2, CDK5 substrate motif;WW domain binding motif	+	CST;HTP
9399	UID7524	AHNAK2	Protein AHNAK2	Q8IVF2	332;232	T(0.173)GS(0.827)GQGPSSTGQPGR	NLrFRtGsGQGPSST	SQRRRKFLNLRFRTGSGQGPSSTGQPGRGFQ	sp|Q8IVF2|AHNK2_HUMAN Protein AHNAK2 OS=Homo sapiens OX=9606 GN=AHNAK2 PE=1 SV=2;sp|Q8IVF2-3|AHNK2_HUMAN Isoform 3 of Protein AHNAK2 OS=Homo sapiens OX=9606 GN=AHNAK2	0.826741	0.000943912	90.754	6.78744		0.855248	-0.253045		0.137229	-0.0832603	-0.169351	-0.423306	-0.464784	0.0452614	-0.344821	-0.18345	0.140717	0.054513	-1.60226	-1.51178	-1.20057	-1.40606	-1.49872	-1.34389	-1.50053	-0.972749	-1.77161	-1.93509	-1.66535	-1.3608	-1.84354	-1.52734	-1.35981	-0.918236	S	2	___1	14-3-3 domain binding motif;Akt kinase substrate motif;Calmodulin-dependent protein kinase II substrate motif;G protein-coupled receptor kinase 1 substrate motif;MAPKAPK1 kinase substrate motif;PKA kinase substrate motif;PKC kinase substrate motif	+	CST;HTP
9400	UID7525	AHNAK2	Protein AHNAK2	Q8IVF2	4185;4085	TTDLSIQS(0.999)PS(0.001)ADLEVQAGQVDVK	TTDLsIQsPSADLEV;TTDLSIQsPsADLEV	PSMQGDLKTTDLSIQSPSADLEVQAGQVDVK	sp|Q8IVF2|AHNK2_HUMAN Protein AHNAK2 OS=Homo sapiens OX=9606 GN=AHNAK2 PE=1 SV=2;sp|Q8IVF2-3|AHNK2_HUMAN Isoform 3 of Protein AHNAK2 OS=Homo sapiens OX=9606 GN=AHNAK2	0.999387	5.12465e-105	315.3	32.3578		0.0692829	-0.0837951		0.0850162	-0.08706	-0.00250435	-0.0271072	-0.473415	0.167847	0.038599	-0.0753193	-0.501875	0.190355	0.125193	0.675772	0.169737	1.17344	0.44705	0.670258	0.887821	1.47682	0.122688	0.648664	-0.303679	1.34129	0.485649	0.594938	0.385946	1.66717	S	3	___1	Casein kinase II substrate motif;ERK1,2 kinase substrate motif;GSK-3, ERK1, ERK2, CDK5 substrate motif;WW domain binding motif	+	CST;HTP
9402	UID7527	AHNAK2	Protein AHNAK2	Q8IVF2	1583;1483	VQMPS(1)FK	LPKVQMPsFKMPKVD	EGAGLKGHLPKVQMPSFKMPKVDLKGPQIDV	sp|Q8IVF2|AHNK2_HUMAN Protein AHNAK2 OS=Homo sapiens OX=9606 GN=AHNAK2 PE=1 SV=2;sp|Q8IVF2-3|AHNK2_HUMAN Isoform 3 of Protein AHNAK2 OS=Homo sapiens OX=9606 GN=AHNAK2	1	0.0247506	68.893	68.8931		0.494914	0.174898		0.252958	-0.176081	0.00896549	0.0698204	0.190656	0.430151	-0.0901299	-0.365499	-0.225245	-0.0234489	-1.3294	-1.23383	-1.09487	-1.0705	-1.00384	-1.48288	-0.975332	-0.702768	-1.32044	-1.16401	-0.904216	-0.640347	-1.09397	-1.84838	-1.20058	-0.726217	S	3	___1	DNA dependent Protein kinase substrate motif;G protein-coupled receptor kinase 1 substrate motif;PKA kinase substrate motif;PKC kinase substrate motif	+	HTP
9392	UID18996	AHNAK2	Protein AHNAK2	Q8IVF2	294;194	DAHDVS(1)PTSTDTEAQLTVER	PRDAHDVsPtstDtE	HSSSEAYEPRDAHDVSPTSTDTEAQLTVERQ	sp|Q8IVF2|AHNK2_HUMAN Protein AHNAK2 OS=Homo sapiens OX=9606 GN=AHNAK2 PE=1 SV=2;sp|Q8IVF2-3|AHNK2_HUMAN Isoform 3 of Protein AHNAK2 OS=Homo sapiens OX=9606 GN=AHNAK2	0.999997	6.678e-117	323.9	55.5889		0.197733	0.418738		0.153876	0.397811	0.727949	0.222978	-0.0810013	0.805028	0.164836	0.725904	-0.844137	1.54464	-1.32642	-1.44516	-3.19136	-1.03656	-1.87276	-0.107676	-2.37035	-1.58574	-0.598473	-1.22218	-3.27236	-0.231531	-1.70792	0.618229	-3.21449	-0.0410957	S	3	___2	Casein kinase II substrate motif;ERK1,2 kinase substrate motif;G protein-coupled receptor kinase 1 substrate motif;GSK-3, ERK1, ERK2, CDK5 substrate motif;WW domain binding motif	+	CST;HTP
9393	UID18997	AHNAK2	Protein AHNAK2	Q8IVF2	297;197	DAHDVS(1)PT(0.001)S(0.944)T(0.055)DTEAQLTVER	AHDVsPtstDtEAQL	SEAYEPRDAHDVSPTSTDTEAQLTVERQEQK	sp|Q8IVF2|AHNK2_HUMAN Protein AHNAK2 OS=Homo sapiens OX=9606 GN=AHNAK2 PE=1 SV=2;sp|Q8IVF2-3|AHNK2_HUMAN Isoform 3 of Protein AHNAK2 OS=Homo sapiens OX=9606 GN=AHNAK2	0.944201	7.75444e-18	176.65	12.3482		0.197733	0.418738		0.153876	0.397811	0.727949	0.222978	-0.0810013	0.805028	0.164836	0.725904	-0.844137	1.54464	-1.32642	-1.44516	-3.19136	-1.03656	-1.87276	-0.107676	-2.37035	-1.58574	-0.598473	-1.22218	-3.27236	-0.231531	-1.70792	0.618229	-3.21449	-0.0410957	S	3	___2	Casein kinase II substrate motif	+	CST;HTP
10370	UID8315	AJUBA	LIM domain-containing protein ajuba	Q96IF1	79	GS(1)FEAPR	AERNQRGsFEAPRYE	AREQGSLDAERNQRGSFEAPRYEGSFPAGPP	sp|Q96IF1|AJUBA_HUMAN LIM domain-containing protein ajuba OS=Homo sapiens OX=9606 GN=AJUBA PE=1 SV=1	1	0.0246198	78.149	78.1489		0.386426	0.12499		0.0734832	0.0271344	-0.0234737	0.202696	0.2138	0.106939	-0.0773087	0.13101	0.141136	-0.0862999	-0.286081	-0.772795	-0.47678	-0.707426	-0.115631	-0.644854	-0.471001	-0.38806	-0.309555	-0.570099	-0.26298	-0.600487	-0.19294	-0.513844	-0.329865	-0.47436	S	2	___1	Casein kinase II substrate motif;G protein-coupled receptor kinase 1 substrate motif;PKA kinase substrate motif;PKC kinase substrate motif	+	HTP
10371	UID8316	AJUBA	LIM domain-containing protein ajuba	Q96IF1	137	SSFASSSASDASKPS(0.006)S(0.994)PR	sDAsKPssPRGsLLL	SSFASSSASDASKPSSPRGSLLLDGAGAGGA	sp|Q96IF1|AJUBA_HUMAN LIM domain-containing protein ajuba OS=Homo sapiens OX=9606 GN=AJUBA PE=1 SV=1	0.993898	4.06442e-05	129.02	22.1608		0.0859458	0.0445671		0.00105674	0.000706673	-0.0332699	0.145897	0.0894642	-0.0238228	-0.115257	-0.111435	0.0893173	0.140202	0.395521	0.178322	0.797525	0.633266	0.562847	0.212503	0.833847	0.619953	0.362251	0.324219	0.88699	0.609444	0.44759	0.101068	0.923164	0.760155	S	3	___1	ERK1,2 kinase substrate motif;G protein-coupled receptor kinase 1 substrate motif;Growth associated histone HI kinase substrate motif;GSK3 kinase substrate motif;GSK-3, ERK1, ERK2, CDK5 substrate motif;MAPKAPK2 kinase substrate motif;MDC1 BRCT domain binding motif;PKA kinase substrate motif;PKC kinase substrate motif;Plk1 PBD domain binding motif;WW domain binding motif	+	HTP
10163	UID8152	AKAP1	A-kinase anchor protein 1, mitochondrial	Q92667-2	445;445;27	SLLS(0.005)S(0.995)PTK	CLksLLssPtKDSKP	PPPKTYVSCLKSLLSSPTKDSKPNISAHHIS	sp|Q92667-2|AKAP1_HUMAN Isoform 2 of A-kinase anchor protein 1, mitochondrial OS=Homo sapiens OX=9606 GN=AKAP1;sp|Q92667|AKAP1_HUMAN A-kinase anchor protein 1, mitochondrial OS=Homo sapiens OX=9606 GN=AKAP1 PE=1 SV=1;tr|I3NI36|I3NI36_HUMAN A-kinase anchor	0.995096	0.00183369	108.43	23.141		0.105052	0.0606995		0.0676751	-0.0486646	-0.114283	0.0445347	0.1807	0.131845	0.0284996	-0.060112	-0.0201187	-0.142927	0.699486	1.00479	1.11558	0.539469	0.714991	0.788853	1.35814	0.574574	0.585203	1.04932	1.29628	0.671314	0.74349	0.728741	1.33803	0.431646	S	3	___1	Casein kinase II substrate motif;Cdc2 kinase substrate motif;CDK kinase substrate motif;CDK1,2,4,6 kinase substrate motif;ERK1,2 kinase substrate motif;Growth associated histone HI kinase substrate motif;GSK-3, ERK1, ERK2, CDK5 substrate motif;MAPKAPK2 kinase substrate motif;MDC1 BRCT domain binding motif;Plk1 PBD domain binding motif;WW domain binding motif	+	HTP
14312	UID11169	AKAP1	A-kinase anchor protein 1, mitochondrial	Q92667-2	533;533;115	AIT(0.999)PPLPES(0.001)T(0.001)VPFSNGVLK	SPRDKAItPPLPEST	DSCTETSSSPRDKAITPPLPESTVPFSNGVL	sp|Q92667-2|AKAP1_HUMAN Isoform 2 of A-kinase anchor protein 1, mitochondrial OS=Homo sapiens OX=9606 GN=AKAP1;sp|Q92667|AKAP1_HUMAN A-kinase anchor protein 1, mitochondrial OS=Homo sapiens OX=9606 GN=AKAP1 PE=1 SV=1;tr|I3NI36|I3NI36_HUMAN A-kinase anchor	0.998536	7.70409e-07	140.73	31.35		0.586652	0.208804		0.00274869	0.00151134	0.0814381	0.275747	-0.00863266	0.486663	-0.377734	0.126951	0.352339	-0.0955105	-1.11308	-1.0394	-0.568111	-1.02975	-0.498003	-1.06464	-0.688873	-0.595266	-1.03164	-0.763655	-0.576744	-0.543091	-0.875737	-0.937687	-0.336535	-0.690777	T	3	___1	G protein-coupled receptor kinase 1 substrate motif;GSK-3, ERK1, ERK2, CDK5 substrate motif;PKA kinase substrate motif;PKC kinase substrate motif;RAF1 kinase substrate motif;WW domain binding motif	+	CST;HTP
3447	UID2700	AKAP10	A-kinase anchor protein 10, mitochondrial	J3QR74	52;52;52	ASIS(0.001)VHS(0.999)PQK	KAsISVHsPQksTKN	KTSDVKSIKASISVHSPQKSTKNHALLEAAG	tr|J3QR74|J3QR74_HUMAN A-kinase anchor protein 10, mitochondrial OS=Homo sapiens OX=9606 GN=AKAP10 PE=1 SV=1;tr|E7EMD6|E7EMD6_HUMAN A-kinase anchor protein 10, mitochondrial OS=Homo sapiens OX=9606 GN=AKAP10 PE=1 SV=3;sp|O43572|AKA10_HUMAN A-kinase anchor	0.999073	0.00792172	73.435	30.5922		0.182468	-0.0907173		0.00315461	0.00154901	0.0244999	0.00693417	-0.0995407	-0.294763	0.0782394	0.0303688	0.163263	-0.265676	-0.871628	-0.727738	-0.887642	-1.19228	-0.735985	-0.82444	-0.924099	-1.05553	-0.847128	-0.720804	-0.987183	-1.48705	-0.657745	-0.794071	-0.760836	-1.3212	S	3	___1	Cdc2 kinase substrate motif;CDK kinase substrate motif;CDK1,2,4,6 kinase substrate motif;ERK1,2 kinase substrate motif;G protein-coupled receptor kinase 1 substrate motif;GSK3 kinase substrate motif;GSK-3, ERK1, ERK2, CDK5 substrate motif;WW domain binding motif	+	CST;HTP
12027	UID9698	AKAP11	A-kinase anchor protein 11	Q9UKA4	433	KPESPYGNLCDAPDS(1)PRPVK	NLCDAPDsPRPVkAs	RKPESPYGNLCDAPDSPRPVKASREDSGLFS	sp|Q9UKA4|AKA11_HUMAN A-kinase anchor protein 11 OS=Homo sapiens OX=9606 GN=AKAP11 PE=1 SV=1	0.999844	0.018135	58.627	39.3036		0.0556067	0.0335491		0.152442	0.050261	0.300849	0.226409	0.159758	-0.552819	-0.0234556	-0.070653	0.163224	0.131928	-1.5008	-1.61604	-1.14423	-1.30055	-1.19944	-1.5846	-1.53506	-1.53104	-1.19995	-1.38963	-0.98447	-1.85337	-1.2229	-1.65525	-1.37184	-1.39911	S	4	___1	b-Adrenergic Receptor kinase substrate motif;ERK1,2 kinase substrate motif;Growth associated histone HI kinase substrate motif;GSK-3, ERK1, ERK2, CDK5 substrate motif;PKA kinase substrate motif;PKC kinase substrate motif;WW domain binding motif	+	CST;HTP
12028	UID9699	AKAP11	A-kinase anchor protein 11	Q9UKA4	18	S(0.976)FS(0.024)EDVFQSVK	TKAsVRKsFsEDVFQ	TFRNNHMKTKASVRKSFSEDVFQSVKSLLQS	sp|Q9UKA4|AKA11_HUMAN A-kinase anchor protein 11 OS=Homo sapiens OX=9606 GN=AKAP11 PE=1 SV=1	0.976108	0.00027143	114.7	16.1124		1.20376	0.266179	+	1.48374	-0.268243	0.310408	0.443828	0.39282	-0.0823393	-0.110597	-0.0428467	-0.274507	-0.645022	-1.16816	-1.28229	-0.998791	-0.879122	-1.09748	-1.12606	-0.978596	-0.772377	-0.857752	-0.838458	-0.60597	-0.961461	-1.20807	-1.16891	-1.2531	-1.4174	S	3	___1	Casein kinase II substrate motif;MAPKAPK2 kinase substrate motif;PKA kinase substrate motif;PKC kinase substrate motif	+	HTP
12029	UID9700	AKAP11	A-kinase anchor protein 11	Q9UKA4	288	S(0.001)S(0.001)NAS(0.998)DKDSDLQK	FYRSsNAsDKDSDLQ	SEPWTQRSFYRSSNASDKDSDLQKTFFSSSP	sp|Q9UKA4|AKA11_HUMAN A-kinase anchor protein 11 OS=Homo sapiens OX=9606 GN=AKAP11 PE=1 SV=1	0.998139	5.22273e-28	217.88	29.6112		0.048	0.01689		0.00774075	-0.00432897	0.0619297	-0.0271139	-0.0328617	0.0656061	-0.220807	-0.124813	0.0607491	0.267555	-0.999468	-0.890263	-0.650333	-1.10502	-0.97881	-0.95554	-0.57762	-1.07884	-0.937538	-0.917377	-0.683195	-1.03941	-1.19962	-1.08035	-0.51687	-0.811281	S	4	___1	Casein kinase II substrate motif;G protein-coupled receptor kinase 1 substrate motif;GSK3 kinase substrate motif;MAPKAPK2 kinase substrate motif;PKA kinase substrate motif;PKC kinase substrate motif;Pyruvate dehydrogenase kinase substrate motif	+	HTP
7343	UID5861	AKAP12	A-kinase anchor protein 12	Q02952-3	1482;1489;1587	ADS(1)QDAGQETEK	AHVIkADsQDAGQEt	LTSELQTQAHVIKADSQDAGQETEKEGEEPQ	sp|Q02952-3|AKA12_HUMAN Isoform 3 of A-kinase anchor protein 12 OS=Homo sapiens OX=9606 GN=AKAP12;sp|Q02952-2|AKA12_HUMAN Isoform 2 of A-kinase anchor protein 12 OS=Homo sapiens OX=9606 GN=AKAP12;sp|Q02952|AKA12_HUMAN A-kinase anchor protein 12 OS=Homo sap	1	5.08701e-14	176.04	123.347		0.0361801	-0.0113792		0.173663	-0.0911922	0.0860233	0.120159	0.000780106	-0.25248	-0.556589	0.0327644	0.211399	-0.0523434	0.963884	1.14353	1.23604	1.4338	1.27454	1.542	1.22744	1.21797	1.04991	1.26369	1.23682	1.18132	0.717949	1.57477	1.43884	1.16562	S	3	___1	ATM kinase substrate motif;b-Adrenergic Receptor kinase substrate motif;Calmodulin-dependent protein kinase II substrate motif;Chk1 kinase substrate motif;DNA dependent Protein kinase substrate motif;PKA kinase substrate motif;PKC kinase substrate motif	+	HTP
7344	UID5862	AKAP12	A-kinase anchor protein 12	Q02952-3	242;249;347	AEVAS(1)EK	DGkAEVAsEKLTAsE	PEKVDTEEDGKAEVASEKLTASEQAHPQEPA	sp|Q02952-3|AKA12_HUMAN Isoform 3 of A-kinase anchor protein 12 OS=Homo sapiens OX=9606 GN=AKAP12;sp|Q02952-2|AKA12_HUMAN Isoform 2 of A-kinase anchor protein 12 OS=Homo sapiens OX=9606 GN=AKAP12;sp|Q02952|AKA12_HUMAN A-kinase anchor protein 12 OS=Homo sap	1	0.0170945	78.098	78.0978		0.4505	-0.150151		0.00610519	0.00306749	-0.132143	-0.161492	-0.591763	0.284793	0.164585	0.199751	-0.114023	-0.238043	-0.901665	-0.710461	-0.515978	-1.16085	-1.0056	-0.57419	-0.723675	-0.80814	-1.03381	-0.871953	-1.10774	-0.87606	-0.841017	-0.374439	-0.837698	-1.04618	S	3	___1	Casein kinase I substrate motif;G protein-coupled receptor kinase 1 substrate motif;PKA kinase substrate motif;PKC kinase substrate motif	+	HTP
7346	UID5864	AKAP12	A-kinase anchor protein 12	Q02952-3	507;514;612	EGVTPWAS(1)FK	EGVtPWAsFkkMVtP	TSDGEKKREGVTPWASFKKMVTPKKRVRRPS	sp|Q02952-3|AKA12_HUMAN Isoform 3 of A-kinase anchor protein 12 OS=Homo sapiens OX=9606 GN=AKAP12;sp|Q02952-2|AKA12_HUMAN Isoform 2 of A-kinase anchor protein 12 OS=Homo sapiens OX=9606 GN=AKAP12;sp|Q02952|AKA12_HUMAN A-kinase anchor protein 12 OS=Homo sap	1	1.61301e-08	164.68	90.2229		0.348114	0.349413		0.495299	-0.288301	-0.253187	-0.153572	1.5635	0.240913	-0.176807	-0.297289	-0.713648	0.0345402	0.514441	1.26805	-0.507629	0.150991	0.680525	1.33022	0.749199	0.574894	0.261253	1.11448	1.05587	0.391905	0.503717	1.03293	0.0355511	0.609434	S	3	___1	PKA kinase substrate motif;PKC kinase substrate motif	+	CST;HTP
7347	UID5865	AKAP12	A-kinase anchor protein 12	Q02952-3	1622;1629;1727	ES(0.99)PDT(0.01)NGPK	sGGLtkEsPDTNGPK	SALADTDASGGLTKESPDTNGPKQKEKEDAQ	sp|Q02952-3|AKA12_HUMAN Isoform 3 of A-kinase anchor protein 12 OS=Homo sapiens OX=9606 GN=AKAP12;sp|Q02952-2|AKA12_HUMAN Isoform 2 of A-kinase anchor protein 12 OS=Homo sapiens OX=9606 GN=AKAP12;sp|Q02952|AKA12_HUMAN A-kinase anchor protein 12 OS=Homo sap	0.989549	0.0171351	71.03	19.7628		0.27975	-0.230753		0.16269	-0.145652	-0.350706	-0.30942	-0.231852	-0.0310345	-0.266534	0.210934	0.0366144	-0.563623	-1.94987	-1.49093	-0.927349	-1.95303	-2.31306	-1.93766	-1.35268	-1.49944	-2.30057	-1.80035	-1.1592	-1.98407	-2.5796	-1.72673	-1.31607	-2.06306	S	2	___1	b-Adrenergic Receptor kinase substrate motif;Casein kinase II substrate motif;ERK1,2 kinase substrate motif;GSK-3, ERK1, ERK2, CDK5 substrate motif;PKA kinase substrate motif;PKC kinase substrate motif;WW domain binding motif	+	HTP
7348	UID5866	AKAP12	A-kinase anchor protein 12	Q02952-3	1290;1297;1395	EVSSLEGS(1)PPPCLGQEEAVCTK	EVssLEGsPPPCLGQ	VPIIDGAKEVSSLEGSPPPCLGQEEAVCTKI	sp|Q02952-3|AKA12_HUMAN Isoform 3 of A-kinase anchor protein 12 OS=Homo sapiens OX=9606 GN=AKAP12;sp|Q02952-2|AKA12_HUMAN Isoform 2 of A-kinase anchor protein 12 OS=Homo sapiens OX=9606 GN=AKAP12;sp|Q02952|AKA12_HUMAN A-kinase anchor protein 12 OS=Homo sap	0.999988	4.62627e-58	258.44	49.8622		0.221444	-0.138992		0.0514866	-0.0404482	-0.273582	-0.0118675	0.1276	-0.398117	0.0446987	0.0377045	-0.267962	0.0237656	1.75904	1.9111	2.36171	2.10526	1.73695	1.89868	2.77114	2.0522	1.48546	1.89923	2.48931	1.70715	1.78165	1.93639	2.50318	2.07597	S	3	___1	ERK1,2 kinase substrate motif;GSK-3, ERK1, ERK2, CDK5 substrate motif;MAPKAPK2 kinase substrate motif;WW domain binding motif	+	HTP
7353	UID5871	AKAP12	A-kinase anchor protein 12	Q02952-3	449;456;554	GGGDEESGEHTQVPADS(1)PDS(1)QEEQK	HTQVPADsPDsQEEQ	GGDEESGEHTQVPADSPDSQEEQKGESSASS	sp|Q02952-3|AKA12_HUMAN Isoform 3 of A-kinase anchor protein 12 OS=Homo sapiens OX=9606 GN=AKAP12;sp|Q02952-2|AKA12_HUMAN Isoform 2 of A-kinase anchor protein 12 OS=Homo sapiens OX=9606 GN=AKAP12;sp|Q02952|AKA12_HUMAN A-kinase anchor protein 12 OS=Homo sap	0.999998	7.71219e-29	210.11	56.1769		0.290813	-0.218468		0.126996	-0.110108	-0.285374	0.126146	-0.572784	-0.141862	-0.250069	0.233267	-0.00522423	-0.418405	-1.47384	-1.0627	-0.391382	-1.33409	-1.33591	-1.10966	-0.458256	-1.07412	-1.75921	-0.936549	-0.964167	-1.47595	-1.58598	-0.876396	-0.46348	-1.49252	S	4	___1	b-Adrenergic Receptor kinase substrate motif;Casein kinase II substrate motif;ERK1,2 kinase substrate motif;GSK-3, ERK1, ERK2, CDK5 substrate motif;WW domain binding motif	+	HTP
7354	UID5872	AKAP12	A-kinase anchor protein 12	Q02952-3	452;459;557	GGGDEESGEHTQVPADS(1)PDS(1)QEEQK	VPADsPDsQEEQKGE	EESGEHTQVPADSPDSQEEQKGESSASSPEE	sp|Q02952-3|AKA12_HUMAN Isoform 3 of A-kinase anchor protein 12 OS=Homo sapiens OX=9606 GN=AKAP12;sp|Q02952-2|AKA12_HUMAN Isoform 2 of A-kinase anchor protein 12 OS=Homo sapiens OX=9606 GN=AKAP12;sp|Q02952|AKA12_HUMAN A-kinase anchor protein 12 OS=Homo sap	1	9.46153e-09	136.89	72.4423		0.049993	0.0492694		0.0647812	-0.075474	0.41943	0.410619	-0.673026	0.0400553	-0.0253925	0.0176153	-0.167676	-0.126443	-2.63546	-2.35303	-1.18483	-2.39724	-2.87921	-2.05111	-1.4421	-2.40123	-2.21603	-1.94241	-1.85785	-2.35719	-2.9046	-2.03349	-1.60977	-2.52767	S	4	___1	ATM kinase substrate motif;b-Adrenergic Receptor kinase substrate motif;Casein kinase II substrate motif;DNA dependent Protein kinase substrate motif	+	HTP
7355	UID5873	AKAP12	A-kinase anchor protein 12	Q02952-3	493;500;598	GLAEVQQDGEAEEGAT(0.009)S(0.991)DGEK	EAEEGAtsDGEkKRE	LAEVQQDGEAEEGATSDGEKKREGVTPWASF	sp|Q02952-3|AKA12_HUMAN Isoform 3 of A-kinase anchor protein 12 OS=Homo sapiens OX=9606 GN=AKAP12;sp|Q02952-2|AKA12_HUMAN Isoform 2 of A-kinase anchor protein 12 OS=Homo sapiens OX=9606 GN=AKAP12;sp|Q02952|AKA12_HUMAN A-kinase anchor protein 12 OS=Homo sap	0.990805	2.75551e-208	406.64	20.3245		0.259714	-0.188409		0.0860526	-0.0640965	-0.193161	-0.14537	-0.222494	-0.19261	-0.0878391	-0.0317364	-0.00994301	-0.126867	3.14657	3.73683	4.11046	3.36899	3.08426	3.64173	3.86779	3.25309	2.95341	3.59146	3.88797	3.17638	2.99643	3.60999	3.85785	3.12622	S	4	___1	Casein kinase II substrate motif	+	HTP
7356	UID5874	AKAP12	A-kinase anchor protein 12	Q02952-3	591;598;696	RGS(1)S(1)S(1)DEEGGPK	kKRARRGsssDEEGG	ALICVGSSKKRARRGSSSDEEGGPKAMGGDH	sp|Q02952-3|AKA12_HUMAN Isoform 3 of A-kinase anchor protein 12 OS=Homo sapiens OX=9606 GN=AKAP12;sp|Q02952-2|AKA12_HUMAN Isoform 2 of A-kinase anchor protein 12 OS=Homo sapiens OX=9606 GN=AKAP12;sp|Q02952|AKA12_HUMAN A-kinase anchor protein 12 OS=Homo sap	1	1.01683e-09	171.99	66.0557		0.266429	-0.158542		0.0356619	0.0260515	-0.112268	-0.0500679	-0.573626	0.101793	-0.0906639	-0.0348759	0.279181	-0.0494347	1.60661	1.96893	2.07679	1.17146	1.66742	1.79295	1.96933	1.29849	1.49434	1.91886	1.50317	1.27326	1.57676	1.75808	2.24851	1.24905	S	2	___1	14-3-3 domain binding motif;Akt kinase substrate motif;Calmodulin-dependent protein kinase II substrate motif;Casein kinase II substrate motif;MAPKAPK1 kinase substrate motif;PAK2 kinase substrate motif;PKA kinase substrate motif;PKC epsilon kinase substrate motif;PKC kinase substrate motif;Pyruvate dehydrogenase kinase substrate motif	+	CST;HTP;LTP
7358	UID5876	AKAP12	A-kinase anchor protein 12	Q02952-3	593;600;698	RGS(1)S(1)S(1)DEEGGPK	RARRGsssDEEGGPK	ICVGSSKKRARRGSSSDEEGGPKAMGGDHQK	sp|Q02952-3|AKA12_HUMAN Isoform 3 of A-kinase anchor protein 12 OS=Homo sapiens OX=9606 GN=AKAP12;sp|Q02952-2|AKA12_HUMAN Isoform 2 of A-kinase anchor protein 12 OS=Homo sapiens OX=9606 GN=AKAP12;sp|Q02952|AKA12_HUMAN A-kinase anchor protein 12 OS=Homo sap	1	1.01683e-09	171.99	66.0557		0.287429	-0.300006		0.00513827	-0.00950313	-0.199185	-0.241869	-0.964535	0.205566	-0.0612135	-0.029788	0.213419	-0.16043	-1.60756	-0.983684	0.149569	-1.05564	-1.76802	-1.28206	0.137039	-0.988292	-1.80674	-1.22555	-0.814966	-0.850078	-1.82924	-1.31185	0.350458	-1.14872	S	2	___1	BARD1 BRCT domain binding motif;Casein kinase II substrate motif;MDC1 BRCT domain binding motif;Plk1 PBD domain binding motif	+	CST;HTP;LTP
7359	UID5877	AKAP12	A-kinase anchor protein 12	Q02952-3	378;385;483	LKETCVSGEDPTQGADLS(1)PDEK	PtQGADLsPDEKVLS	ETCVSGEDPTQGADLSPDEKVLSKPPEGVVS	sp|Q02952-3|AKA12_HUMAN Isoform 3 of A-kinase anchor protein 12 OS=Homo sapiens OX=9606 GN=AKAP12;sp|Q02952-2|AKA12_HUMAN Isoform 2 of A-kinase anchor protein 12 OS=Homo sapiens OX=9606 GN=AKAP12;sp|Q02952|AKA12_HUMAN A-kinase anchor protein 12 OS=Homo sap	1	2.97546e-35	227.99	114.393		0.157211	0.135451		0.136272	-0.0770121	0.160686	0.367804	0.208454	-0.195139	-0.0253639	-0.343546	0.00434685	0.0565147	-0.477003	0.203409	0.478834	-0.029705	0.00702858	0.490465	0.64753	0.0790615	-0.316317	0.571213	0.687288	-0.224844	-0.0183353	0.146919	0.651876	0.135576	S	4	___1	Casein kinase II substrate motif;ERK1,2 kinase substrate motif;GSK-3, ERK1, ERK2, CDK5 substrate motif;WW domain binding motif	+	HTP
7360	UID5878	AKAP12	A-kinase anchor protein 12	Q02952-3	266;273;371	LS(1)AEYEK	sAHEPRLsAEyEkVE	AHPQEPAESAHEPRLSAEYEKVELPSEEQVS	sp|Q02952-3|AKA12_HUMAN Isoform 3 of A-kinase anchor protein 12 OS=Homo sapiens OX=9606 GN=AKAP12;sp|Q02952-2|AKA12_HUMAN Isoform 2 of A-kinase anchor protein 12 OS=Homo sapiens OX=9606 GN=AKAP12;sp|Q02952|AKA12_HUMAN A-kinase anchor protein 12 OS=Homo sap	1	4.02594e-05	148.14	74.169		0.056631	-0.038095		0.0687138	-0.0464315	-0.0913582	0.0911236	-0.0742321	-0.0779133	-0.137369	0.000270844	0.102327	-0.150955	5.66379	6.16903	6.12731	5.59007	5.76265	6.18603	6.19793	5.66657	5.57243	6.26016	6.05308	5.51215	5.62528	6.1863	6.30026	5.51561	S	3	___1	Casein kinase II substrate motif;PKA kinase substrate motif;PKC kinase substrate motif	+	CST;HTP
7364	UID5882	AKAP12	A-kinase anchor protein 12	Q02952-3	181;188;286	S(0.001)AES(0.942)PT(0.106)S(0.943)PVT(0.007)S(0.001)ETGSTFK	ksAEsPtsPVtsETG	EKQEKEPSKSAESPTSPVTSETGSTFKKFFT	sp|Q02952-3|AKA12_HUMAN Isoform 3 of A-kinase anchor protein 12 OS=Homo sapiens OX=9606 GN=AKAP12;sp|Q02952-2|AKA12_HUMAN Isoform 2 of A-kinase anchor protein 12 OS=Homo sapiens OX=9606 GN=AKAP12;sp|Q02952|AKA12_HUMAN A-kinase anchor protein 12 OS=Homo sap	0.943432	9.87519e-17	180.05	12.5793		0.0322832	0.0373344		0.177461	-0.116468	-0.619285	0.302386	0.0932722	0.372964	-0.370392	-0.150219	-0.195981	0.250719	-2.66945	-2.03083	-2.14094	-2.10746	-2.56225	-2.02172	-2.49064	-2.22013	-3.28873	-1.72844	-2.04767	-1.73449	-2.93264	-2.17194	-2.68662	-1.96941	S	2	___1	Casein kinase II substrate motif;ERK1,2 kinase substrate motif;G protein-coupled receptor kinase 1 substrate motif;GSK3 kinase substrate motif;GSK-3, ERK1, ERK2, CDK5 substrate motif;WW domain binding motif	+	HTP
7372	UID5888	AKAP12	A-kinase anchor protein 12	Q02952-3	1226;1233;1331	S(1)PPS(1)PVER	sHAKsPPsPVEREMV	KDDALELQSHAKSPPSPVEREMVVQVEREKT	sp|Q02952-3|AKA12_HUMAN Isoform 3 of A-kinase anchor protein 12 OS=Homo sapiens OX=9606 GN=AKAP12;sp|Q02952-2|AKA12_HUMAN Isoform 2 of A-kinase anchor protein 12 OS=Homo sapiens OX=9606 GN=AKAP12;sp|Q02952|AKA12_HUMAN A-kinase anchor protein 12 OS=Homo sap	1	0.00555715	88.496	82.4167		0.113647	-0.092401		0.00563402	-0.00519943	-0.0642891	0.0925999	-0.204159	-0.193756	-0.00913429	-0.0218582	0.10755	-0.0973549	3.51361	3.98379	4.33939	3.46345	3.44232	3.89717	4.34784	3.58952	3.44932	4.07639	4.13523	3.26969	3.43319	3.87531	4.45539	3.49216	S	2	___1	Casein kinase II substrate motif;DNA dependent Protein kinase substrate motif;ERK1,2 kinase substrate motif;GSK-3, ERK1, ERK2, CDK5 substrate motif;PKA kinase substrate motif;WW domain binding motif	+	HTP
7374	UID5890	AKAP12	A-kinase anchor protein 12	Q02952-3	283;290;388	VELPSEEQVS(0.142)GS(0.852)QGPS(0.005)EEKPAPLATEVFDEK	sEEQVsGsQGPsEEk	EYEKVELPSEEQVSGSQGPSEEKPAPLATEV	sp|Q02952-3|AKA12_HUMAN Isoform 3 of A-kinase anchor protein 12 OS=Homo sapiens OX=9606 GN=AKAP12;sp|Q02952-2|AKA12_HUMAN Isoform 2 of A-kinase anchor protein 12 OS=Homo sapiens OX=9606 GN=AKAP12;sp|Q02952|AKA12_HUMAN A-kinase anchor protein 12 OS=Homo sap	0.852067	6.41172e-10	134.73	7.76671		0.351584	0.135275		0.0896348	-0.0283842	0.129097	0.286478	-0.0962467	0.221771	-0.166065	0.140745	-0.00132751	-0.0868893	1.02863	1.08358	1.63074	1.33338	1.35346	1.2938	1.56773	1.27808	1.15772	1.37006	1.53449	1.55515	1.1874	1.43455	1.5664	1.19119	S	4	___1	ATM kinase substrate motif;DNA dependent Protein kinase substrate motif;G protein-coupled receptor kinase 1 substrate motif;GSK3 kinase substrate motif	+	HTP
13975	UID10982	AKAP12	A-kinase anchor protein 12	Q02952-3	1655;1662;1760	AIT(1)PQAQEELQK	SESDKAItPQAQEEL	ELQEGKVHSESDKAITPQAQEELQKQERESA	sp|Q02952-3|AKA12_HUMAN Isoform 3 of A-kinase anchor protein 12 OS=Homo sapiens OX=9606 GN=AKAP12;sp|Q02952-2|AKA12_HUMAN Isoform 2 of A-kinase anchor protein 12 OS=Homo sapiens OX=9606 GN=AKAP12;sp|Q02952|AKA12_HUMAN A-kinase anchor protein 12 OS=Homo sap	1	3.99862e-36	229.68	229.676		0.0736433	0.0490351		0.0384501	-0.0249496	-0.0212345	0.349075	0.0307198	-0.16242	0.0448055	-0.168459	0.0797901	-0.0559349	-0.80444	-0.690847	-0.0698433	-0.513283	-0.749651	-0.292587	-0.00122452	-0.331657	-0.825674	-0.341772	-0.0391235	-0.675703	-0.704845	-0.461046	0.0785656	-0.387592	T	3	___1	GSK-3, ERK1, ERK2, CDK5 substrate motif;PKA kinase substrate motif;PKC kinase substrate motif;RAF1 kinase substrate motif;WW domain binding motif	+	HTP;LTP
13977	UID10983	AKAP12	A-kinase anchor protein 12	Q02952-3	180;187;285	S(0.001)AES(0.067)PT(0.905)S(0.027)PVTSETGSTFK	SksAEsPtsPVtsET	EEKQEKEPSKSAESPTSPVTSETGSTFKKFF	sp|Q02952-3|AKA12_HUMAN Isoform 3 of A-kinase anchor protein 12 OS=Homo sapiens OX=9606 GN=AKAP12;sp|Q02952-2|AKA12_HUMAN Isoform 2 of A-kinase anchor protein 12 OS=Homo sapiens OX=9606 GN=AKAP12;sp|Q02952|AKA12_HUMAN A-kinase anchor protein 12 OS=Homo sap	0.904604	2.15716e-33	214.59	11.3259		0.124426	-0.0986114		0.111532	-0.0932412	-0.116056	-0.162905	0.0173321	-0.132816	-0.118195	0.0148239	0.0169926	-0.286587	0.0179081	0.631575	0.675203	-0.0851231	0.15431	0.404852	0.878349	0.0394363	-0.0981483	0.46867	0.692535	-0.217939	0.0361156	0.419676	0.895342	-0.24715	T	3	___1	Casein kinase I substrate motif;DNA dependent Protein kinase substrate motif;G protein-coupled receptor kinase 1 substrate motif	+	HTP
13981	UID10985	AKAP12	A-kinase anchor protein 12	Q02952-3	1011;1018;1116	VVGQT(0.148)T(0.852)PESFEK	GkVVGQTtPEsFEKA	AKTEPFTQGKVVGQTTPESFEKAPQVTESIE	sp|Q02952-3|AKA12_HUMAN Isoform 3 of A-kinase anchor protein 12 OS=Homo sapiens OX=9606 GN=AKAP12;sp|Q02952-2|AKA12_HUMAN Isoform 2 of A-kinase anchor protein 12 OS=Homo sapiens OX=9606 GN=AKAP12;sp|Q02952|AKA12_HUMAN A-kinase anchor protein 12 OS=Homo sap	0.851601	0.000101049	121.31	7.58859		0.441717	0.176621		0.0876774	0.0629911	0.303869	0.00345039	0.215569	0.183596	-0.0204945	0.108644	0.154779	0.00903511	-0.652773	0.0158958	-0.103035	-0.167713	-0.71731	-0.215742	0.0752239	-0.167755	-0.348904	0.0193462	0.112534	0.0158825	-0.737804	-0.107098	0.230003	-0.15872	T	3	___1	Casein kinase II substrate motif;GSK-3, ERK1, ERK2, CDK5 substrate motif;WW domain binding motif	+	CST;HTP
7353	UID17349	AKAP12	A-kinase anchor protein 12	Q02952-3	449;456;554	GGGDEESGEHTQVPADS(1)PDS(1)QEEQK	HTQVPADsPDsQEEQ	GGDEESGEHTQVPADSPDSQEEQKGESSASS	sp|Q02952-3|AKA12_HUMAN Isoform 3 of A-kinase anchor protein 12 OS=Homo sapiens OX=9606 GN=AKAP12;sp|Q02952-2|AKA12_HUMAN Isoform 2 of A-kinase anchor protein 12 OS=Homo sapiens OX=9606 GN=AKAP12;sp|Q02952|AKA12_HUMAN A-kinase anchor protein 12 OS=Homo sap	0.999998	7.71219e-29	210.11	56.1769		0.331818	-0.265087		0.154717	-0.193489	-0.431687	-0.261429	-0.559486	0.192253	-0.269315	0.00495338	0.226063	-0.735658	-0.746672	-0.51545	0.390743	-0.684278	-0.957659	-0.35478	0.347208	-0.197462	-1.17836	-0.776878	-0.168743	-0.492025	-1.22697	-0.349827	0.573271	-0.93312	S	4	___2	b-Adrenergic Receptor kinase substrate motif;Casein kinase II substrate motif;ERK1,2 kinase substrate motif;GSK-3, ERK1, ERK2, CDK5 substrate motif;WW domain binding motif	+	HTP
7354	UID17350	AKAP12	A-kinase anchor protein 12	Q02952-3	452;459;557	GGGDEESGEHTQVPADS(1)PDS(1)QEEQK	VPADsPDsQEEQKGE	EESGEHTQVPADSPDSQEEQKGESSASSPEE	sp|Q02952-3|AKA12_HUMAN Isoform 3 of A-kinase anchor protein 12 OS=Homo sapiens OX=9606 GN=AKAP12;sp|Q02952-2|AKA12_HUMAN Isoform 2 of A-kinase anchor protein 12 OS=Homo sapiens OX=9606 GN=AKAP12;sp|Q02952|AKA12_HUMAN A-kinase anchor protein 12 OS=Homo sap	1	9.46153e-09	136.89	72.4423		0.331818	-0.265087		0.154717	-0.193489	-0.431687	-0.261429	-0.559486	0.192253	-0.269315	0.00495338	0.226063	-0.735658	-0.746672	-0.51545	0.390743	-0.684278	-0.957659	-0.35478	0.347208	-0.197462	-1.17836	-0.776878	-0.168743	-0.492025	-1.22697	-0.349827	0.573271	-0.93312	S	4	___2	ATM kinase substrate motif;b-Adrenergic Receptor kinase substrate motif;Casein kinase II substrate motif;DNA dependent Protein kinase substrate motif	+	HTP
7356	UID17352	AKAP12	A-kinase anchor protein 12	Q02952-3	591;598;696	RGS(1)S(1)S(1)DEEGGPK	kKRARRGsssDEEGG	ALICVGSSKKRARRGSSSDEEGGPKAMGGDH	sp|Q02952-3|AKA12_HUMAN Isoform 3 of A-kinase anchor protein 12 OS=Homo sapiens OX=9606 GN=AKAP12;sp|Q02952-2|AKA12_HUMAN Isoform 2 of A-kinase anchor protein 12 OS=Homo sapiens OX=9606 GN=AKAP12;sp|Q02952|AKA12_HUMAN A-kinase anchor protein 12 OS=Homo sap	1	1.01683e-09	171.99	66.0557		0.320715	-0.27296		0.0288807	0.0399289	-0.170004	-0.0609894	-0.80932	-0.0515251	0.0449371	-0.0442543	0.290352	-0.131319	2.01534	2.32209	3.0825	1.59261	1.84382	2.23645	3.08588	1.84991	1.84533	2.2611	2.27318	1.54109	1.88876	2.1922	3.37623	1.71859	S	2	___2	14-3-3 domain binding motif;Akt kinase substrate motif;Calmodulin-dependent protein kinase II substrate motif;Casein kinase II substrate motif;MAPKAPK1 kinase substrate motif;PAK2 kinase substrate motif;PKA kinase substrate motif;PKC epsilon kinase substrate motif;PKC kinase substrate motif;Pyruvate dehydrogenase kinase substrate motif	+	CST;HTP;LTP
7357	UID17353	AKAP12	A-kinase anchor protein 12	Q02952-3	592;599;697	RGS(1)S(1)S(1)DEEGGPK	KRARRGsssDEEGGP	LICVGSSKKRARRGSSSDEEGGPKAMGGDHQ	sp|Q02952-3|AKA12_HUMAN Isoform 3 of A-kinase anchor protein 12 OS=Homo sapiens OX=9606 GN=AKAP12;sp|Q02952-2|AKA12_HUMAN Isoform 2 of A-kinase anchor protein 12 OS=Homo sapiens OX=9606 GN=AKAP12;sp|Q02952|AKA12_HUMAN A-kinase anchor protein 12 OS=Homo sap	1	6.21427e-09	166.04	66.0557		0.116051	-0.102578		0.0200659	0.0244303	-0.0639973	0.109753	-0.596363	0.140295	-0.0682068	-0.0232544	0.329309	-0.140127	0.696072	0.867197	1.88964	0.619452	0.767096	0.913286	1.8168	0.954185	0.632074	0.97695	1.29328	0.759747	0.698889	0.890032	2.14611	0.814058	S	2	___2	14-3-3 domain binding motif;Calmodulin-dependent protein kinase II substrate motif;Casein kinase II substrate motif;MDC1 BRCT domain binding motif;PKA kinase substrate motif;PKC kinase substrate motif;Plk1 PBD domain binding motif;ZIP kinase substrate motif	+	CST;HTP;LTP
7358	UID17354	AKAP12	A-kinase anchor protein 12	Q02952-3	593;600;698	RGS(1)S(1)S(1)DEEGGPK	RARRGsssDEEGGPK	ICVGSSKKRARRGSSSDEEGGPKAMGGDHQK	sp|Q02952-3|AKA12_HUMAN Isoform 3 of A-kinase anchor protein 12 OS=Homo sapiens OX=9606 GN=AKAP12;sp|Q02952-2|AKA12_HUMAN Isoform 2 of A-kinase anchor protein 12 OS=Homo sapiens OX=9606 GN=AKAP12;sp|Q02952|AKA12_HUMAN A-kinase anchor protein 12 OS=Homo sap	1	1.01683e-09	171.99	66.0557		0.369426	-0.31283		0.013694	0.0195608	-0.16884	-0.108475	-0.920513	-0.0534916	0.085577	-0.0225449	0.226631	-0.21142	1.82568	2.22799	3.03207	1.51581	1.62018	2.08594	2.9925	1.79261	1.65684	2.11951	2.11156	1.46232	1.70576	2.0634	3.21913	1.58119	S	2	___2	BARD1 BRCT domain binding motif;Casein kinase II substrate motif;MDC1 BRCT domain binding motif;Plk1 PBD domain binding motif	+	CST;HTP;LTP
7361	UID17357	AKAP12	A-kinase anchor protein 12	Q02952-3	522;529;627	RPS(1)ES(1)DKEDELDK	KKRVRRPsEsDKEDE	SFKKMVTPKKRVRRPSESDKEDELDKVKSAT	sp|Q02952-3|AKA12_HUMAN Isoform 3 of A-kinase anchor protein 12 OS=Homo sapiens OX=9606 GN=AKAP12;sp|Q02952-2|AKA12_HUMAN Isoform 2 of A-kinase anchor protein 12 OS=Homo sapiens OX=9606 GN=AKAP12;sp|Q02952|AKA12_HUMAN A-kinase anchor protein 12 OS=Homo sap	1	0.00262118	94.281	83.4175		0.569712	-0.319506		0.107431	0.131464	-0.0140972	-0.471941	-0.788433	-0.00355339	-0.245356	0.357876	0.36985	0.0434875	0.930603	1.46068	1.92546	0.828424	0.464903	1.40789	1.39224	0.722088	0.916506	0.988737	1.13703	0.824871	0.219547	1.76576	1.76209	0.765575	S	4	___2	14-3-3 domain binding motif;Akt kinase substrate motif;AMP-activated protein kinase 2 substrate motif;Calmodulin-dependent protein kinase II substrate motif;Casein kinase II substrate motif;DNA dependent Protein kinase substrate motif;G protein-coupled receptor kinase 1 substrate motif;MAPKAPK1 kinase substrate motif;PAK2 kinase substrate motif;PKA kinase substrate motif;PKC epsilon kinase substr…	+	CST;HTP;LTP
7362	UID17358	AKAP12	A-kinase anchor protein 12	Q02952-3	524;531;629	RPS(1)ES(1)DKEDELDK	RVRRPsEsDKEDELD	KKMVTPKKRVRRPSESDKEDELDKVKSATLS	sp|Q02952-3|AKA12_HUMAN Isoform 3 of A-kinase anchor protein 12 OS=Homo sapiens OX=9606 GN=AKAP12;sp|Q02952-2|AKA12_HUMAN Isoform 2 of A-kinase anchor protein 12 OS=Homo sapiens OX=9606 GN=AKAP12;sp|Q02952|AKA12_HUMAN A-kinase anchor protein 12 OS=Homo sap	1	0.00262118	94.281	83.4175		0.569712	-0.319506		0.107431	0.131464	-0.0140972	-0.471941	-0.788433	-0.00355339	-0.245356	0.357876	0.36985	0.0434875	0.930603	1.46068	1.92546	0.828424	0.464903	1.40789	1.39224	0.722088	0.916506	0.988737	1.13703	0.824871	0.219547	1.76576	1.76209	0.765575	S	4	___2	b-Adrenergic Receptor kinase substrate motif;Casein kinase II substrate motif;PKA kinase substrate motif;PKC kinase substrate motif	+	CST;HTP
7363	UID17359	AKAP12	A-kinase anchor protein 12	Q02952-3	178;185;283	S(0.001)AES(0.942)PT(0.106)S(0.943)PVT(0.007)S(0.001)ETGSTFK	EPSksAEsPtsPVts	EGEEKQEKEPSKSAESPTSPVTSETGSTFKK	sp|Q02952-3|AKA12_HUMAN Isoform 3 of A-kinase anchor protein 12 OS=Homo sapiens OX=9606 GN=AKAP12;sp|Q02952-2|AKA12_HUMAN Isoform 2 of A-kinase anchor protein 12 OS=Homo sapiens OX=9606 GN=AKAP12;sp|Q02952|AKA12_HUMAN A-kinase anchor protein 12 OS=Homo sap	0.941706	2.92119e-08	151.48	11.8797		0.168295	0.0843573		0.0796875	0.0478177	-0.0149155	0.0658913	0.225544	0.0609093	0.0330009	-0.0247307	0.252214	-0.0692139	0.41913	0.948887	0.781101	0.930262	0.286238	0.866648	0.753164	0.979328	0.404215	1.01478	1.00665	0.991171	0.319239	0.841917	1.00538	0.910114	S	2	___2	b-Adrenergic Receptor kinase substrate motif;Casein kinase II substrate motif;ERK1,2 kinase substrate motif;G protein-coupled receptor kinase 1 substrate motif;GSK-3, ERK1, ERK2, CDK5 substrate motif;PKA kinase substrate motif;WW domain binding motif	+	HTP
7364	UID17360	AKAP12	A-kinase anchor protein 12	Q02952-3	181;188;286	S(0.001)AES(0.942)PT(0.106)S(0.943)PVT(0.007)S(0.001)ETGSTFK	ksAEsPtsPVtsETG	EKQEKEPSKSAESPTSPVTSETGSTFKKFFT	sp|Q02952-3|AKA12_HUMAN Isoform 3 of A-kinase anchor protein 12 OS=Homo sapiens OX=9606 GN=AKAP12;sp|Q02952-2|AKA12_HUMAN Isoform 2 of A-kinase anchor protein 12 OS=Homo sapiens OX=9606 GN=AKAP12;sp|Q02952|AKA12_HUMAN A-kinase anchor protein 12 OS=Homo sap	0.943432	9.87519e-17	180.05	12.5793		0.00980881	-0.00501013		0.0888137	0.0451894	0.135754	-0.246004	0.214203	-0.123993	-0.211485	0.14397	0.195532	0.0527401	1.38981	2.03194	1.65436	1.99036	1.5185	1.82609	1.8643	1.7214	1.52557	1.78594	1.86856	1.86637	1.30702	1.97006	2.05983	1.77414	S	2	___2	Casein kinase II substrate motif;ERK1,2 kinase substrate motif;G protein-coupled receptor kinase 1 substrate motif;GSK3 kinase substrate motif;GSK-3, ERK1, ERK2, CDK5 substrate motif;WW domain binding motif	+	HTP
7365	UID17361	AKAP12	A-kinase anchor protein 12	Q02952-3	539;546;644	S(0.001)AT(0.006)LS(0.931)S(0.592)T(0.466)ES(0.003)T(0.001)ASEMQEEMK	KVksAtLsstEstAs	SDKEDELDKVKSATLSSTESTASEMQEEMKG	sp|Q02952-3|AKA12_HUMAN Isoform 3 of A-kinase anchor protein 12 OS=Homo sapiens OX=9606 GN=AKAP12;sp|Q02952-2|AKA12_HUMAN Isoform 2 of A-kinase anchor protein 12 OS=Homo sapiens OX=9606 GN=AKAP12;sp|Q02952|AKA12_HUMAN A-kinase anchor protein 12 OS=Homo sap	0.931305	2.98644e-99	304.25	9.42227		0.124774	-0.153811		0.108559	-0.157678	-0.434095	-0.251976	0.242199	-0.171373	0.196331	-0.55826	0.281044	-0.549828	2.06796	2.63492	3.14901	2.10235	2.19972	1.8299	3.12581	2.2988	1.63386	2.38295	3.39121	1.93097	2.39606	1.27164	3.40686	1.74898	S	3	___2	Casein kinase II substrate motif;G protein-coupled receptor kinase 1 substrate motif;GSK3 kinase substrate motif;MAPKAPK2 kinase substrate motif	+	HTP
7369	UID17363	AKAP12	A-kinase anchor protein 12	Q02952-3	675;682;780	S(1)EDS(0.998)IAGS(0.002)GVEHSTPDTEPGKEESWVSIK	KSkLEEKsEDsIAGs	LVTPRKKSKSKLEEKSEDSIAGSGVEHSTPD	sp|Q02952-3|AKA12_HUMAN Isoform 3 of A-kinase anchor protein 12 OS=Homo sapiens OX=9606 GN=AKAP12;sp|Q02952-2|AKA12_HUMAN Isoform 2 of A-kinase anchor protein 12 OS=Homo sapiens OX=9606 GN=AKAP12;sp|Q02952|AKA12_HUMAN A-kinase anchor protein 12 OS=Homo sap	0.999927	3.0207e-13	154.51	41.3428		0.04468	0.03373		0.00628008	-0.00731659	0.123281	0.0577221	-0.226273	0.180189	-0.0651665	0.126097	0.0565567	-0.146753	0.39395	0.780834	0.463512	-0.15773	0.385336	1.30068	0.491266	0.171339	0.517231	0.838556	0.23724	0.022459	0.320169	1.42677	0.547823	0.0245857	S	4	___2	Casein kinase I substrate motif;Casein kinase II substrate motif;G protein-coupled receptor kinase 1 substrate motif	+	HTP
7370	UID17364	AKAP12	A-kinase anchor protein 12	Q02952-3	678;685;783	S(1)EDS(0.998)IAGS(0.002)GVEHSTPDTEPGKEESWVSIK	LEEKsEDsIAGsGVE	PRKKSKSKLEEKSEDSIAGSGVEHSTPDTEP	sp|Q02952-3|AKA12_HUMAN Isoform 3 of A-kinase anchor protein 12 OS=Homo sapiens OX=9606 GN=AKAP12;sp|Q02952-2|AKA12_HUMAN Isoform 2 of A-kinase anchor protein 12 OS=Homo sapiens OX=9606 GN=AKAP12;sp|Q02952|AKA12_HUMAN A-kinase anchor protein 12 OS=Homo sap	0.997888	3.0207e-13	154.51	26.7446		0.04468	0.03373		0.00628008	-0.00731659	0.123281	0.0577221	-0.226273	0.180189	-0.0651665	0.126097	0.0565567	-0.146753	0.39395	0.780834	0.463512	-0.15773	0.385336	1.30068	0.491266	0.171339	0.517231	0.838556	0.23724	0.022459	0.320169	1.42677	0.547823	0.0245857	S	4	___2	b-Adrenergic Receptor kinase substrate motif;G protein-coupled receptor kinase 1 substrate motif;GSK3 kinase substrate motif;PKA kinase substrate motif	+	CST;HTP
7371	UID17365	AKAP12	A-kinase anchor protein 12	Q02952-3	1223;1230;1328	S(1)PPS(1)PVER	ELQsHAKsPPsPVER	ECKKDDALELQSHAKSPPSPVEREMVVQVER	sp|Q02952-3|AKA12_HUMAN Isoform 3 of A-kinase anchor protein 12 OS=Homo sapiens OX=9606 GN=AKAP12;sp|Q02952-2|AKA12_HUMAN Isoform 2 of A-kinase anchor protein 12 OS=Homo sapiens OX=9606 GN=AKAP12;sp|Q02952|AKA12_HUMAN A-kinase anchor protein 12 OS=Homo sap	1	0.00555715	82.417	82.4167		0.157583	-0.115551		0.135931	-0.133017	-0.225189	0.197809	-0.029808	-0.405015	0.0143805	-0.0592728	-0.0577755	-0.4294	-1.02227	-0.548012	-0.432041	-0.858416	-1.39964	-0.358871	-0.26437	-0.728956	-1.24746	-0.350203	-0.461849	-1.26343	-1.38526	-0.418144	-0.322145	-1.15836	S	2	___2	Casein kinase II substrate motif;ERK1, ERK2, SAPK, CDK5 and GSK3 kinase substrate motif;ERK1,2 kinase substrate motif;G protein-coupled receptor kinase 1 substrate motif;Growth associated histone HI kinase substrate motif;GSK-3, ERK1, ERK2, CDK5 substrate motif;MAPKAPK2 kinase substrate motif;WW domain binding motif	+	HTP
7372	UID17366	AKAP12	A-kinase anchor protein 12	Q02952-3	1226;1233;1331	S(1)PPS(1)PVER	sHAKsPPsPVEREMV	KDDALELQSHAKSPPSPVEREMVVQVEREKT	sp|Q02952-3|AKA12_HUMAN Isoform 3 of A-kinase anchor protein 12 OS=Homo sapiens OX=9606 GN=AKAP12;sp|Q02952-2|AKA12_HUMAN Isoform 2 of A-kinase anchor protein 12 OS=Homo sapiens OX=9606 GN=AKAP12;sp|Q02952|AKA12_HUMAN A-kinase anchor protein 12 OS=Homo sap	1	0.00555715	88.496	82.4167		0.157583	-0.115551		0.135931	-0.133017	-0.225189	0.197809	-0.029808	-0.405015	0.0143805	-0.0592728	-0.0577755	-0.4294	-1.02227	-0.548012	-0.432041	-0.858416	-1.39964	-0.358871	-0.26437	-0.728956	-1.24746	-0.350203	-0.461849	-1.26343	-1.38526	-0.418144	-0.322145	-1.15836	S	2	___2	Casein kinase II substrate motif;DNA dependent Protein kinase substrate motif;ERK1,2 kinase substrate motif;GSK-3, ERK1, ERK2, CDK5 substrate motif;PKA kinase substrate motif;WW domain binding motif	+	HTP
13977	UID22461	AKAP12	A-kinase anchor protein 12	Q02952-3	180;187;285	S(0.001)AES(0.067)PT(0.905)S(0.027)PVTSETGSTFK	SksAEsPtsPVtsET	EEKQEKEPSKSAESPTSPVTSETGSTFKKFF	sp|Q02952-3|AKA12_HUMAN Isoform 3 of A-kinase anchor protein 12 OS=Homo sapiens OX=9606 GN=AKAP12;sp|Q02952-2|AKA12_HUMAN Isoform 2 of A-kinase anchor protein 12 OS=Homo sapiens OX=9606 GN=AKAP12;sp|Q02952|AKA12_HUMAN A-kinase anchor protein 12 OS=Homo sap	0.904604	2.15716e-33	214.59	11.3259		0.209204	-0.0833287		0.214352	0.0960355	0.171877	-0.409416	0.12606	-0.221836	-0.220074	0.205954	0.256762	0.1415	1.01067	1.66724	1.28829	1.58392	1.21697	1.38203	1.50391	1.22251	1.18255	1.25783	1.41435	1.36208	0.996897	1.58798	1.76068	1.36401	T	3	___2	Casein kinase I substrate motif;DNA dependent Protein kinase substrate motif;G protein-coupled receptor kinase 1 substrate motif	+	HTP
7356	UID28830	AKAP12	A-kinase anchor protein 12	Q02952-3	591;598;696	RGS(1)S(1)S(1)DEEGGPK	kKRARRGsssDEEGG	ALICVGSSKKRARRGSSSDEEGGPKAMGGDH	sp|Q02952-3|AKA12_HUMAN Isoform 3 of A-kinase anchor protein 12 OS=Homo sapiens OX=9606 GN=AKAP12;sp|Q02952-2|AKA12_HUMAN Isoform 2 of A-kinase anchor protein 12 OS=Homo sapiens OX=9606 GN=AKAP12;sp|Q02952|AKA12_HUMAN A-kinase anchor protein 12 OS=Homo sap	1	1.01683e-09	171.99	66.0557		0.0845622	-0.102289		0.163006	0.180447	-0.0646362	0.00789261	-0.373417	0.0210037	0.0659676	0.209442	0.449286	-0.0029068	2.01065	2.74705	3.63236	2.46286	2.27952	2.69966	3.35177	2.32157	1.94601	2.75494	3.25894	2.48386	2.34549	2.9091	3.80106	2.31866	S	2	___3	14-3-3 domain binding motif;Akt kinase substrate motif;Calmodulin-dependent protein kinase II substrate motif;Casein kinase II substrate motif;MAPKAPK1 kinase substrate motif;PAK2 kinase substrate motif;PKA kinase substrate motif;PKC epsilon kinase substrate motif;PKC kinase substrate motif;Pyruvate dehydrogenase kinase substrate motif	+	CST;HTP;LTP
7357	UID28831	AKAP12	A-kinase anchor protein 12	Q02952-3	592;599;697	RGS(1)S(1)S(1)DEEGGPK	KRARRGsssDEEGGP	LICVGSSKKRARRGSSSDEEGGPKAMGGDHQ	sp|Q02952-3|AKA12_HUMAN Isoform 3 of A-kinase anchor protein 12 OS=Homo sapiens OX=9606 GN=AKAP12;sp|Q02952-2|AKA12_HUMAN Isoform 2 of A-kinase anchor protein 12 OS=Homo sapiens OX=9606 GN=AKAP12;sp|Q02952|AKA12_HUMAN A-kinase anchor protein 12 OS=Homo sap	1	6.21427e-09	166.04	66.0557		0.0845622	-0.102289		0.163006	0.180447	-0.0646362	0.00789261	-0.373417	0.0210037	0.0659676	0.209442	0.449286	-0.0029068	2.01065	2.74705	3.63236	2.46286	2.27952	2.69966	3.35177	2.32157	1.94601	2.75494	3.25894	2.48386	2.34549	2.9091	3.80106	2.31866	S	2	___3	14-3-3 domain binding motif;Calmodulin-dependent protein kinase II substrate motif;Casein kinase II substrate motif;MDC1 BRCT domain binding motif;PKA kinase substrate motif;PKC kinase substrate motif;Plk1 PBD domain binding motif;ZIP kinase substrate motif	+	CST;HTP;LTP
7358	UID28832	AKAP12	A-kinase anchor protein 12	Q02952-3	593;600;698	RGS(1)S(1)S(1)DEEGGPK	RARRGsssDEEGGPK	ICVGSSKKRARRGSSSDEEGGPKAMGGDHQK	sp|Q02952-3|AKA12_HUMAN Isoform 3 of A-kinase anchor protein 12 OS=Homo sapiens OX=9606 GN=AKAP12;sp|Q02952-2|AKA12_HUMAN Isoform 2 of A-kinase anchor protein 12 OS=Homo sapiens OX=9606 GN=AKAP12;sp|Q02952|AKA12_HUMAN A-kinase anchor protein 12 OS=Homo sap	1	1.01683e-09	171.99	66.0557		0.0845622	-0.102289		0.163006	0.180447	-0.0646362	0.00789261	-0.373417	0.0210037	0.0659676	0.209442	0.449286	-0.0029068	2.01065	2.74705	3.63236	2.46286	2.27952	2.69966	3.35177	2.32157	1.94601	2.75494	3.25894	2.48386	2.34549	2.9091	3.80106	2.31866	S	2	___3	BARD1 BRCT domain binding motif;Casein kinase II substrate motif;MDC1 BRCT domain binding motif;Plk1 PBD domain binding motif	+	CST;HTP;LTP
7365	UID28839	AKAP12	A-kinase anchor protein 12	Q02952-3	539;546;644	S(0.001)AT(0.006)LS(0.931)S(0.592)T(0.466)ES(0.003)T(0.001)ASEMQEEMK	KVksAtLsstEstAs	SDKEDELDKVKSATLSSTESTASEMQEEMKG	sp|Q02952-3|AKA12_HUMAN Isoform 3 of A-kinase anchor protein 12 OS=Homo sapiens OX=9606 GN=AKAP12;sp|Q02952-2|AKA12_HUMAN Isoform 2 of A-kinase anchor protein 12 OS=Homo sapiens OX=9606 GN=AKAP12;sp|Q02952|AKA12_HUMAN A-kinase anchor protein 12 OS=Homo sap	0.931305	2.98644e-99	304.25	9.42227		0.00527972	-0.00712061		0.0477971	0.0556273	0.145296	-0.16293	0.0650616	-0.0759106	-0.109373	0.125572	0.359253	-0.152943	0.563486	1.35451	1.9585	0.718998	1.00801	1.28296	1.84017	0.813208	0.708782	1.19158	2.02356	0.643087	0.898632	1.40854	2.19942	0.660265	S	3	___3	Casein kinase II substrate motif;G protein-coupled receptor kinase 1 substrate motif;GSK3 kinase substrate motif;MAPKAPK2 kinase substrate motif	+	HTP
7368	UID28840	AKAP12	A-kinase anchor protein 12	Q02952-3	546;553;651	S(0.069)AT(0.925)LS(0.623)S(0.691)T(0.691)ES(0.307)T(0.695)AS(1)EMQEEMK	sstEstAsEMQEEMK	DKVKSATLSSTESTASEMQEEMKGSVEEPKP	sp|Q02952-3|AKA12_HUMAN Isoform 3 of A-kinase anchor protein 12 OS=Homo sapiens OX=9606 GN=AKAP12;sp|Q02952-2|AKA12_HUMAN Isoform 2 of A-kinase anchor protein 12 OS=Homo sapiens OX=9606 GN=AKAP12;sp|Q02952|AKA12_HUMAN A-kinase anchor protein 12 OS=Homo sap	0.99998	3.14367e-25	204.61	45.2592		0.270587	0.334307		0.0624189	0.167837	0.554203	0.268136	0.334459	0.18043	-0.0490141	0.470465	-0.923925	1.17382	-1.45089	-1.01715	-2.66833	-1.34556	-1.44154	0.048624	-2.35861	-2.11913	-0.896683	-0.749016	-2.33387	-1.16513	-1.49055	0.519089	-3.28253	-0.945308	S	3	___3	G protein-coupled receptor kinase 1 substrate motif	+	HTP
13978	UID33940	AKAP12	A-kinase anchor protein 12	Q02952-3	537;544;642	S(0.053)AT(0.945)LS(0.635)S(0.731)T(0.635)ESTASEMQEEMK	LDKVksAtLsstEst	SESDKEDELDKVKSATLSSTESTASEMQEEM	sp|Q02952-3|AKA12_HUMAN Isoform 3 of A-kinase anchor protein 12 OS=Homo sapiens OX=9606 GN=AKAP12;sp|Q02952-2|AKA12_HUMAN Isoform 2 of A-kinase anchor protein 12 OS=Homo sapiens OX=9606 GN=AKAP12;sp|Q02952|AKA12_HUMAN A-kinase anchor protein 12 OS=Homo sap	0.944868	1.78949e-34	218.44	12.5315		0.0167082	-0.0250869		0.0315481	0.0407376	0.14835	-0.169464	0.0718479	-0.151081	-0.103418	0.17197	0.388657	-0.294258	0.367517	1.15584	1.90512	0.497324	0.868893	1.07982	1.77826	0.722448	0.515867	0.986376	1.97697	0.346243	0.765474	1.25179	2.16692	0.42819	T	3	___3	Casein kinase II substrate motif;G protein-coupled receptor kinase 1 substrate motif;PKA kinase substrate motif;PKC kinase substrate motif	+	HTP
7588	UID6066	AKAP13	A-kinase anchor protein 13	Q12802-4	983;983;983;983	ALQLS(0.008)NS(0.992)PGAS(0.001)SAFLK	KALQLsNsPGAssAF	ISADCAKDKALQLSNSPGASSAFLKAETEHN	sp|Q12802-4|AKP13_HUMAN Isoform 3 of A-kinase anchor protein 13 OS=Homo sapiens OX=9606 GN=AKAP13;sp|Q12802|AKP13_HUMAN A-kinase anchor protein 13 OS=Homo sapiens OX=9606 GN=AKAP13 PE=1 SV=2;sp|Q12802-2|AKP13_HUMAN Isoform 2 of A-kinase anchor protein 13 O	0.991582	0.000844159	82.651	21.1738		0.726316	-0.1814		0.104153	-0.0585194	-0.201965	-0.241183	-0.404391	0.12194	0.0129929	-0.319117	0.508182	-0.436135	-1.3955	-1.15944	-1.02055	-1.51666	-1.06063	-0.749924	-1.63966	-0.96583	-1.59746	-1.40062	-1.42494	-1.39472	-1.04764	-1.06904	-1.13148	-1.40197	S	3	___1	ERK1,2 kinase substrate motif;G protein-coupled receptor kinase 1 substrate motif;GSK3 kinase substrate motif;GSK-3, ERK1, ERK2, CDK5 substrate motif;WW domain binding motif	+	HTP
7589	UID6067	AKAP13	A-kinase anchor protein 13	Q12802-4	2325;2345;2349;961;966	DEDEGIPS(1)ENEEEKK	DEDEGIPsENEEEKK	DTINTLNRDEDEGIPSENEEEKKMLDTRARE	sp|Q12802-4|AKP13_HUMAN Isoform 3 of A-kinase anchor protein 13 OS=Homo sapiens OX=9606 GN=AKAP13;sp|Q12802|AKP13_HUMAN A-kinase anchor protein 13 OS=Homo sapiens OX=9606 GN=AKAP13 PE=1 SV=2;sp|Q12802-2|AKP13_HUMAN Isoform 2 of A-kinase anchor protein 13 O	1	0.0134937	57.845	51.1934		0.0929564	-0.0748932		0.479081	-0.112524	-0.0667315	0.156386	0.236782	-0.62601	-0.346999	-0.00142288	-0.0761795	-0.0254946	-3.67802	-3.9513	-3.54459	-2.7227	-3.07263	-3.47008	-3.26991	-3.15684	-3.74476	-3.79491	-3.3078	-3.34871	-3.41963	-3.4715	-3.34609	-3.18233	S	3	___1	Casein kinase II substrate motif;DNA dependent Protein kinase substrate motif;G protein-coupled receptor kinase 1 substrate motif	+	HTP
7590	UID6068	AKAP13	A-kinase anchor protein 13	Q12802-4	2378;2398;2402;1014;1019	DMAECSTPLPEDCS(0.972)PT(0.027)HS(0.001)PR	tPLPEDCsPtHsPRV	FRDMAECSTPLPEDCSPTHSPRVLFRSNTEE	sp|Q12802-4|AKP13_HUMAN Isoform 3 of A-kinase anchor protein 13 OS=Homo sapiens OX=9606 GN=AKAP13;sp|Q12802|AKP13_HUMAN A-kinase anchor protein 13 OS=Homo sapiens OX=9606 GN=AKAP13 PE=1 SV=2;sp|Q12802-2|AKP13_HUMAN Isoform 2 of A-kinase anchor protein 13 O	0.971675	2.74373e-08	147.26	15.4939		0.110697	-0.087003		0.118859	-0.0728903	-0.502263	-0.0528183	0.383707	-0.176638	-0.201412	-0.117386	0.015728	0.0115089	-0.726492	-0.339754	-1.13443	-0.195868	-0.72965	-0.584286	-0.652809	-0.098856	-1.22875	-0.392572	-0.750727	-0.372505	-0.931063	-0.701672	-0.637081	-0.087347	S	3	___1	Casein kinase I substrate motif;Casein kinase II substrate motif;ERK1,2 kinase substrate motif;G protein-coupled receptor kinase 1 substrate motif;GSK3 kinase substrate motif;GSK-3, ERK1, ERK2, CDK5 substrate motif;WW domain binding motif	+	CST;HTP
7591	UID6069	AKAP13	A-kinase anchor protein 13	Q12802-4	790;790;790;790	ELVPDQAVISDS(0.001)T(0.002)FS(0.004)LANS(0.795)PGS(0.166)ES(0.033)VTK	STFsLANsPGSEsVt	PDQAVISDSTFSLANSPGSESVTKDDALSFV	sp|Q12802-4|AKP13_HUMAN Isoform 3 of A-kinase anchor protein 13 OS=Homo sapiens OX=9606 GN=AKAP13;sp|Q12802|AKP13_HUMAN A-kinase anchor protein 13 OS=Homo sapiens OX=9606 GN=AKAP13 PE=1 SV=2;sp|Q12802-2|AKP13_HUMAN Isoform 2 of A-kinase anchor protein 13 O	0.794929	3.23153e-08	121.72	6.81281		0.208211	-0.0665832		0.40885	0.0984387	-0.0532265	0.082262	-0.0698967	-0.225471	0.0845013	0.167171	0.0378761	0.104206	0.995934	1.17195	1.28703	1.48283	1.17942	1.01388	1.19418	1.39855	0.942707	1.25421	1.21714	1.25735	1.26392	1.18105	1.23205	1.50276	S	4	___1	Casein kinase II substrate motif;ERK1,2 kinase substrate motif;GSK-3, ERK1, ERK2, CDK5 substrate motif;MAPKAPK2 kinase substrate motif;WW domain binding motif	+	HTP
7592	UID6070	AKAP13	A-kinase anchor protein 13	Q12802-4	1911;1929;1933;545;550;550	FLS(0.001)HS(0.998)T(0.001)DSLNK	TWKFLsHstDsLNkI	GNDENMSNTWKFLSHSTDSLNKISKVNESTE	sp|Q12802-4|AKP13_HUMAN Isoform 3 of A-kinase anchor protein 13 OS=Homo sapiens OX=9606 GN=AKAP13;sp|Q12802|AKP13_HUMAN A-kinase anchor protein 13 OS=Homo sapiens OX=9606 GN=AKAP13 PE=1 SV=2;sp|Q12802-2|AKP13_HUMAN Isoform 2 of A-kinase anchor protein 13 O	0.997878	3.55462e-09	169.62	29.7344		0.108832	-0.0561399		0.0270409	-0.0199418	-0.0771599	-0.3248	0.44249	-0.265089	0.0855598	0.112276	-0.289196	0.0115929	0.611935	0.809769	-0.0351601	0.675751	0.580721	0.530397	0.0307159	0.486023	0.534775	0.484968	0.40733	0.410662	0.666281	0.642673	-0.25848	0.497616	S	3	___1	Casein kinase II substrate motif	+	CST;HTP
7596	UID6072	AKAP13	A-kinase anchor protein 13	Q12802-4	1565;1565;1565;181;205;1565;205;119	HS(1)WGPGK	LsPFRRHsWGPGKNA	VLRSSMRSLSPFRRHSWGPGKNAASDAEMNH	sp|Q12802-4|AKP13_HUMAN Isoform 3 of A-kinase anchor protein 13 OS=Homo sapiens OX=9606 GN=AKAP13;sp|Q12802|AKP13_HUMAN A-kinase anchor protein 13 OS=Homo sapiens OX=9606 GN=AKAP13 PE=1 SV=2;sp|Q12802-2|AKP13_HUMAN Isoform 2 of A-kinase anchor protein 13 O	1	0.0106961	87.308	69.9535		0.459068	-0.430405		0.0595344	0.115181	-0.0861092	0.0247917	-1.57474	-0.0855579	-0.0802383	0.217449	0.114222	0.209291	0.4704	0.599848	2.21783	0.579208	0.580488	0.365435	2.39142	0.436239	0.384291	0.62464	0.643084	0.49365	0.50025	0.582884	2.50564	0.645531	S	2	___1	14-3-3 domain binding motif;Calmodulin-dependent protein kinase II substrate motif;PAK2 kinase substrate motif;PKA kinase substrate motif;PKC epsilon kinase substrate motif;PKC kinase substrate motif	+	CST;HTP;LTP
7598	UID6074	AKAP13	A-kinase anchor protein 13	Q12802-4	2689;2709;2713;1325;1330	IPS(0.001)FFPS(0.999)PEEPPS(0.841)PS(0.152)APS(0.008)IAK	PsPEEPPsPsAPsIA	LMRIPSFFPSPEEPPSPSAPSIAKSGSLDSE	sp|Q12802-4|AKP13_HUMAN Isoform 3 of A-kinase anchor protein 13 OS=Homo sapiens OX=9606 GN=AKAP13;sp|Q12802|AKP13_HUMAN A-kinase anchor protein 13 OS=Homo sapiens OX=9606 GN=AKAP13 PE=1 SV=2;sp|Q12802-2|AKP13_HUMAN Isoform 2 of A-kinase anchor protein 13 O	0.84056	1.34007e-10	155.87	7.44614		0.268873	-0.192908		0.0997239	0.0973711	-0.131063	-0.386652	-0.510614	0.256699	0.278782	0.249935	-0.127676	-0.0115566	-0.131908	0.190744	-0.285378	0.24692	-0.593105	-0.0644455	-0.310678	0.634283	-0.262972	-0.195908	-0.795992	0.503618	-0.314323	0.18549	-0.438354	0.622726	S	3	___1	Casein kinase I substrate motif;Casein kinase II substrate motif;DNA dependent Protein kinase substrate motif;ERK1,2 kinase substrate motif;G protein-coupled receptor kinase 1 substrate motif;GSK-3, ERK1, ERK2, CDK5 substrate motif;WW domain binding motif	+	CST;HTP
7599	UID6075	AKAP13	A-kinase anchor protein 13	Q12802-4	2478;2498;2502;1114;1119	RT(0.039)ES(0.958)DS(0.003)GLK	QDLRRTEsDSGLKKG	EKEEGDDGQDLRRTESDSGLKKGGNANLVFM	sp|Q12802-4|AKP13_HUMAN Isoform 3 of A-kinase anchor protein 13 OS=Homo sapiens OX=9606 GN=AKAP13;sp|Q12802|AKP13_HUMAN A-kinase anchor protein 13 OS=Homo sapiens OX=9606 GN=AKAP13 PE=1 SV=2;sp|Q12802-2|AKP13_HUMAN Isoform 2 of A-kinase anchor protein 13 O	0.957815	0.000604274	126.31	13.8912		0.210167	0.139294		0.123066	0.0693445	0.074192	0.220835	0.230452	0.0316963	0.190689	0.0992718	-0.15904	0.146458	-0.0437088	0.0771523	-0.061121	0.78356	-0.148159	0.0784264	0.105015	0.515869	0.0304832	0.297987	0.169331	0.815256	0.0425301	0.177698	-0.0540257	0.662327	S	3	___1	14-3-3 domain binding motif;AMP-activated protein kinase substrate motif;b-Adrenergic Receptor kinase substrate motif;Calmodulin-dependent protein kinase I substrate motif;Calmodulin-dependent protein kinase II substrate motif;Calmodulin-dependent protein kinase IV substrate motif;Casein kinase II substrate motif;Chk1 kinase substrate motif;PKA kinase substrate motif;PKC kinase substrate motif;ZI…	+	CST;HTP
7600	UID6076	AKAP13	A-kinase anchor protein 13	Q12802-4	2708;2728;2732;1344;1349	SGSLDSELSVS(1)PK	LDsELsVsPKRNsIS	PSIAKSGSLDSELSVSPKRNSISRTHKDKGP	sp|Q12802-4|AKP13_HUMAN Isoform 3 of A-kinase anchor protein 13 OS=Homo sapiens OX=9606 GN=AKAP13;sp|Q12802|AKP13_HUMAN A-kinase anchor protein 13 OS=Homo sapiens OX=9606 GN=AKAP13 PE=1 SV=2;sp|Q12802-2|AKP13_HUMAN Isoform 2 of A-kinase anchor protein 13 O	0.999867	4.64018e-09	137.21	38.7678		0.0316852	0.0220561		0.206305	0.0619974	-0.0986443	-0.298759	0.228722	0.256907	-0.144213	0.0595741	0.0592709	0.273357	1.94283	2.37057	1.84053	1.3412	2.29486	1.91545	2.15331	1.82306	1.84419	2.07181	2.06925	1.59811	2.15064	1.97503	2.21258	2.09642	S	3	___1	Cdc2 kinase substrate motif;CDK kinase substrate motif;CDK1,2,4,6 kinase substrate motif;ERK1,2 kinase substrate motif;Growth associated histone HI kinase substrate motif;GSK-3, ERK1, ERK2, CDK5 substrate motif;PKA kinase substrate motif;PKC kinase substrate motif;WW domain binding motif	+	CST;HTP
7590	UID17546	AKAP13	A-kinase anchor protein 13	Q12802-4	2378;2398;2402;1014;1019	DMAECSTPLPEDCS(0.972)PT(0.027)HS(0.001)PR	tPLPEDCsPtHsPRV	FRDMAECSTPLPEDCSPTHSPRVLFRSNTEE	sp|Q12802-4|AKP13_HUMAN Isoform 3 of A-kinase anchor protein 13 OS=Homo sapiens OX=9606 GN=AKAP13;sp|Q12802|AKP13_HUMAN A-kinase anchor protein 13 OS=Homo sapiens OX=9606 GN=AKAP13 PE=1 SV=2;sp|Q12802-2|AKP13_HUMAN Isoform 2 of A-kinase anchor protein 13 O	0.971675	2.74373e-08	147.26	15.4939		0.254847	0.157984		0.0839239	-0.033993	-0.0239239	0.499424	0.434297	-0.277863	0.102879	-0.12619	-0.261896	0.149236	-0.727715	-0.754095	-1.43017	-0.847794	-0.824015	-0.408234	-0.698971	-0.95375	-0.751638	-0.254671	-0.995872	-1.12566	-0.721136	-0.534424	-0.960867	-0.804514	S	3	___2	Casein kinase I substrate motif;Casein kinase II substrate motif;ERK1,2 kinase substrate motif;G protein-coupled receptor kinase 1 substrate motif;GSK3 kinase substrate motif;GSK-3, ERK1, ERK2, CDK5 substrate motif;WW domain binding motif	+	CST;HTP
7592	UID17548	AKAP13	A-kinase anchor protein 13	Q12802-4	1911;1929;1933;545;550;550	FLS(0.001)HS(0.998)T(0.001)DSLNK	TWKFLsHstDsLNkI	GNDENMSNTWKFLSHSTDSLNKISKVNESTE	sp|Q12802-4|AKP13_HUMAN Isoform 3 of A-kinase anchor protein 13 OS=Homo sapiens OX=9606 GN=AKAP13;sp|Q12802|AKP13_HUMAN A-kinase anchor protein 13 OS=Homo sapiens OX=9606 GN=AKAP13 PE=1 SV=2;sp|Q12802-2|AKP13_HUMAN Isoform 2 of A-kinase anchor protein 13 O	0.997878	3.55462e-09	169.62	29.7344		0.146054	0.112794		0.12314	-0.118518	-0.0551376	-0.0341988	0.487965	0.0525494	-0.335213	0.258533	-0.391872	-0.00552177	1.09609	0.915945	-0.0861855	0.71357	1.12675	1.17169	0.348696	0.676138	1.04095	0.881746	0.401779	0.766119	0.79154	1.43023	-0.0431767	0.670616	S	3	___2	Casein kinase II substrate motif	+	CST;HTP
7593	UID17549	AKAP13	A-kinase anchor protein 13	Q12802-4	1914;1932;1936;548;553;553	FLS(0.008)HS(0.987)T(0.01)DS(0.995)LNK	FLsHstDsLNkIsKV	ENMSNTWKFLSHSTDSLNKISKVNESTESLT	sp|Q12802-4|AKP13_HUMAN Isoform 3 of A-kinase anchor protein 13 OS=Homo sapiens OX=9606 GN=AKAP13;sp|Q12802|AKP13_HUMAN A-kinase anchor protein 13 OS=Homo sapiens OX=9606 GN=AKAP13 PE=1 SV=2;sp|Q12802-2|AKP13_HUMAN Isoform 2 of A-kinase anchor protein 13 O	0.994927	0.000363066	105.46	22.9103		0.146054	0.112794		0.12314	-0.118518	-0.0551376	-0.0341988	0.487965	0.0525494	-0.335213	0.258533	-0.391872	-0.00552177	1.09609	0.915945	-0.0861855	0.71357	1.12675	1.17169	0.348696	0.676138	1.04095	0.881746	0.401779	0.766119	0.79154	1.43023	-0.0431767	0.670616	S	3	___2	b-Adrenergic Receptor kinase substrate motif	+	HTP
7597	UID17551	AKAP13	A-kinase anchor protein 13	Q12802-4	2683;2703;2707;1319;1324	IPS(0.001)FFPS(0.999)PEEPPS(0.841)PS(0.152)APS(0.008)IAK	RIPsFFPsPEEPPsP	SHPHTKLMRIPSFFPSPEEPPSPSAPSIAKS	sp|Q12802-4|AKP13_HUMAN Isoform 3 of A-kinase anchor protein 13 OS=Homo sapiens OX=9606 GN=AKAP13;sp|Q12802|AKP13_HUMAN A-kinase anchor protein 13 OS=Homo sapiens OX=9606 GN=AKAP13 PE=1 SV=2;sp|Q12802-2|AKP13_HUMAN Isoform 2 of A-kinase anchor protein 13 O	0.998942	0.000768737	78.429	33.0598		0.110857	0.0558476		0.328785	-0.151864	0.0216131	0.0587492	0.0577097	0.0853186	-0.657375	-0.254842	-0.0277767	0.33254	-3.32082	-3.14278	-3.60961	-3.01573	-2.47246	-2.49407	-2.85727	-2.62634	-3.29921	-3.08403	-3.5519	-2.93041	-3.12983	-2.74891	-2.88504	-2.2938	S	3	___2	Casein kinase II substrate motif;DNA dependent Protein kinase substrate motif;ERK1,2 kinase substrate motif;G protein-coupled receptor kinase 1 substrate motif;GSK-3, ERK1, ERK2, CDK5 substrate motif;MAPKAPK2 kinase substrate motif;WW domain binding motif	+	CST;HTP
7598	UID17552	AKAP13	A-kinase anchor protein 13	Q12802-4	2689;2709;2713;1325;1330	IPS(0.001)FFPS(0.999)PEEPPS(0.841)PS(0.152)APS(0.008)IAK	PsPEEPPsPsAPsIA	LMRIPSFFPSPEEPPSPSAPSIAKSGSLDSE	sp|Q12802-4|AKP13_HUMAN Isoform 3 of A-kinase anchor protein 13 OS=Homo sapiens OX=9606 GN=AKAP13;sp|Q12802|AKP13_HUMAN A-kinase anchor protein 13 OS=Homo sapiens OX=9606 GN=AKAP13 PE=1 SV=2;sp|Q12802-2|AKP13_HUMAN Isoform 2 of A-kinase anchor protein 13 O	0.84056	1.34007e-10	155.87	7.44614		0.110857	0.0558476		0.328785	-0.151864	0.0216131	0.0587492	0.0577097	0.0853186	-0.657375	-0.254842	-0.0277767	0.33254	-3.32082	-3.14278	-3.60961	-3.01573	-2.47246	-2.49407	-2.85727	-2.62634	-3.29921	-3.08403	-3.5519	-2.93041	-3.12983	-2.74891	-2.88504	-2.2938	S	3	___2	Casein kinase I substrate motif;Casein kinase II substrate motif;DNA dependent Protein kinase substrate motif;ERK1,2 kinase substrate motif;G protein-coupled receptor kinase 1 substrate motif;GSK-3, ERK1, ERK2, CDK5 substrate motif;WW domain binding motif	+	CST;HTP
7317	UID5836	AKAP17A	A-kinase anchor protein 17A	Q02040	499	ES(1)PAHPEADGAPK	PAGAPKEsPAHPEAD	LHPLGGQPPAGAPKESPAHPEADGAPKSVNG	sp|Q02040|AK17A_HUMAN A-kinase anchor protein 17A OS=Homo sapiens OX=9606 GN=AKAP17A PE=1 SV=2	1	0.000982155	94.461	94.4606		0.320553	0.0815592	+	1.35632	0.245661	0.203951	-0.128821	-0.00594997	0.257057	0.0769119	0.596762	0.11219	0.196782	-2.00815	-1.80278	-1.70776	-1.77795	-1.81655	-2.05276	-1.69234	-1.77588	-1.80419	-1.9316	-1.71371	-1.52089	-1.73964	-1.456	-1.58015	-1.5791	S	3	___1	b-Adrenergic Receptor kinase substrate motif;ERK1,2 kinase substrate motif;G protein-coupled receptor kinase 1 substrate motif;GSK-3, ERK1, ERK2, CDK5 substrate motif;PKA kinase substrate motif;PKC kinase substrate motif;WW domain binding motif	+	HTP
7320	UID5839	AKAP17A	A-kinase anchor protein 17A	Q02040	537	VVPEDGS(1)PEK	RVVPEDGsPEKRCPG	CKEVQSSCRVVPEDGSPEKRCPGGVLSCIPD	sp|Q02040|AK17A_HUMAN A-kinase anchor protein 17A OS=Homo sapiens OX=9606 GN=AKAP17A PE=1 SV=2	1	2.55473e-05	136.24	136.243	+	1.5719	-0.356628		0.537001	-0.172312	-0.315931	-0.399979	-0.651855	-0.0587482	0.103266	0.105196	-0.451147	-0.446564	-0.397421	-0.5825	-0.435661	-0.804239	-0.811676	-0.599564	-0.473007	-0.651909	-0.713352	-0.982479	-1.08752	-0.862988	-0.70841	-0.494368	-0.924154	-1.09847	S	3	___1	Casein kinase I substrate motif;Casein kinase II substrate motif;Cdc2 kinase substrate motif;CDK kinase substrate motif;CDK1,2,4,6 kinase substrate motif;ERK1,2 kinase substrate motif;GSK-3, ERK1, ERK2, CDK5 substrate motif;WW domain binding motif	+	HTP
7318	UID17315	AKAP17A	A-kinase anchor protein 17A	Q02040	638	S(0.989)T(0.059)S(0.925)PDHT(0.028)R	DDsPRRRstsPDHTR	PHKKHAYKDDSPRRRSTSPDHTRSRRSHSKD	sp|Q02040|AK17A_HUMAN A-kinase anchor protein 17A OS=Homo sapiens OX=9606 GN=AKAP17A PE=1 SV=2	0.988546	0.00177105	99.973	19.2182		0.0275186	-0.0171914		0.0543107	0.0259161	0.0593529	0.0396805	0.00541306	-0.173212	0.0322876	0.149876	0.0352325	-0.113731	1.55038	1.276	1.93167	1.40306	1.54174	1.13647	1.75521	1.58131	1.60974	1.31568	1.93708	1.22985	1.57402	1.28635	1.79044	1.46758	S	2	___2	14-3-3 domain binding motif;Calmodulin-dependent protein kinase II substrate motif;Casein kinase II substrate motif;PAK2 kinase substrate motif;PKA kinase substrate motif;PKC epsilon kinase substrate motif;PKC kinase substrate motif	+	CST;HTP
7319	UID17316	AKAP17A	A-kinase anchor protein 17A	Q02040	640	S(0.776)T(0.295)S(0.928)PDHTR	sPRRRstsPDHTRSR	KKHAYKDDSPRRRSTSPDHTRSRRSHSKDRH	sp|Q02040|AK17A_HUMAN A-kinase anchor protein 17A OS=Homo sapiens OX=9606 GN=AKAP17A PE=1 SV=2	0.928162	0.00177105	99.973	9.92107		0.0275186	-0.0171914		0.0543107	0.0259161	0.0593529	0.0396805	0.00541306	-0.173212	0.0322876	0.149876	0.0352325	-0.113731	1.55038	1.276	1.93167	1.40306	1.54174	1.13647	1.75521	1.58131	1.60974	1.31568	1.93708	1.22985	1.57402	1.28635	1.79044	1.46758	S	3	___2	14-3-3 domain binding motif;Akt kinase substrate motif;Calmodulin-dependent protein kinase II substrate motif;ERK1,2 kinase substrate motif;G protein-coupled receptor kinase 1 substrate motif;GSK-3, ERK1, ERK2, CDK5 substrate motif;MAPKAPK1 kinase substrate motif;PKA kinase substrate motif;PKC kinase substrate motif;WW domain binding motif;ZIP kinase substrate motif	+	CST;HTP
12533	UID10118	AKAP2	A-kinase anchor protein 2	Q9Y2D5	152;241;241;383;383;201	DALGDSLQVPVS(1)PS(0.571)S(0.364)T(0.058)T(0.006)S(0.001)SR		SQPRDALGDSLQVPVSPSSTTSSRCSSRDGE	sp|Q9Y2D5|AKAP2_HUMAN A-kinase anchor protein 2 OS=Homo sapiens OX=9606 GN=AKAP2 PE=1 SV=3;sp|Q9Y2D5-5|AKAP2_HUMAN Isoform 2 of A-kinase anchor protein 2 OS=Homo sapiens OX=9606 GN=AKAP2;sp|Q9Y2D5-7|AKAP2_HUMAN Isoform 5 of A-kinase anchor protein 2 OS=Hom	0.999827	7.38545e-18	177.41	36.0532		0.731989	0.278785		0.55826	-0.291194	-0.0338116	0.414965	0.782398	-0.0484123	-0.00241089	-0.156006	-0.727932	-0.278427	2.16623	1.98214	1.41614	2.1089	2.21593	2.18767	1.96346	2.40928	2.13242	2.3971	2.19854	2.06049	2.21351	2.03166	1.23553	2.13085	S	3	___1	Casein kinase II substrate motif;ERK1,2 kinase substrate motif;G protein-coupled receptor kinase 1 substrate motif;GSK-3, ERK1, ERK2, CDK5 substrate motif;WW domain binding motif
12535	UID10119	AKAP2	A-kinase anchor protein 2	Q9Y2D5	120;209;209;351;351;169	QAPPHIELS(0.103)NS(0.918)S(0.979)PDPMAEAER		RTASRQAPPHIELSNSSPDPMAEAERTNGHS	sp|Q9Y2D5|AKAP2_HUMAN A-kinase anchor protein 2 OS=Homo sapiens OX=9606 GN=AKAP2 PE=1 SV=3;sp|Q9Y2D5-5|AKAP2_HUMAN Isoform 2 of A-kinase anchor protein 2 OS=Homo sapiens OX=9606 GN=AKAP2;sp|Q9Y2D5-7|AKAP2_HUMAN Isoform 5 of A-kinase anchor protein 2 OS=Hom	0.917599	0.000439484	82.342	10.3673		0.343489	0.130298		0.242139	0.0841167	0.00872231	0.618446	-0.128167	0.0221901	0.309897	0.174803	-0.0801392	-0.0680943	-1.30356	-1.40295	-1.11519	-0.932534	-1.05193	-1.06245	-1.01526	-0.616325	-1.29484	-0.784504	-1.24336	-0.910344	-0.742035	-0.887651	-1.0954	-0.68442	S	3	___1	Casein kinase II substrate motif;G protein-coupled receptor kinase 1 substrate motif;Pyruvate dehydrogenase kinase substrate motif
12536	UID10120	AKAP2	A-kinase anchor protein 2	Q9Y2D5	121;210;210;352;352;170	QAPPHIELSNS(0.016)S(0.984)PDPMAEAER		TASRQAPPHIELSNSSPDPMAEAERTNGHSP	sp|Q9Y2D5|AKAP2_HUMAN A-kinase anchor protein 2 OS=Homo sapiens OX=9606 GN=AKAP2 PE=1 SV=3;sp|Q9Y2D5-5|AKAP2_HUMAN Isoform 2 of A-kinase anchor protein 2 OS=Homo sapiens OX=9606 GN=AKAP2;sp|Q9Y2D5-7|AKAP2_HUMAN Isoform 5 of A-kinase anchor protein 2 OS=Hom	0.983648	7.21125e-45	229.77	17.7928		0.165539	0.105315		0.437719	-0.139847	-0.426479	0.262842	0.649649	-0.0647507	-0.258614	-0.19088	0.014555	-0.124449	-0.0772057	-0.27001	-0.401047	-0.625265	-0.10404	0.141436	-0.264771	-0.357126	-0.503685	-0.00716782	0.248602	-0.690016	-0.362654	-0.0494442	-0.250216	-0.481575	S	3	___1	ERK1,2 kinase substrate motif;GSK-3, ERK1, ERK2, CDK5 substrate motif;MDC1 BRCT domain binding motif;Plk1 PBD domain binding motif;WW domain binding motif
12537	UID10121	AKAP2	A-kinase anchor protein 2	Q9Y2D5	748;837;837;979;979	QVLQSTQS(1)PR		EEELKRQRQVLQSTQSPRTKNAPSLPSRTCY	sp|Q9Y2D5|AKAP2_HUMAN A-kinase anchor protein 2 OS=Homo sapiens OX=9606 GN=AKAP2 PE=1 SV=3;sp|Q9Y2D5-5|AKAP2_HUMAN Isoform 2 of A-kinase anchor protein 2 OS=Homo sapiens OX=9606 GN=AKAP2;sp|Q9Y2D5-7|AKAP2_HUMAN Isoform 5 of A-kinase anchor protein 2 OS=Hom	1	4.00971e-19	200.79	76.326		0.00622856	0.00390291		0.0166449	-0.0125899	0.00564575	-0.0674438	0.381552	-0.304142	-0.167034	0.0245762	-0.0592251	0.151323	3.85756	3.98396	3.21772	3.67624	3.90242	3.81841	3.1032	3.57101	3.86321	3.91652	3.59927	3.3721	3.73538	3.84299	3.04398	3.72234	S	3	___1	Casein kinase II substrate motif;ERK1,2 kinase substrate motif;Growth associated histone HI kinase substrate motif;GSK-3, ERK1, ERK2, CDK5 substrate motif;PKA kinase substrate motif;PKC kinase substrate motif;WW domain binding motif
12538	UID10122	AKAP2	A-kinase anchor protein 2	Q9Y2D5	393;482;482;624;624;442	S(1)PGALETPSAAGSQGNTASQGK		GPPEDSGASAAKGQKSPGALETPSAAGSQGN	sp|Q9Y2D5|AKAP2_HUMAN A-kinase anchor protein 2 OS=Homo sapiens OX=9606 GN=AKAP2 PE=1 SV=3;sp|Q9Y2D5-5|AKAP2_HUMAN Isoform 2 of A-kinase anchor protein 2 OS=Homo sapiens OX=9606 GN=AKAP2;sp|Q9Y2D5-7|AKAP2_HUMAN Isoform 5 of A-kinase anchor protein 2 OS=Hom	1	1.97785e-121	328.59	85.7135		0.271596	-0.0501585		0.180833	0.0320168	-0.0111446	0.0927715	-0.128258	-0.154003	0.0702095	-0.0329781	0.0357018	0.0551338	2.18486	2.23533	2.35861	2.17739	2.19811	2.23358	2.25702	2.03046	2.17372	2.3281	2.23036	2.02339	2.26832	2.20061	2.29272	2.0856	S	3	___1	ERK1,2 kinase substrate motif;Growth associated histone HI kinase substrate motif;GSK-3, ERK1, ERK2, CDK5 substrate motif;PKA kinase substrate motif;WW domain binding motif
12539	UID10123	AKAP2	A-kinase anchor protein 2	Q9Y2D5	411;500;500;642;642;460	S(1)PGALETPSAAGSQGNT(0.001)AS(0.999)QGK		ALETPSAAGSQGNTASQGKEGPYSEPSKRGP	sp|Q9Y2D5|AKAP2_HUMAN A-kinase anchor protein 2 OS=Homo sapiens OX=9606 GN=AKAP2 PE=1 SV=3;sp|Q9Y2D5-5|AKAP2_HUMAN Isoform 2 of A-kinase anchor protein 2 OS=Homo sapiens OX=9606 GN=AKAP2;sp|Q9Y2D5-7|AKAP2_HUMAN Isoform 5 of A-kinase anchor protein 2 OS=Hom	0.998525	6.09079e-14	172.78	29.0761		0.411813	-0.218504		0.031534	0.0171745	0.12711	0.217273	-0.731085	-0.487312	-0.574587	0.291482	0.413975	-0.0621719	-1.42359	-1.21466	-0.875757	-0.565395	-1.1393	-1.30647	-1.30698	-1.13394	-1.29648	-0.997389	-1.60684	-1.05271	-1.71389	-1.01499	-0.893009	-1.19611	S	4	___1	ATM kinase substrate motif;DNA dependent Protein kinase substrate motif
12540	UID10124	AKAP2	A-kinase anchor protein 2	Q9Y2D5	135;224;224;366;366;184	TNGHS(0.999)PS(0.001)QPR		SSPDPMAEAERTNGHSPSQPRDALGDSLQVP	sp|Q9Y2D5|AKAP2_HUMAN A-kinase anchor protein 2 OS=Homo sapiens OX=9606 GN=AKAP2 PE=1 SV=3;sp|Q9Y2D5-5|AKAP2_HUMAN Isoform 2 of A-kinase anchor protein 2 OS=Homo sapiens OX=9606 GN=AKAP2;sp|Q9Y2D5-7|AKAP2_HUMAN Isoform 5 of A-kinase anchor protein 2 OS=Hom	0.999415	3.36743e-05	135.04	32.3316		0.458163	0.0873413		0.0466497	0.00970697	-0.00030899	0.135311	0.0522995	0.162064	-0.00373077	0.025219	0.100775	-0.0834351	2.92032	2.94197	2.85259	2.65162	3.03086	2.85996	2.80608	2.85028	2.92001	3.07728	2.90489	2.81368	3.02712	2.88518	2.90686	2.76684	S	3	___1	Casein kinase II substrate motif;ERK1,2 kinase substrate motif;G protein-coupled receptor kinase 1 substrate motif;GSK-3, ERK1, ERK2, CDK5 substrate motif;WW domain binding motif
12542	UID10125	AKAP2	A-kinase anchor protein 2	Q9Y2D5	778;867;867;1009;1009	VKPPPS(0.969)PT(0.03)T(0.001)EGPSLQPDLAPEEAAGTQR		YKTAPGKIEKVKPPPSPTTEGPSLQPDLAPE	sp|Q9Y2D5|AKAP2_HUMAN A-kinase anchor protein 2 OS=Homo sapiens OX=9606 GN=AKAP2 PE=1 SV=3;sp|Q9Y2D5-5|AKAP2_HUMAN Isoform 2 of A-kinase anchor protein 2 OS=Homo sapiens OX=9606 GN=AKAP2;sp|Q9Y2D5-7|AKAP2_HUMAN Isoform 5 of A-kinase anchor protein 2 OS=Hom	0.968906	1.45674e-30	199.7	15.1447		1.06836	-0.314423		0.273497	-0.0567508	-0.295187	-0.267721	-0.7535	0.0587177	0.15604	-0.0935936	-0.142216	-0.147234	1.96089	1.83877	1.92216	1.49416	1.60902	1.71731	1.91336	1.68774	1.6657	1.57105	1.16866	1.55288	1.76506	1.62372	1.77114	1.54051	S	4	___1	Casein kinase II substrate motif;DNA dependent Protein kinase substrate motif;ERK1,2 kinase substrate motif;GSK-3, ERK1, ERK2, CDK5 substrate motif;PKA kinase substrate motif;WW domain binding motif
14626	UID11370	AKAP2	A-kinase anchor protein 2	Q9Y2D5	780;869;869;1011;1011	VKPPPS(0.108)PT(0.861)T(0.031)EGPSLQPDLAPEEAAGTQRPK		TAPGKIEKVKPPPSPTTEGPSLQPDLAPEEA	sp|Q9Y2D5|AKAP2_HUMAN A-kinase anchor protein 2 OS=Homo sapiens OX=9606 GN=AKAP2 PE=1 SV=3;sp|Q9Y2D5-5|AKAP2_HUMAN Isoform 2 of A-kinase anchor protein 2 OS=Homo sapiens OX=9606 GN=AKAP2;sp|Q9Y2D5-7|AKAP2_HUMAN Isoform 5 of A-kinase anchor protein 2 OS=Hom	0.860909	4.91631e-39	219.92	9.02634		0.00936181	-0.00153208		0.192853	0.0391459	0.0856628	-0.00399017	0.10313	-0.190931	0.0456085	-0.00829315	0.0931911	0.0260773	2.22751	2.25606	2.289	2.40392	2.49983	2.30307	2.24177	2.3065	2.31317	2.25207	2.39213	2.21299	2.54544	2.29478	2.33496	2.33257	T	4	___1	DNA dependent Protein kinase substrate motif;G protein-coupled receptor kinase 1 substrate motif
12533	UID21596	AKAP2	A-kinase anchor protein 2	Q9Y2D5	152;241;241;383;383;201	DALGDSLQVPVS(1)PS(0.571)S(0.364)T(0.058)T(0.006)S(0.001)SR		SQPRDALGDSLQVPVSPSSTTSSRCSSRDGE	sp|Q9Y2D5|AKAP2_HUMAN A-kinase anchor protein 2 OS=Homo sapiens OX=9606 GN=AKAP2 PE=1 SV=3;sp|Q9Y2D5-5|AKAP2_HUMAN Isoform 2 of A-kinase anchor protein 2 OS=Homo sapiens OX=9606 GN=AKAP2;sp|Q9Y2D5-7|AKAP2_HUMAN Isoform 5 of A-kinase anchor protein 2 OS=Hom	0.999827	7.38545e-18	177.41	36.0532		0.769299	-0.117702		0.0467715	0.0214908	-0.157457	-0.379341	0.0917778	-0.0257854	0.225731	0.310166	-0.608428	0.158494	-1.52942	-1.42135	-1.58248	-1.58196	-2.05846	-1.96445	-1.69666	-1.98619	-1.68688	-1.80069	-1.49071	-1.60775	-1.83273	-1.65429	-2.30509	-1.8277	S	3	___2	Casein kinase II substrate motif;ERK1,2 kinase substrate motif;G protein-coupled receptor kinase 1 substrate motif;GSK-3, ERK1, ERK2, CDK5 substrate motif;WW domain binding motif
12535	UID21597	AKAP2	A-kinase anchor protein 2	Q9Y2D5	120;209;209;351;351;169	QAPPHIELS(0.103)NS(0.918)S(0.979)PDPMAEAER		RTASRQAPPHIELSNSSPDPMAEAERTNGHS	sp|Q9Y2D5|AKAP2_HUMAN A-kinase anchor protein 2 OS=Homo sapiens OX=9606 GN=AKAP2 PE=1 SV=3;sp|Q9Y2D5-5|AKAP2_HUMAN Isoform 2 of A-kinase anchor protein 2 OS=Homo sapiens OX=9606 GN=AKAP2;sp|Q9Y2D5-7|AKAP2_HUMAN Isoform 5 of A-kinase anchor protein 2 OS=Hom	0.917599	0.000439484	82.342	10.3673		0.266705	0.244375		0.390096	-0.223141	0.222202	-0.224092	1.09474	-0.115352	-0.0936508	-0.0685854	-0.660916	-0.0694113	-3.78655	-2.59544	-3.50856	-3.38775	-3.26042	-3.14964	-2.25263	-3.11768	-3.56435	-2.81954	-2.41382	-3.5031	-3.35407	-3.21822	-2.91355	-3.18709	S	3	___2	Casein kinase II substrate motif;G protein-coupled receptor kinase 1 substrate motif;Pyruvate dehydrogenase kinase substrate motif
[truncated: 13,592 more rows]
[truncated: 28 more columns]

## Sheet: Sheet1
2002-09-01	SEPT2
2005-09-01	SEPT3
2006-09-01	SEPT4
2007-09-01	SEPT7
2007-09-01	SEPT7
2009-09-01	SEPT9
2009-09-01	SEPT9
2009-09-01	SEPT9
2009-09-01	SEPT9
2010-09-01	SEPT10
